# Supplementary material for: Induction of Viable but Nonculturable State in Rhodococcus and Transcriptome Analysis Using RNA-seq
Source: PLoS One. 2016 Jan 25;11(1):e0147593. doi: 10.1371/journal.pone.0147593 (PMC4725852; doi:10.1371/journal.pone.0147593)
Supplement: S1 Table — (XLS) [file pone.0147593.s006.xls]

## Sheet: S1 Table-TG13
S1 Table qPCR primers used for strain TG13 in this study
Primers name	Sequence
RHRU231_360005-F	CACCACCGTGAAGAAGCTGA
RHRU231_360005-R	GATCGAGGTAGTTGGGCACC
RHRU231_360007-F	GCTGGACTTCCCCGACTAC
RHRU231_360007-R	GAAGACGGGTCCGGTGAGTT
RHRU231_430062-F	ATCATCGACCTGCAGCAGAC
RHRU231_430062-R	TTCTTGGTGCCGACGAACAG
RHRU231_450029-F	TGGCAAAGCCTGAGAAGGTT
RHRU231_450029-R	GTGTTCTTGGCGACGGAGTA
RHRU231_450076-F	CACGTAAGGGTCCCGCTC
RHRU231_450076-R	CTCGGCGGTGGACTTCTTG
RHRU231_470024-F	ACCGCAAGCAGCACCAC
RHRU231_470024-R	CTGCCGGTTGGTGATGTAGG
RHRU231_470034-F	ACCCSATCGCAGACTTCTTG
RHRU231_470034-R	CTCRCGCTTGAGGATCTCGG
RHRU231_470049-F	GGTCCCGTTACCCGTAAGTC
RHRU231_470049-R	CTGCAGCTGGAGCAGGTATT
RHRU231_470051-F	ATGCCCAAGCCCAAGAAGG
RHRU231_470051-R	MCTCGGTGGTGGTGATGC
RHRU231_470142-F	TGCTCAACCTGCTGCTSTAC
RHRU231_470142-R	TTGGGCAGCATGTCCTTCAT

## Sheet: S1 Table-TN3
S1 Table qPCR primers used for strain TN3 in this study
Primers name	Sequence
RER_01680-F	GGCGCTACCTACGAACAACT
RER_01680-R	TCATCTGATCGACCTGTGCG
RER_01740-F	GGCCTCTGACCTGCACTATC
RER_01740-R	TCGCGATGTACTGATGCGAA
RER_04460-F	GCTCCTTCACGACCACTACC
RER_04460-R	CGACTCGGTCTTCTTACCCG
RER_06860-F	GTCGTATACCCCCATCACG
RER_06860-R	GTTGTCTGCAGGAACCCGTA
RER_08930-F	CGAATCAAACGGCAAGTCCG
RER_08930-R	CAGGATCTCGTCGACCATCG
RER_10470-F	CGCACGTATCGGGGTTATCA
RER_10470-R	GTCGACACCCTTGAGGTCTG
RER_10850-F	GACGTCGTCGGAATCTCCTC
RER_10850-R	AACGACCCAAAGCGTCGAAT
RER_11690-F	AAGGACAACCATCACGGCAT
RER_11690-R	TCGTATCCGTGTGCGATCAG
RER_56300-F	CGTACCTCGACATCGACTGG
RER_56300-R	ATCATGCCGCGGATCAGAAT
RER_59100-F	CCATTCCTCTCGTCAGGAGC
RER_59100-R	CAACGGGTAGAAGTGGTCCC
