# Supplementary material for: Induction of Viable but Nonculturable State in Rhodococcus and Transcriptome Analysis Using RNA-seq
Source: PLoS One. 2016 Jan 25;11(1):e0147593. doi: 10.1371/journal.pone.0147593 (PMC4725852; doi:10.1371/journal.pone.0147593)
Supplement: S2 Table — (XLS) [file pone.0147593.s007.xls]

## Sheet: S2 Table-TG13
S2 Table Gene expression value of annotated genes in t_TG13 and c_TG13 libraries.
Gene		Raw count		Normalized mean count		Annotation
ID	Length	c_TG13	t_TG13	c_TG13	t_TG13
RHRU231_100001	1257	535	54	284.659	101.49	gi|697993003|emb|CDZ86813.1| Dephospho-CoA kinase [Rhodococcus ruber]
RHRU231_100002	513	119	14	63.3168	26.3121	gi|516277358|ref|WP_017681321.1| hypothetical protein [Rhodococcus ruber]
RHRU231_100003	609	58	32	30.8603	60.1421	gi|648446149|ref|WP_026137900.1| hypothetical protein [Rhodococcus ruber]
RHRU231_100004	2154	2205	966	1173.22	1815.54	gi|515035670|ref|WP_016692792.1| excinuclease ABC subunit B [Rhodococcus rhodochrous]
RHRU231_100005	873	338	55	179.841	103.369	gi|648446148|ref|WP_026137899.1| SalK [Rhodococcus ruber]
RHRU231_100006	453	421	257	224.003	483.016	gi|498281177|ref|WP_010595333.1| MULTISPECIES: universal stress protein [Rhodococcus]
RHRU231_100007	282	258	54	137.275	101.49	gi|498281178|ref|WP_010595334.1| MULTISPECIES: hypothetical protein [Rhodococcus]
RHRU231_100008	2298	1578	382	839.612	717.946	gi|749671361|ref|WP_040269654.1| helicase [Rhodococcus ruber]
RHRU231_110001	1362	529	233	281.467	437.909	gi|516278238|ref|WP_017682201.1| hypothetical protein [Rhodococcus ruber]
RHRU231_110002	534	875	257	465.564	483.016	gi|498282339|ref|WP_010596495.1| MULTISPECIES: hypothetical protein [Rhodococcus]
RHRU231_110003	1071	527	162	280.403	304.469	gi|749671429|ref|WP_040269711.1| diguanylate cyclase [Rhodococcus ruber]
RHRU231_110004	222	225	79	119.717	148.476	gi|516278236|ref|WP_017682199.1| MULTISPECIES: hypothetical protein [Rhodococcus]
RHRU231_110005	1011	440	163	234.112	306.349	gi|749671431|ref|WP_040269713.1| lipoprotein [Rhodococcus ruber]
RHRU231_110007	888	24	13	12.7698	24.4327	gi|697992938|emb|CDZ86832.1| iron-dicitrate transporter subunit ; ATP-binding component of ABC superfamily; KpLE2 phage-like element [Rhodococcus ruber]
RHRU231_110008	1080	66	26	35.1169	48.8654	gi|516278232|ref|WP_017682195.1| ABC transporter permease [Rhodococcus ruber]
RHRU231_110009	1011	83	57	44.1621	107.128	gi|498282333|ref|WP_010596489.1| MULTISPECIES: ABC transporter substrate-binding protein [Rhodococcus]
RHRU231_110010	675	201	138	106.947	259.363	gi|498282332|ref|WP_010596488.1| MULTISPECIES: heme oxygenase [Rhodococcus]
RHRU231_110011	939	1228	116	653.386	218.015	gi|490032462|ref|WP_003934904.1| oxidoreductase [Rhodococcus ruber]
RHRU231_110012	849	61	49	32.4565	92.0925	gi|697992943|emb|CDZ86837.1| Undecaprenyl-diphosphatase [Rhodococcus ruber]
RHRU231_110013	1653	43	10	22.8792	18.7944	gi|697992944|emb|CDZ86838.1| hypothetical protein RHRU231_110013 [Rhodococcus ruber]
RHRU231_110016	804	169	93	89.9204	174.788	gi|516278227|ref|WP_017682190.1| phosphatidylinositol kinase [Rhodococcus ruber]
RHRU231_110017	1242	704	462	374.58	868.301	gi|749671440|ref|WP_040269722.1| cysteine--1-D-myo-inosityl 2-amino-2-deoxy-alpha-D-glucopyranoside ligase [Rhodococcus ruber]
RHRU231_110018	930	165	36	87.7921	67.6598	gi|697992949|emb|CDZ86843.1| hypothetical protein RHRU231_110018 [Rhodococcus ruber]
RHRU231_110019	4146	251	94	133.55	176.667	gi|498282324|ref|WP_010596480.1| endonuclease [Rhodococcus sp. P14]
RHRU231_110020	1365	62	23	32.9886	43.2271	gi|498282323|ref|WP_010596479.1| MULTISPECIES: hypothetical protein [Rhodococcus]
RHRU231_110021	1578	100	22	53.2074	41.3477	gi|697992952|emb|CDZ86846.1| conserved hypothetical protein [Rhodococcus ruber]
RHRU231_110022	1035	62	18	32.9886	33.8299	gi|749671444|ref|WP_040269726.1| hypothetical protein [Rhodococcus ruber]
RHRU231_110023	177	17	14	9.04525	26.3121	gi|697992954|emb|CDZ86848.1| hypothetical protein RHRU231_110023 [Rhodococcus ruber]
RHRU231_110024	603	44	19	23.4112	35.7093	gi|749671446|ref|WP_040269728.1| XRE family transcriptional regulator [Rhodococcus ruber]
RHRU231_110025	1002	142	44	75.5545	82.6953	gi|498282319|ref|WP_010596475.1| MULTISPECIES: thioredoxin reductase [Rhodococcus]
RHRU231_110026	1140	321	61	170.796	114.646	gi|749671449|ref|WP_040269731.1| integrase [Rhodococcus ruber]
RHRU231_110027	1125	140	61	74.4903	114.646	gi|697992958|emb|CDZ86852.1| conserved hypothetical protein [Rhodococcus ruber]
RHRU231_110028	852	71	9	37.7772	16.915	gi|498282316|ref|WP_010596472.1| MULTISPECIES: membrane protein [Rhodococcus]
RHRU231_110030	2508	123	40	65.4451	75.1776	gi|749671451|ref|WP_040269733.1| nitrite reductase [Rhodococcus ruber]
RHRU231_110031	1140	145	78	77.1507	146.596	gi|516277838|ref|WP_017681801.1| MFS transporter [Rhodococcus ruber]
RHRU231_110032	894	599	202	318.712	379.647	gi|498282312|ref|WP_010596468.1| MULTISPECIES: carboxylate-amine ligase [Rhodococcus]
RHRU231_110033	3570	1899	1136	1010.41	2135.04	gi|311889044|emb|CBH48357.1| methionine synthase MetH [Rhodococcus equi 103S]
RHRU231_110034	690	106	48	56.3998	90.2131	gi|749671456|ref|WP_040269738.1| HAD family hydrolase [Rhodococcus ruber]
RHRU231_110035	861	173	79	92.0487	148.476	gi|498282308|ref|WP_010596464.1| MULTISPECIES: hypothetical protein [Rhodococcus]
RHRU231_110036	927	54	37	28.732	69.5392	gi|697992967|emb|CDZ86861.1| Pseudouridine synthase [Rhodococcus ruber]
RHRU231_110037	264	129	59	68.6375	110.887	gi|490035289|ref|WP_003937712.1| MULTISPECIES: phosphoribosyl-ATP pyrophosphatase [Rhodococcus]
RHRU231_110038	864	370	129	196.867	242.448	gi|498282306|ref|WP_010596462.1| MULTISPECIES: ATP phosphoribosyltransferase [Rhodococcus]
RHRU231_110039	1797	284	90	151.109	169.15	gi|516277841|ref|WP_017681804.1| hypothetical protein [Rhodococcus ruber]
RHRU231_110040	816	259	65	137.807	122.164	gi|498282304|ref|WP_010596460.1| MULTISPECIES: thioesterase [Rhodococcus]
RHRU231_110041	912	114	41	60.6564	77.057	gi|697992972|emb|CDZ86866.1| RecB family exonuclease [Rhodococcus ruber]
RHRU231_110042	852	325	174	172.924	327.022	gi|498282302|ref|WP_010596458.1| MULTISPECIES: SAM-dependent methlyltransferase [Rhodococcus]
RHRU231_110043	498	62	51	32.9886	95.8514	gi|749671465|ref|WP_040269747.1| lipoprotein [Rhodococcus ruber]
RHRU231_110044	1785	8440	4883	4490.7	9177.3	gi|516277845|ref|WP_017681808.1| ATPase AAA [Rhodococcus ruber]
RHRU231_110045	423	195	51	103.754	95.8514	gi|516277846|ref|WP_017681809.1| hypothetical protein [Rhodococcus ruber]
RHRU231_110046	1494	1802	631	958.797	1185.93	gi|498282297|ref|WP_010596453.1| MULTISPECIES: 20S proteasome subunit [Rhodococcus]
RHRU231_110047	192	905	349	481.527	655.924	-
RHRU231_110048	867	1932	566	1027.97	1063.76	gi|697992979|emb|CDZ86873.1| Proteasome subunit beta 1 [Rhodococcus ruber]
RHRU231_110049	777	1952	622	1038.61	1169.01	gi|749671469|ref|WP_040269751.1| proteasome subunit alpha [Rhodococcus ruber]
RHRU231_110050	1506	582	121	309.667	227.412	gi|749671481|ref|WP_040269763.1| glycerophosphatase [Rhodococcus ruber]
RHRU231_110051	1344	5039	1515	2681.12	2847.35	gi|516278331|ref|WP_017682294.1| MULTISPECIES: Pup--protein ligase [Rhodococcus]
RHRU231_110052	1041	548	87	291.576	163.511	gi|516278332|ref|WP_017682295.1| hypothetical protein [Rhodococcus ruber]
RHRU231_110053	975	176	20	93.645	37.5888	gi|516278333|ref|WP_017682296.1| hypothetical protein [Rhodococcus ruber]
RHRU231_110054	261	2029	312	1079.58	586.385	gi|749671472|ref|WP_040269754.1| preprotein translocase subunit TatA [Rhodococcus ruber]
RHRU231_110055	948	865	133	460.244	249.965	gi|749671474|ref|WP_040269756.1| preprotein translocase subunit TatC [Rhodococcus ruber]
RHRU231_120001	438	46	7	24.4754	13.1561	gi|697992894|emb|CDZ86886.1| hypothetical protein RHRU231_120001 [Rhodococcus ruber]
RHRU231_120002	741	348	81	185.162	152.235	gi|697992895|emb|CDZ86887.1| conserved hypothetical protein [Rhodococcus ruber]
RHRU231_120003	975	194	21	103.222	39.4682	gi|516278337|ref|WP_017682300.1| hypothetical protein [Rhodococcus ruber]
RHRU231_120004	1131	213	125	113.332	234.93	gi|498282285|ref|WP_010596441.1| MULTISPECIES: dipeptidase [Rhodococcus]
RHRU231_120005	399	126	19	67.0413	35.7093	gi|498282284|ref|WP_010596440.1| MULTISPECIES: hypothetical protein [Rhodococcus]
RHRU231_120006	747	55	16	29.264	30.071	gi|498282283|ref|WP_010596439.1| MULTISPECIES: short-chain dehydrogenase [Rhodococcus]
RHRU231_120007	1467	213	33	113.332	62.0215	gi|749671518|ref|WP_040269792.1| pyridine nucleotide-disulfide oxidoreductase [Rhodococcus ruber]
RHRU231_120008	825	83	34	44.1621	63.9009	gi|498282281|ref|WP_010596437.1| MULTISPECIES: precorrin-3B synthase [Rhodococcus]
RHRU231_120009	417	53	10	28.1999	18.7944	gi|498282280|ref|WP_010596436.1| MULTISPECIES: hypothetical protein [Rhodococcus]
RHRU231_120010	1368	492	81	261.78	152.235	gi|749671519|ref|WP_040269793.1| peptidase [Rhodococcus ruber]
RHRU231_120011	1512	588	114	312.859	214.256	gi|697992904|emb|CDZ86896.1| TldD/PmbA family protein [Rhodococcus ruber]
RHRU231_120012	768	69	21	36.7131	39.4682	gi|498282275|ref|WP_010596431.1| MULTISPECIES: membrane protein [Rhodococcus]
RHRU231_120013	525	399	46	212.297	86.4542	gi|498282274|ref|WP_010596430.1| MULTISPECIES: hypothetical protein [Rhodococcus]
RHRU231_120014	1611	358	39	190.482	73.2981	gi|498282273|ref|WP_010596429.1| MULTISPECIES: amidohydrolase [Rhodococcus]
RHRU231_120015	1578	290	66	154.301	124.043	gi|749671520|ref|WP_040269794.1| acyltransferase [Rhodococcus ruber]
RHRU231_120016	819	3572	129	1900.57	242.448	gi|697992909|emb|CDZ86901.1| Polyprenol-phosphate mannosyltransferase [Rhodococcus ruber]
RHRU231_120017	426	6311	232	3357.92	436.03	gi|498282270|ref|WP_010596426.1| MULTISPECIES: hypothetical protein [Rhodococcus]
RHRU231_120018	489	105	16	55.8677	30.071	gi|516278112|ref|WP_017682075.1| hypothetical protein [Rhodococcus ruber]
RHRU231_120019	981	740	129	393.734	242.448	gi|749671523|ref|WP_040269797.1| N-oxidase [Rhodococcus ruber]
RHRU231_120020	909	57	5	30.3282	9.3972	gi|498282267|ref|WP_010596423.1| MULTISPECIES: prephenate dehydrogenase [Rhodococcus]
RHRU231_120021	2100	700	56	372.452	105.249	gi|516278114|ref|WP_017682077.1| para-aminobenzoate synthase [Rhodococcus ruber]
RHRU231_120022	366	640	60	340.527	112.766	gi|498282265|ref|WP_010596421.1| MULTISPECIES: chorismate mutase [Rhodococcus]
RHRU231_120023	339	2240	1194	1191.84	2244.05	gi|498282264|ref|WP_010596420.1| MULTISPECIES: membrane protein [Rhodococcus]
RHRU231_120024	213	179	42	95.2412	78.9364	gi|697992917|emb|CDZ86909.1| hypothetical protein RHRU231_120024 [Rhodococcus ruber]
RHRU231_120025	333	74	9	39.3734	16.915	gi|498282263|ref|WP_010596419.1| MULTISPECIES: hypothetical protein [Rhodococcus]
RHRU231_120026	609	281	34	149.513	63.9009	gi|493988294|ref|WP_006931068.1| MULTISPECIES: hypothetical protein [Rhodococcus]
RHRU231_150001	13008	7786	544	4142.73	1022.41	gi|560377129|gb|ESV57550.1| D-alanine--poly(phosphoribitol) ligase, subunit 1 [Mycobacterium abscessus MAB_082312_2258]
RHRU231_150002	354	2591	131	1378.6	246.207	gi|498282343|ref|WP_010596499.1| MULTISPECIES: hypothetical protein [Rhodococcus]
RHRU231_150004	456	59	43	31.3923	80.8159	gi|498282345|ref|WP_010596501.1| MULTISPECIES: transcriptional regulator [Rhodococcus]
RHRU231_150005	1032	493	146	262.312	274.398	gi|516278343|ref|WP_017682306.1| DNA recombinase [Rhodococcus ruber]
RHRU231_150006	1380	4342	1856	2310.26	3488.24	gi|648446378|ref|WP_026138129.1| MULTISPECIES: NADH dehydrogenase [Rhodococcus]
RHRU231_150007	447	398	153	211.765	287.554	gi|498282348|ref|WP_010596504.1| MULTISPECIES: esterase [Rhodococcus]
RHRU231_160001	720	85	58	45.2263	109.007	gi|498282349|ref|WP_010596505.1| MULTISPECIES: hypothetical protein [Rhodococcus]
RHRU231_160002	1419	67	47	35.6489	88.3336	gi|697992832|emb|CDZ86920.1| Iron-siderophore ABC transporter permease protein [Rhodococcus ruber]
RHRU231_160003	1098	33	22	17.5584	41.3477	gi|498282351|ref|WP_010596507.1| MULTISPECIES: iron ABC transporter [Rhodococcus]
RHRU231_160004	945	35	29	18.6226	54.5037	gi|749671547|ref|WP_040269817.1| ABC transporter [Rhodococcus ruber]
RHRU231_160005	423	3729	640	1984.1	1202.84	gi|498282353|ref|WP_010596509.1| MULTISPECIES: transcriptional regulator [Rhodococcus]
RHRU231_160006	954	2074	354	1103.52	665.321	gi|498282354|ref|WP_010596510.1| MULTISPECIES: hypothetical protein [Rhodococcus]
RHRU231_160007	1452	798	794	424.595	1492.27	gi|498282355|ref|WP_010596511.1| MULTISPECIES: 6-phosphogluconate dehydrogenase [Rhodococcus]
RHRU231_160008	870	91	28	48.4187	52.6243	gi|498282356|ref|WP_010596512.1| MULTISPECIES: membrane protein [Rhodococcus]
RHRU231_160009	1440	540	179	287.32	336.42	gi|516277746|ref|WP_017681709.1| inosine 5'-monophosphate dehydrogenase [Rhodococcus ruber]
RHRU231_160010	1377	247	189	131.422	355.214	gi|749671576|ref|WP_040269845.1| MULTISPECIES: membrane protein [Rhodococcus]
RHRU231_160011	1086	124	45	65.9771	84.5748	gi|498282359|ref|WP_010596515.1| MULTISPECIES: membrane protein [Rhodococcus]
RHRU231_160012	888	63	39	33.5206	73.2981	gi|498282360|ref|WP_010596516.1| MULTISPECIES: 3-methyladenine DNA glycosylase [Rhodococcus]
RHRU231_160013	3108	1353	269	719.896	505.569	gi|749671552|ref|WP_040269822.1| SARP family transcriptional regulator [Rhodococcus ruber]
RHRU231_160014	1419	85	46	45.2263	86.4542	gi|749671554|ref|WP_040269824.1| oxidoreductase [Rhodococcus ruber]
RHRU231_160015	1401	65	30	34.5848	56.3832	gi|749671556|ref|WP_040269826.1| hypothetical protein [Rhodococcus ruber]
RHRU231_160016	2265	3292	4873	1751.59	9158.51	gi|503181444|ref|WP_013416105.1| malate synthase [Rhodococcus equi]
RHRU231_160017	1776	373	118	198.463	221.774	gi|697992847|emb|CDZ86935.1| conserved hypothetical protein [Rhodococcus ruber]
RHRU231_160018	1155	316	65	168.135	122.164	gi|498282366|ref|WP_010596522.1| MULTISPECIES: metallophosphoesterase [Rhodococcus]
RHRU231_160019	2853	12677	3485	6745.1	6549.85	gi|746554882|ref|WP_039585932.1| glycine dehydrogenase [Rhodococcus sp. Chr-9]
RHRU231_160020	627	4084	712	2172.99	1338.16	gi|490034848|ref|WP_003937271.1| MULTISPECIES: transcriptional regulator [Rhodococcus]
RHRU231_160021	474	1256	791	668.284	1486.64	gi|498282368|ref|WP_010596524.1| MULTISPECIES: hypothetical protein [Rhodococcus]
RHRU231_160022	738	1784	768	949.219	1443.41	gi|648446240|ref|WP_026137991.1| MULTISPECIES: MerR family transcriptional regulator [Rhodococcus]
RHRU231_160023	468	1202	1099	639.552	2065.5	gi|493994089|ref|WP_006936772.1| MULTISPECIES: hypothetical protein [Rhodococcus]
RHRU231_160024	405	296	111	157.494	208.618	gi|498282370|ref|WP_010596526.1| MULTISPECIES: glycine cleavage system protein H [Rhodococcus]
RHRU231_160025	741	90	39	47.8866	73.2981	gi|498282371|ref|WP_010596527.1| MULTISPECIES: hypothetical protein [Rhodococcus]
RHRU231_160026	366	66	12	35.1169	22.5533	gi|697992856|emb|CDZ86944.1| conserved membrane hypothetical protein [Rhodococcus ruber]
RHRU231_160027	867	146	25	77.6827	46.986	gi|516277735|ref|WP_017681698.1| hypothetical protein [Rhodococcus ruber]
RHRU231_160028	618	159	55	84.5997	103.369	gi|648446238|ref|WP_026137989.1| MULTISPECIES: CDP-diacylglycerol--glycerol-3-phosphate 3-phosphatidyltransferase [Rhodococcus]
RHRU231_160029	618	162	41	86.1959	77.057	gi|516277734|ref|WP_017681697.1| NUDIX hydrolase [Rhodococcus ruber]
RHRU231_160030	939	240	27	127.698	50.7449	gi|749671578|ref|WP_040269847.1| ATPase [Rhodococcus ruber]
RHRU231_160031	969	595	40	316.584	75.1776	gi|749671564|ref|WP_040269833.1| von Willebrand factor A [Rhodococcus ruber]
RHRU231_160032	438	4304	371	2290.04	697.272	gi|749671566|ref|WP_040269835.1| polyketide cyclase [Rhodococcus ruber]
RHRU231_160033	2661	15172	2161	8072.62	4061.47	gi|749671568|ref|WP_040269837.1| alcohol dehydrogenase [Rhodococcus ruber]
RHRU231_160034	351	235	98	125.037	184.185	gi|749671570|ref|WP_040269839.1| hypothetical protein [Rhodococcus ruber]
RHRU231_160035	306	184	43	97.9015	80.8159	gi|697992865|emb|CDZ86953.1| conserved hypothetical protein [Rhodococcus ruber]
RHRU231_160036	1422	1876	188	998.17	353.335	gi|516278191|ref|WP_017682154.1| ribosome-associated GTPase EngA [Rhodococcus ruber]
RHRU231_160037	684	735	52	391.074	97.7308	gi|697992867|emb|CDZ86955.1| Cytidylate kinase [Rhodococcus ruber]
RHRU231_160038	1032	1710	181	909.846	340.178	gi|697992868|emb|CDZ86956.1| Pseudouridine synthase [Rhodococcus ruber]
RHRU231_160039	687	107	48	56.9319	90.2131	gi|498282384|ref|WP_010596540.1| MULTISPECIES: segregation and condensation protein B [Rhodococcus]
RHRU231_160040	840	137	45	72.8941	84.5748	gi|498282385|ref|WP_010596541.1| MULTISPECIES: segregation and condensation protein A [Rhodococcus]
RHRU231_160041	1002	814	218	433.108	409.718	gi|498282386|ref|WP_010596542.1| MULTISPECIES: hypothetical protein [Rhodococcus]
RHRU231_160042	918	84	19	44.6942	35.7093	gi|498282387|ref|WP_010596543.1| MULTISPECIES: tyrosine recombinase XerD [Rhodococcus]
RHRU231_160043	630	195	35	103.754	65.7804	gi|749671573|ref|WP_040269842.1| ADP-ribose pyrophosphatase [Rhodococcus ruber]
RHRU231_160044	1785	2643	999	1406.27	1877.56	gi|697992874|emb|CDZ86962.1| CTP synthetase [Rhodococcus ruber]
RHRU231_160045	951	1517	24	807.156	45.1065	gi|498282390|ref|WP_010596546.1| MULTISPECIES: channel-forming protein [Rhodococcus]
RHRU231_160046	1185	3947	104	2100.09	195.462	gi|498282391|ref|WP_010596547.1| MULTISPECIES: thiamin pyrophosphokinase [Rhodococcus]
RHRU231_160047	1788	487	114	259.12	214.256	gi|498282392|ref|WP_010596548.1| MULTISPECIES: DNA repair protein RecN [Rhodococcus]
RHRU231_160048	945	339	106	180.373	199.221	gi|498282393|ref|WP_010596549.1| MULTISPECIES: inorganic polyphosphate/ATP-NAD kinase [Rhodococcus]
RHRU231_160049	825	571	85	303.814	159.752	gi|516278185|ref|WP_017682148.1| cytochrome C peroxidase [Rhodococcus ruber]
RHRU231_160050	168	46	14	24.4754	26.3121	gi|697992880|emb|CDZ86968.1| conserved hypothetical protein [Rhodococcus ruber]
RHRU231_160051	990	274	95	145.788	178.547	gi|516278184|ref|WP_017682147.1| HAD family hydrolase [Rhodococcus ruber]
RHRU231_160052	606	314	126	167.071	236.809	gi|697992882|emb|CDZ86970.1| conserved hypothetical protein [Rhodococcus ruber]
RHRU231_190001	864	271	17	144.192	31.9505	gi|749671600|ref|WP_040269866.1| hyaluronan synthase [Rhodococcus ruber]
RHRU231_190002	1245	68	6	36.181	11.2766	gi|697992788|emb|CDZ86978.1| putative uncharacterized transporter YgaY [Rhodococcus ruber]
RHRU231_190004	924	43	6	22.8792	11.2766	gi|498279908|ref|WP_010594064.1| MULTISPECIES: 3-ketoacyl-ACP reductase [Rhodococcus]
RHRU231_190005	834	40	32	21.2829	60.1421	gi|697992791|emb|CDZ86981.1| IclR family transcriptional regulator [Rhodococcus ruber]
RHRU231_190007	1128	23	9	12.2377	16.915	gi|749671606|ref|WP_040269872.1| acyl-CoA dehydrogenase [Rhodococcus ruber]
RHRU231_190008	1209	20	19	10.6415	35.7093	gi|749671607|ref|WP_040269873.1| acyl-CoA dehydrogenase [Rhodococcus ruber]
RHRU231_190009	2202	40	15	21.2829	28.1916	gi|516276120|ref|WP_017680083.1| acyl-CoA dehydrogenase [Rhodococcus ruber]
RHRU231_190010	1137	15	20	7.9811	37.5888	gi|749671611|ref|WP_040269877.1| acetyl-CoA acetyltransferase [Rhodococcus ruber]
RHRU231_190011	1206	53	17	28.1999	31.9505	gi|749671613|ref|WP_040269879.1| aminotransferase [Rhodococcus ruber]
RHRU231_190012	1200	52	18	27.6678	33.8299	gi|498279916|ref|WP_010594072.1| MULTISPECIES: lipid-transfer protein [Rhodococcus]
RHRU231_190015	558	30	5	15.9622	9.3972	gi|749671618|ref|WP_040269884.1| hypothetical protein [Rhodococcus ruber]
RHRU231_190016	1206	87	15	46.2904	28.1916	gi|749671620|ref|WP_040269886.1| dehydratase [Rhodococcus ruber]
RHRU231_190017	1236	72	31	38.3093	58.2626	gi|749671623|ref|WP_040269889.1| acetyl-CoA acetyltransferase [Rhodococcus ruber]
RHRU231_190018	1701	69	12	36.7131	22.5533	gi|749671625|ref|WP_040269891.1| acyl-CoA synthetase [Rhodococcus ruber]
RHRU231_190019	858	42	16	22.3471	30.071	gi|749671630|ref|WP_040269896.1| 3-oxoadipate enol-lactonase [Rhodococcus ruber]
RHRU231_190020	744	55	15	29.264	28.1916	gi|498279926|ref|WP_010594082.1| MULTISPECIES: hypothetical protein [Rhodococcus]
RHRU231_190021	1197	234	39	124.505	73.2981	gi|498279927|ref|WP_010594083.1| MULTISPECIES: acyl-CoA dehydrogenase [Rhodococcus]
RHRU231_190022	639	41	19	21.815	35.7093	gi|697992808|emb|CDZ86998.1| putative TetR family transcriptional regulator [Rhodococcus ruber]
RHRU231_190025	1617	264	17	140.467	31.9505	gi|516276137|ref|WP_017680100.1| sodium:solute symporter [Rhodococcus ruber]
RHRU231_190026	189	228	7	121.313	13.1561	gi|490036352|ref|WP_003938775.1| MULTISPECIES: hypothetical protein [Rhodococcus]
RHRU231_190027	531	151	56	80.3431	105.249	gi|749671635|ref|WP_040269901.1| hypothetical protein [Rhodococcus ruber]
RHRU231_190028	183	21	6	11.1735	11.2766	gi|490036354|ref|WP_003938777.1| MULTISPECIES: membrane protein [Rhodococcus]
RHRU231_190030	423	60	16	31.9244	30.071	gi|749671637|ref|WP_040269903.1| MerR family transcriptional regulator [Rhodococcus ruber]
RHRU231_190031	1020	86	22	45.7583	41.3477	gi|498279934|ref|WP_010594090.1| MULTISPECIES: aldo/keto reductase [Rhodococcus]
RHRU231_190032	996	59	16	31.3923	30.071	gi|749671639|ref|WP_040269905.1| LacI family transcriptional regulator [Rhodococcus ruber]
RHRU231_190033	459	64	23	34.0527	43.2271	gi|490036356|ref|WP_003938779.1| MULTISPECIES: 3-dehydroquinate dehydratase [Rhodococcus]
RHRU231_190034	1830	190	44	101.094	82.6953	gi|749671641|ref|WP_040269907.1| 4-hydroxyphenylpyruvate dioxygenase [Rhodococcus ruber]
RHRU231_190035	906	95	69	50.547	129.681	gi|749671643|ref|WP_040269909.1| epimerase, partial [Rhodococcus ruber]
RHRU231_20001	3036	370	52	196.867	97.7308	gi|696566783|ref|WP_033098597.1| transposase [Rhodococcus sp. p52]
RHRU231_20002	669	237	65	126.101	122.164	gi|493601973|ref|WP_006554624.1| MULTISPECIES: TetR family transcriptional regulator [Rhodococcus]
RHRU231_20003	1656	218	59	115.992	110.887	gi|697992782|emb|CDZ87014.1| putative transporter [Rhodococcus ruber]
RHRU231_20004	450	198	59	105.351	110.887	gi|493600524|ref|WP_006553198.1| MULTISPECIES: hypothetical protein [Rhodococcus]
RHRU231_20005	537	116	43	61.7205	80.8159	gi|493600525|ref|WP_006553199.1| MULTISPECIES: thioesterase [Rhodococcus]
RHRU231_20006	618	88	28	46.8225	52.6243	gi|493600526|ref|WP_006553200.1| MULTISPECIES: resolvase [Rhodococcus]
RHRU231_200001	1002	62	27	32.9886	50.7449	gi|516276145|ref|WP_017680108.1| hypothetical protein [Rhodococcus ruber]
RHRU231_200002	681	112	82	59.5922	154.114	gi|749671663|ref|WP_040269927.1| Tellurium resistance [Rhodococcus ruber]
RHRU231_200003	1089	801	923	426.191	1734.72	gi|498279941|ref|WP_010594097.1| MULTISPECIES: membrane protein [Rhodococcus]
RHRU231_200004	576	2721	5973	1447.77	11225.9	gi|516276146|ref|WP_017680109.1| chemical-damaging agent resistance protein C [Rhodococcus ruber]
RHRU231_200005	1200	208	56	110.671	105.249	gi|697992725|emb|CDZ87022.1| conserved hypothetical protein [Rhodococcus ruber]
RHRU231_200006	1191	183	162	97.3695	304.469	gi|749671667|ref|WP_040269931.1| ATP/GTP-binding protein [Rhodococcus ruber]
RHRU231_200007	1272	188	85	100.03	159.752	gi|697992727|emb|CDZ87024.1| Phosphoribosyl transferase domain protein [Rhodococcus ruber]
RHRU231_200008	1107	117	72	62.2526	135.32	gi|749671669|ref|WP_040269933.1| ATP/GTP-binding protein [Rhodococcus ruber]
RHRU231_200009	897	65	26	34.5848	48.8654	gi|749671671|ref|WP_040269935.1| HAD superfamily hydrolase [Rhodococcus ruber]
RHRU231_200010	1299	281	214	149.513	402.2	gi|746552804|ref|WP_039584355.1| stress protein [Rhodococcus sp. Chr-9]
RHRU231_200011	1563	121	40	64.3809	75.1776	gi|516276151|ref|WP_017680114.1| long-chain fatty acid--CoA ligase [Rhodococcus ruber]
RHRU231_200012	1059	69	9	36.7131	16.915	gi|516276152|ref|WP_017680115.1| beta-lactamase [Rhodococcus ruber]
RHRU231_200013	876	140	14	74.4903	26.3121	gi|498279950|ref|WP_010594106.1| MULTISPECIES: LysR family transcriptional regulator [Rhodococcus]
RHRU231_200014	870	86	15	45.7583	28.1916	gi|648445861|ref|WP_026137612.1| LysR family transcriptional regulator [Rhodococcus ruber]
RHRU231_200015	1212	84	49	44.6942	92.0925	gi|749671677|ref|WP_040269941.1| acetyl-CoA acetyltransferase [Rhodococcus ruber]
RHRU231_200016	741	66	24	35.1169	45.1065	gi|498279954|ref|WP_010594110.1| MULTISPECIES: 3-oxoacyl-ACP synthase [Rhodococcus]
RHRU231_200017	1185	316	56	168.135	105.249	gi|648445862|ref|WP_026137613.1| MULTISPECIES: acyl-CoA dehydrogenase [Rhodococcus]
RHRU231_200018	1683	176	25	93.645	46.986	gi|697992738|emb|CDZ87035.1| Fatty-acid--CoA ligase [Rhodococcus ruber]
RHRU231_200019	765	90	18	47.8866	33.8299	gi|516276156|ref|WP_017680119.1| 3-hydroxy-2-methylbutyryl-CoA dehydrogenase [Rhodococcus ruber]
RHRU231_200020	1131	81	54	43.098	101.49	gi|749671680|ref|WP_040269944.1| acetyl-CoA acetyltransferase [Rhodococcus ruber]
RHRU231_200021	1335	188	38	100.03	71.4187	gi|749671682|ref|WP_040269946.1| MFS transporter [Rhodococcus ruber]
RHRU231_200022	1269	91	34	48.4187	63.9009	gi|516276158|ref|WP_017680121.1| dehydratase [Rhodococcus ruber]
RHRU231_200023	1194	106	37	56.3998	69.5392	gi|749671684|ref|WP_040269948.1| acyl-CoA dehydrogenase [Rhodococcus ruber]
RHRU231_200024	1158	159	37	84.5997	69.5392	gi|749671686|ref|WP_040269950.1| acyl-CoA dehydrogenase [Rhodococcus ruber]
RHRU231_200025	831	14	11	7.44903	20.6738	gi|516276159|ref|WP_017680122.1| xylose isomerase [Rhodococcus ruber]
RHRU231_200026	1731	61	23	32.4565	43.2271	gi|516276160|ref|WP_017680123.1| FAD-binding dehydrogenase [Rhodococcus ruber]
RHRU231_200027	1095	52	14	27.6678	26.3121	gi|498279965|ref|WP_010594121.1| MULTISPECIES: oxidoreductase [Rhodococcus]
RHRU231_200028	837	19	2	10.1094	3.75888	gi|498279966|ref|WP_010594122.1| MULTISPECIES: 2,5-didehydrogluconate reductase [Rhodococcus]
RHRU231_200029	1953	80	24	42.5659	45.1065	gi|516276161|ref|WP_017680124.1| flavin oxidoreductase [Rhodococcus ruber]
RHRU231_200030	900	34	15	18.0905	28.1916	gi|516276162|ref|WP_017680125.1| shikimate dehydrogenase [Rhodococcus ruber]
RHRU231_200031	1365	104	52	55.3357	97.7308	gi|749671689|ref|WP_040269953.1| major facilitator transporter [Rhodococcus ruber]
RHRU231_200032	894	85	42	45.2263	78.9364	gi|516276164|ref|WP_017680127.1| LysR family transcriptional regulator [Rhodococcus ruber]
RHRU231_200033	693	29	12	15.4301	22.5533	gi|516276165|ref|WP_017680128.1| 3-oxoacyl-ACP reductase [Rhodococcus ruber]
RHRU231_200034	1185	69	21	36.7131	39.4682	gi|516276166|ref|WP_017680129.1| 4-hydroxybenzoate 3-monooxygenase [Rhodococcus ruber]
RHRU231_200035	741	49	8	26.0716	15.0355	gi|490036305|ref|WP_003938728.1| IclR family transcriptional regulator [Rhodococcus ruber]
RHRU231_200036	621	203	66	108.011	124.043	gi|490036304|ref|WP_003938727.1| hypothetical protein [Rhodococcus ruber]
RHRU231_200037	705	155	29	82.4714	54.5037	gi|749671694|ref|WP_040269958.1| hypothetical protein [Rhodococcus ruber]
RHRU231_200038	756	210	41	111.735	77.057	gi|749671696|ref|WP_040269960.1| Ser/Arg-related nuclear matrix protein [Rhodococcus ruber]
RHRU231_200039	477	3171	481	1687.21	904.01	gi|490036300|ref|WP_003938723.1| MULTISPECIES: bacterioferritin [Rhodococcus]
RHRU231_200040	465	813	86	432.576	161.632	gi|516276169|ref|WP_017680132.1| carboxymuconolactone decarboxylase [Rhodococcus ruber]
RHRU231_200041	462	213	31	113.332	58.2626	gi|516276170|ref|WP_017680133.1| MarR family transcriptional regulator [Rhodococcus ruber]
RHRU231_200042	291	161	63	85.6639	118.405	gi|516276171|ref|WP_017680134.1| hypothetical protein [Rhodococcus ruber]
RHRU231_200043	780	102	13	54.2715	24.4327	gi|516276172|ref|WP_017680135.1| N5-glutamine S-adenosyl-L-methionine-dependent methyltransferase [Rhodococcus ruber]
RHRU231_200044	549	96	18	51.0791	33.8299	gi|697992764|emb|CDZ87061.1| conserved hypothetical protein [Rhodococcus ruber]
RHRU231_200045	522	177	21	94.177	39.4682	gi|749671699|ref|WP_040269963.1| molecular chaperone DnaJ [Rhodococcus ruber]
RHRU231_200046	618	267	15	142.064	28.1916	gi|697992766|emb|CDZ87063.1| hypothetical protein RHRU231_200046 [Rhodococcus ruber]
RHRU231_200052	1185	125	28	66.5092	52.6243	gi|749671705|ref|WP_040269969.1| ROK family transcriptional regulator [Rhodococcus ruber]
RHRU231_200053	1464	130	29	69.1696	54.5037	gi|749671707|ref|WP_040269971.1| glucose-6-phosphate dehydrogenase [Rhodococcus ruber]
RHRU231_200054	1827	211	48	112.268	90.2131	gi|749671709|ref|WP_040269973.1| phosphogluconate dehydratase [Rhodococcus ruber]
RHRU231_200055	639	56	6	29.7961	11.2766	gi|491740752|ref|WP_005573885.1| KHG/ KDPG aldolase [Rhodococcus wratislaviensis]
RHRU231_200056	1221	103	6	54.8036	11.2766	gi|697992776|emb|CDZ87073.1| conserved hypothetical protein [Rhodococcus ruber]
RHRU231_200057	1443	91	26	48.4187	48.8654	gi|749671713|ref|WP_040269977.1| major facilitator transporter [Rhodococcus ruber]
RHRU231_200058	984	19	3	10.1094	5.63832	gi|498279998|ref|WP_010594154.1| MULTISPECIES: glucokinase [Rhodococcus]
RHRU231_210002	1200	0	24	0	45.1065	gi|749671729|ref|WP_040269992.1| acetyl-CoA acetyltransferase [Rhodococcus ruber]
RHRU231_210024	789	0	97	0	182.306	gi|749671752|ref|WP_040270015.1| enoyl-CoA hydratase [Rhodococcus ruber]
RHRU231_210036	645	0	34	0	63.9009	gi|697992658|emb|CDZ87110.1| transposase [Rhodococcus ruber]
RHRU231_210038	579	139	16	73.9582	30.071	gi|697992660|emb|CDZ87112.1| transposase [Rhodococcus ruber]
RHRU231_210039	366	398	86	211.765	161.632	gi|697992661|emb|CDZ87113.1| transposase (fragment) [Rhodococcus ruber]
RHRU231_210040	321	85	21	45.2263	39.4682	gi|697992662|emb|CDZ87114.1| hypothetical protein RHRU231_210040 [Rhodococcus ruber]
RHRU231_210041	300	53	4	28.1999	7.51776	gi|697992663|emb|CDZ87115.1| transposase (fragment) [Rhodococcus ruber]
RHRU231_210046	375	32	5	17.0264	9.3972	gi|697992668|emb|CDZ87120.1| hypothetical protein RHRU231_210046 [Rhodococcus ruber]
RHRU231_210056	1053	0	318	0	597.662	gi|749671769|ref|WP_040270032.1| ABC transporter ATP-binding protein [Rhodococcus ruber]
RHRU231_210079	1353	74	21	39.3734	39.4682	gi|697992701|emb|CDZ87153.1| transposase (fragment) [Rhodococcus ruber]
RHRU231_230001	1284	217	680	115.46	1278.02	gi|697992393|emb|CDZ87173.1| Ubiquinol-cytochrome c reductase cytochrome b subunit (fragment) [Rhodococcus ruber]
RHRU231_230002	387	64	25	34.0527	46.986	-
RHRU231_230003	357	59	16	31.3923	30.071	gi|697992395|emb|CDZ87175.1| transposase (fragment) [Rhodococcus ruber]
RHRU231_230004	189	30	4	15.9622	7.51776	gi|697992396|emb|CDZ87176.1| hypothetical protein RHRU231_230004 [Rhodococcus ruber]
RHRU231_230005	183	26	11	13.8339	20.6738	gi|697992397|emb|CDZ87177.1| hypothetical protein RHRU231_230005 [Rhodococcus ruber]
RHRU231_230006	765	51	12	27.1358	22.5533	gi|749671849|ref|WP_040270109.1| ATP-binding protein [Rhodococcus ruber]
RHRU231_230007	1542	77	13	40.9697	24.4327	gi|749671851|ref|WP_040270111.1| integrase [Rhodococcus ruber]
RHRU231_230009	204	23	3	12.2377	5.63832	gi|697992401|emb|CDZ87181.1| hypothetical protein RHRU231_230009 [Rhodococcus ruber]
RHRU231_230065	792	31	8	16.4943	15.0355	gi|749671874|ref|WP_040270134.1| short-chain dehydrogenase [Rhodococcus ruber]
RHRU231_230067	1176	76	81	40.4376	152.235	gi|498281926|ref|WP_010596082.1| MULTISPECIES: 3-ketosteroid-9-alpha-hydroxylase oxygenase subunit [Rhodococcus]
RHRU231_230068	1167	46	41	24.4754	77.057	gi|516275906|ref|WP_017679869.1| monooxygenase [Rhodococcus ruber]
RHRU231_230069	645	82	28	43.63	52.6243	gi|498281923|ref|WP_010596079.1| MULTISPECIES: TetR family transcriptional regulator [Rhodococcus]
RHRU231_230070	1161	33	18	17.5584	33.8299	gi|516275907|ref|WP_017679870.1| acetyl-CoA acetyltransferase [Rhodococcus ruber]
RHRU231_230071	2193	35	39	18.6226	73.2981	gi|749671883|ref|WP_040270143.1| acyl-CoA dehydrogenase [Rhodococcus ruber]
RHRU231_230072	1251	50	36	26.6037	67.6598	gi|749671885|ref|WP_040270145.1| Nonspecific lipid-transfer protein [Rhodococcus ruber]
RHRU231_230073	873	27	8	14.366	15.0355	gi|749671887|ref|WP_040270147.1| 3-alpha,7-alpha,12-alpha-trihydroxy-5-beta-cholest-24-enoyl-CoA hydratase [Rhodococcus ruber]
RHRU231_230074	651	20	11	10.6415	20.6738	gi|493992439|ref|WP_006935148.1| MULTISPECIES: hypothetical protein [Rhodococcus]
RHRU231_230076	1191	172	106	91.5167	199.221	gi|516275912|ref|WP_017679875.1| hypothetical protein [Rhodococcus ruber]
RHRU231_230077	1665	259	61	137.807	114.646	gi|749671892|ref|WP_040270152.1| fatty acid--CoA ligase [Rhodococcus ruber]
RHRU231_230078	1194	50	19	26.6037	35.7093	gi|749671893|ref|WP_040270153.1| oxidoreductase [Rhodococcus ruber]
RHRU231_230079	1716	28	11	14.8981	20.6738	gi|697992471|emb|CDZ87251.1| Long-chain-fatty-acid--CoA ligase FadD17 [Rhodococcus ruber]
RHRU231_230081	885	28	27	14.8981	50.7449	gi|749671898|ref|WP_040270158.1| luciferase [Rhodococcus ruber]
RHRU231_230082	1167	29	39	15.4301	73.2981	gi|516275917|ref|WP_017679880.1| acyl-CoA dehydrogenase [Rhodococcus ruber]
RHRU231_230083	981	34	33	18.0905	62.0215	gi|516275918|ref|WP_017679881.1| hypothetical protein [Rhodococcus ruber]
RHRU231_230084	1113	22	9	11.7056	16.915	gi|516275919|ref|WP_017679882.1| acyl-CoA dehydrogenase [Rhodococcus ruber]
RHRU231_230085	441	12	11	6.38488	20.6738	gi|498281906|ref|WP_010596062.1| MULTISPECIES: MaoC family dehydratase [Rhodococcus]
RHRU231_230086	1176	44	11	23.4112	20.6738	gi|498281905|ref|WP_010596061.1| MULTISPECIES: lipid-transfer protein [Rhodococcus]
RHRU231_230087	813	21	7	11.1735	13.1561	gi|749671904|ref|WP_040270164.1| enoyl-CoA hydratase [Rhodococcus ruber]
RHRU231_230088	777	19	7	10.1094	13.1561	gi|749671905|ref|WP_040270165.1| short-chain dehydrogenase [Rhodococcus ruber]
RHRU231_230089	762	34	21	18.0905	39.4682	gi|498281902|ref|WP_010596058.1| MULTISPECIES: 3-oxoacyl-ACP reductase [Rhodococcus]
RHRU231_230090	837	36	14	19.1547	26.3121	gi|749671906|ref|WP_040270166.1| 3-ketoacyl-ACP reductase [Rhodococcus ruber]
RHRU231_230091	351	15	6	7.9811	11.2766	gi|516275921|ref|WP_017679884.1| hypothetical protein [Rhodococcus ruber]
RHRU231_230092	1308	64	25	34.0527	46.986	gi|749671908|ref|WP_040270168.1| glutamine synthetase [Rhodococcus ruber]
RHRU231_230093	1272	74	15	39.3734	28.1916	gi|749671909|ref|WP_040270169.1| NADH:flavin oxidoreductase [Rhodococcus ruber]
RHRU231_230096	966	98	29	52.1432	54.5037	gi|516275925|ref|WP_017679888.1| hydrolase [Rhodococcus ruber]
RHRU231_230097	612	22	18	11.7056	33.8299	gi|516275926|ref|WP_017679889.1| tetracycline repressor [Rhodococcus ruber]
RHRU231_230098	1602	72	73	38.3093	137.199	gi|697992490|emb|CDZ87270.1| Amino acid transporter [Rhodococcus ruber]
RHRU231_230100	1428	54	195	28.732	366.491	gi|749671916|ref|WP_040270176.1| phenylacetaldehyde dehydrogenase [Rhodococcus ruber]
RHRU231_230103	666	42	12	22.3471	22.5533	gi|697992495|emb|CDZ87275.1| Tetracycline repressor protein (TetR family) [Rhodococcus ruber]
RHRU231_230104	1446	42	206	22.3471	387.164	gi|749671918|ref|WP_040270178.1| succinate-semialdehyde dehydrogenase [Rhodococcus ruber]
RHRU231_230105	1389	65	247	34.5848	464.221	gi|516275933|ref|WP_017679896.1| 4-aminobutyrate aminotransferase [Rhodococcus ruber]
RHRU231_230106	1503	82	21	43.63	39.4682	gi|749671922|ref|WP_040270182.1| CdaR family transcriptional regulator [Rhodococcus ruber]
RHRU231_230107	1914	221	108	117.588	202.979	gi|697992499|emb|CDZ87279.1| hypothetical protein RHRU231_230107 [Rhodococcus ruber]
RHRU231_230110	3036	92	73	48.9508	137.199	gi|749671926|ref|WP_040270186.1| glutamate dehydrogenase [Rhodococcus ruber]
RHRU231_230111	960	30	16	15.9622	30.071	gi|749671929|ref|WP_040270189.1| dioxygenase [Rhodococcus ruber]
RHRU231_230112	198	491	242	261.248	454.824	gi|493992517|ref|WP_006935226.1| MULTISPECIES: hypothetical protein [Rhodococcus]
RHRU231_230113	606	378	131	201.124	246.207	gi|749671936|ref|WP_040270196.1| TetR family transcriptional regulator [Rhodococcus ruber]
RHRU231_230114	1365	77	41	40.9697	77.057	gi|516275940|ref|WP_017679903.1| MULTISPECIES: monooxygenase [Rhodococcus]
RHRU231_230116	1599	65	17	34.5848	31.9505	gi|516275942|ref|WP_017679905.1| acyl-CoA synthetase [Rhodococcus ruber]
RHRU231_230117	1425	47	10	25.0075	18.7944	gi|749671939|ref|WP_040270199.1| aldehyde dehydrogenase [Rhodococcus ruber]
RHRU231_230118	1116	45	23	23.9433	43.2271	gi|498281875|ref|WP_010596031.1| MULTISPECIES: alcohol dehydrogenase [Rhodococcus]
RHRU231_230119	1056	35	14	18.6226	26.3121	gi|749671940|ref|WP_040270200.1| F420-dependent oxidoreductase [Rhodococcus ruber]
RHRU231_230120	1380	171	18	90.9846	33.8299	gi|749671941|ref|WP_040270201.1| hypothetical protein [Rhodococcus ruber]
RHRU231_230121	333	123	34	65.4451	63.9009	gi|749671943|ref|WP_040270203.1| hypothetical protein [Rhodococcus ruber]
RHRU231_230122	240	40	5	21.2829	9.3972	gi|498281870|ref|WP_010596026.1| MULTISPECIES: hypothetical protein [Rhodococcus]
RHRU231_230123	1071	112	8	59.5922	15.0355	gi|697992515|emb|CDZ87295.1| Transporter, Ni2+-Co2+ transporter (NiCoT) family protein [Rhodococcus ruber]
RHRU231_230124	1317	159	59	84.5997	110.887	gi|516275948|ref|WP_017679911.1| MFS transporter [Rhodococcus ruber]
RHRU231_230125	666	34	8	18.0905	15.0355	gi|498281867|ref|WP_010596023.1| MULTISPECIES: ArsR family transcriptional regulator [Rhodococcus]
RHRU231_230126	1413	159	12	84.5997	22.5533	gi|498281866|ref|WP_010596022.1| MULTISPECIES: hypothetical protein [Rhodococcus]
RHRU231_230127	462	37	14	19.6867	26.3121	gi|498281865|ref|WP_010596021.1| PPOX class F420-dependent enzyme [Rhodococcus sp. P14]
RHRU231_230128	318	58	13	30.8603	24.4327	gi|697992520|emb|CDZ87300.1| hypothetical protein RHRU231_230128 [Rhodococcus ruber]
RHRU231_230129	2049	885	228	470.885	428.512	gi|697992521|emb|CDZ87301.1| ATP-dependent zinc metalloprotease FtsH [Rhodococcus ruber]
RHRU231_230130	375	74	8	39.3734	15.0355	gi|697992522|emb|CDZ87302.1| HicB family toxin-antitoxin system [Rhodococcus ruber]
RHRU231_230131	414	106	35	56.3998	65.7804	gi|697992523|emb|CDZ87303.1| conserved hypothetical protein [Rhodococcus ruber]
RHRU231_230132	1359	54	23	28.732	43.2271	gi|498282647|ref|WP_010596803.1| MULTISPECIES: multidrug DMT transporter permease [Rhodococcus]
RHRU231_230133	1053	45	16	23.9433	30.071	gi|498282648|ref|WP_010596804.1| MULTISPECIES: hypothetical protein [Rhodococcus]
RHRU231_230134	897	61	23	32.4565	43.2271	gi|648445822|ref|WP_026137573.1| taurine dioxygenase [Rhodococcus ruber]
RHRU231_230136	1146	44	21	23.4112	39.4682	gi|498282650|ref|WP_010596806.1| MULTISPECIES: acyl-CoA dehydrogenase [Rhodococcus]
RHRU231_230137	228	21	1	11.1735	1.87944	gi|697992529|emb|CDZ87309.1| hypothetical protein RHRU231_230137 [Rhodococcus ruber]
RHRU231_230138	1521	57	46	30.3282	86.4542	gi|749671949|ref|WP_040270209.1| AMP-dependent synthetase [Rhodococcus ruber]
RHRU231_230139	1710	60	42	31.9244	78.9364	gi|749671951|ref|WP_040270211.1| poly(3-hydroxyalkanoate) polymerase [Rhodococcus ruber]
RHRU231_230141	825	65	17	34.5848	31.9505	gi|498282654|ref|WP_010596810.1| PHA depolymerase [Rhodococcus sp. P14]
RHRU231_230142	1035	100	78	53.2074	146.596	gi|498282655|ref|WP_010596811.1| MULTISPECIES: AraC family transcriptional regulator [Rhodococcus]
RHRU231_230143	459	25	3	13.3018	5.63832	gi|697992535|emb|CDZ87315.1| hypothetical protein RHRU231_230143 [Rhodococcus ruber]
RHRU231_230144	1170	50	14	26.6037	26.3121	gi|648445823|ref|WP_026137574.1| membrane protein [Rhodococcus ruber]
RHRU231_230145	1278	252	48	134.083	90.2131	gi|516275959|ref|WP_017679922.1| hypothetical protein [Rhodococcus ruber]
RHRU231_230146	858	102	30	54.2715	56.3832	gi|697992538|emb|CDZ87318.1| conserved hypothetical protein [Rhodococcus ruber]
RHRU231_230147	618	201	28	106.947	52.6243	gi|498282659|ref|WP_010596815.1| MULTISPECIES: transcriptional regulator [Rhodococcus]
RHRU231_230148	1542	640	307	340.527	576.988	gi|749671953|ref|WP_040270213.1| sulfate permease [Rhodococcus ruber]
RHRU231_230149	399	295	170	156.962	319.505	gi|697992541|emb|CDZ87321.1| Transcriptional regulator, MerR family [Rhodococcus ruber]
RHRU231_230150	1164	472	169	251.139	317.625	gi|749671956|ref|WP_040270216.1| hypothetical protein [Rhodococcus ruber]
RHRU231_230151	591	246	68	130.89	127.802	gi|490032164|ref|WP_003934612.1| MULTISPECIES: deoxycytidine triphosphate deaminase [Rhodococcus]
RHRU231_230152	255	165	38	87.7921	71.4187	gi|516275963|ref|WP_017679926.1| hypothetical protein [Rhodococcus ruber]
RHRU231_230153	1032	227	226	120.781	424.753	gi|749671960|ref|WP_040270220.1| phospholipase [Rhodococcus ruber]
RHRU231_230154	432	82	53	43.63	99.6103	gi|498282665|ref|WP_010596821.1| MULTISPECIES: pyridoxine 5'-phosphate oxidase [Rhodococcus]
RHRU231_230155	876	120	51	63.8488	95.8514	gi|749671963|ref|WP_040270223.1| carboxylesterase [Rhodococcus ruber]
RHRU231_230156	1344	71	21	37.7772	39.4682	gi|498282667|ref|WP_010596823.1| ABC transporter substrate-binding protein [Rhodococcus sp. P14]
RHRU231_230157	1539	129	41	68.6375	77.057	gi|697992549|emb|CDZ87329.1| conserved exported hypothetical protein [Rhodococcus ruber]
RHRU231_230158	1536	46	12	24.4754	22.5533	gi|749671966|ref|WP_040270226.1| ABC transporter substrate-binding protein [Rhodococcus ruber]
RHRU231_230159	948	50	6	26.6037	11.2766	gi|648445827|ref|WP_026137578.1| peptide ABC transporter [Rhodococcus ruber]
RHRU231_230160	906	32	9	17.0264	16.915	gi|516275971|ref|WP_017679934.1| hypothetical protein [Rhodococcus ruber]
RHRU231_230161	987	25	10	13.3018	18.7944	gi|749671968|ref|WP_040270228.1| ABC transporter [Rhodococcus ruber]
RHRU231_230162	1164	41	16	21.815	30.071	gi|749671970|ref|WP_040270230.1| transposase [Rhodococcus ruber]
RHRU231_230163	990	67	9	35.6489	16.915	gi|749671972|ref|WP_040270232.1| peptide ABC transporter ATPase [Rhodococcus ruber]
RHRU231_230164	1059	207	29	110.139	54.5037	gi|749671974|ref|WP_040270234.1| osmotically inducible protein C [Rhodococcus ruber]
RHRU231_230165	843	29	7	15.4301	13.1561	gi|697992557|emb|CDZ87337.1| Dehydrogenase/reductase SDR family member 1 [Rhodococcus ruber]
RHRU231_230166	480	20	3	10.6415	5.63832	gi|638968106|ref|WP_024440945.1| bile acid 7-alpha dehydratase [Mycobacterium sp. UM_WGJ]
RHRU231_230167	1266	37	13	19.6867	24.4327	gi|697992559|emb|CDZ87339.1| putative lipase [Rhodococcus ruber]
RHRU231_230168	483	43	6	22.8792	11.2766	gi|749671982|ref|WP_040270242.1| cytidine deaminase [Rhodococcus ruber]
RHRU231_230169	417	102	25	54.2715	46.986	gi|494003339|ref|WP_006945883.1| MULTISPECIES: hypothetical protein [Rhodococcus]
RHRU231_230170	2613	605	105	321.905	197.341	gi|749671986|ref|WP_040270246.1| ATP-dependent transcriptional regulator [Rhodococcus ruber]
RHRU231_230174	1455	65	14	34.5848	26.3121	gi|749671990|ref|WP_040270250.1| cytochrome P450 [Rhodococcus ruber]
RHRU231_230175	927	91	33	48.4187	62.0215	gi|697992567|emb|CDZ87347.1| conserved hypothetical protein [Rhodococcus ruber]
RHRU231_230188	456	62	3	32.9886	5.63832	gi|697992580|emb|CDZ87360.1| ERCC4 domain protein (fragment) [Rhodococcus ruber]
RHRU231_230189	756	90	12	47.8866	22.5533	gi|697992581|emb|CDZ87361.1| Short chain dehydrogenase [Rhodococcus ruber]
RHRU231_230192	1134	80	21	42.5659	39.4682	gi|749672115|ref|WP_040270374.1| 3-ketosteroid-9-alpha-hydroxylase [Rhodococcus ruber]
RHRU231_230193	588	50	9	26.6037	16.915	gi|749672012|ref|WP_040270272.1| TetR family transcriptional regulator [Rhodococcus ruber]
RHRU231_230194	786	70	18	37.2452	33.8299	gi|697992586|emb|CDZ87366.1| putative IclR family transcriptional regulator [Rhodococcus ruber]
RHRU231_230199	951	130	20	69.1696	37.5888	gi|749672023|ref|WP_040270283.1| sulfatase-modifying factor 1 [Rhodococcus ruber]
RHRU231_230202	1032	543	84	288.916	157.873	gi|749672027|ref|WP_040270287.1| hypothetical protein [Rhodococcus ruber]
RHRU231_230203	582	302	20	160.686	37.5888	gi|749672029|ref|WP_040270289.1| puromycin N-acetyltransferase [Rhodococcus ruber]
RHRU231_230206	828	143	10	76.0865	18.7944	gi|749672034|ref|WP_040270294.1| hypothetical protein [Rhodococcus ruber]
RHRU231_230208	1059	20	5	10.6415	9.3972	gi|749672035|ref|WP_040270295.1| beta-mannosidase [Rhodococcus ruber]
RHRU231_230209	87	21	9	11.1735	16.915	gi|697992601|emb|CDZ87381.1| hypothetical protein RHRU231_230209 [Rhodococcus ruber]
RHRU231_230210	1746	208	25	110.671	46.986	gi|697992602|emb|CDZ87382.1| exported hypothetical protein [Rhodococcus ruber]
RHRU231_230211	894	134	31	71.2979	58.2626	gi|749672038|ref|WP_040270298.1| XRE family transcriptional regulator [Rhodococcus ruber]
RHRU231_230212	1023	235	44	125.037	82.6953	gi|498279162|ref|WP_010593318.1| MULTISPECIES: IMP dehydrogenase [Rhodococcus]
RHRU231_230215	1509	0	28	0	52.6243	gi|749672062|ref|WP_040270322.1| hypothetical protein [Rhodococcus ruber]
RHRU231_230222	1185	119	85	63.3168	159.752	gi|498279154|ref|WP_010593310.1| MULTISPECIES: MFS transporter [Rhodococcus]
RHRU231_230223	453	125	132	66.5092	248.086	gi|749672073|ref|WP_040270333.1| MarR family transcriptional regulator [Rhodococcus ruber]
RHRU231_230224	1614	299	37	159.09	69.5392	gi|697992616|emb|CDZ87396.1| conserved membrane hypothetical protein [Rhodococcus ruber]
RHRU231_230225	1434	344	16	183.033	30.071	gi|749672075|ref|WP_040270335.1| N-acetylglucosaminyltransferase [Rhodococcus ruber]
RHRU231_230226	1467	344	13	183.033	24.4327	gi|749672076|ref|WP_040270336.1| membrane protein [Rhodococcus ruber]
RHRU231_230227	2076	517	30	275.082	56.3832	gi|697992619|emb|CDZ87399.1| conserved hypothetical protein [Rhodococcus ruber]
RHRU231_230228	300	142	13	75.5545	24.4327	gi|749672081|ref|WP_040270341.1| SelT/selW/selH domain protein [Rhodococcus ruber]
RHRU231_240005	225	122	25	64.913	46.986	gi|516277498|ref|WP_017681461.1| hypothetical protein [Rhodococcus ruber]
RHRU231_240006	177	90	7	47.8866	13.1561	-
RHRU231_240007	651	1536	111	817.265	208.618	gi|516277496|ref|WP_017681459.1| hypothetical protein [Rhodococcus ruber]
RHRU231_240008	1080	454	89	241.561	167.27	gi|749672152|ref|WP_040270410.1| GDP-mannose pyrophosphorylase [Rhodococcus ruber]
RHRU231_240009	1248	215	10	114.396	18.7944	gi|749672146|ref|WP_040270404.1| mannose-6-phosphate isomerase [Rhodococcus ruber]
RHRU231_240010	1320	131	16	69.7016	30.071	gi|749672148|ref|WP_040270406.1| UDP-glucose 6-dehydrogenase [Rhodococcus ruber]
RHRU231_250001	1950	458	174	243.69	327.022	gi|697992365|emb|CDZ87412.1| Terminal beta-(1->2)-arabinofuranosyltransferase [Rhodococcus ruber]
RHRU231_250002	1011	3446	1400	1833.53	2631.21	gi|749672182|ref|WP_040270439.1| mycolyltransferase [Rhodococcus ruber]
RHRU231_250003	1902	3088	775	1643.04	1456.57	gi|697992367|emb|CDZ87414.1| Protein PS1 [Rhodococcus ruber]
RHRU231_250004	552	475	398	252.735	748.017	gi|498282032|ref|WP_010596188.1| MULTISPECIES: hypothetical protein [Rhodococcus]
RHRU231_250005	963	607	407	322.969	764.932	gi|749672168|ref|WP_040270425.1| cutinase [Rhodococcus ruber]
RHRU231_250006	996	1027	461	546.44	866.421	gi|516277214|ref|WP_017681177.1| F420-dependent oxidoreductase [Rhodococcus ruber]
RHRU231_250007	1890	1933	1050	1028.5	1973.41	gi|749672170|ref|WP_040270427.1| fatty-acid--CoA ligase [Rhodococcus ruber]
RHRU231_250008	5010	2102	838	1118.42	1574.97	gi|516277216|ref|WP_017681179.1| polyketide synthase [Rhodococcus ruber]
RHRU231_250009	1545	888	324	472.481	608.938	gi|498282029|ref|WP_010596185.1| MULTISPECIES: acetyl-CoA carboxylase subunit beta [Rhodococcus]
RHRU231_250010	960	424	69	225.599	129.681	gi|697992374|emb|CDZ87421.1| conserved hypothetical protein [Rhodococcus ruber]
RHRU231_250011	435	926	385	492.7	723.584	gi|498282027|ref|WP_010596183.1| MULTISPECIES: hypothetical protein [Rhodococcus]
RHRU231_250012	3312	791	207	420.87	389.044	gi|515035510|ref|WP_016692634.1| arabinosyltransferase [Rhodococcus rhodochrous]
RHRU231_250013	3252	821	184	436.832	345.817	gi|746551593|ref|WP_039583416.1| arabinosyltransferase [Rhodococcus sp. Chr-9]
RHRU231_250014	270	63	6	33.5206	11.2766	gi|648446115|ref|WP_026137866.1| MULTISPECIES: XRE family transcriptional regulator [Rhodococcus]
RHRU231_250015	768	109	6	57.996	11.2766	gi|516277221|ref|WP_017681184.1| methionine aminopeptidase [Rhodococcus ruber]
RHRU231_270001	420	67	46	35.6489	86.4542	gi|749672204|ref|WP_040270459.1| membrane protein [Rhodococcus ruber]
RHRU231_270002	1944	262	90	139.403	169.15	gi|749672206|ref|WP_040270461.1| arabinofuranosyltransferase [Rhodococcus ruber]
RHRU231_270003	798	556	225	295.833	422.874	gi|498282017|ref|WP_010596173.1| MULTISPECIES: short-chain dehydrogenase [Rhodococcus]
RHRU231_270004	1425	976	458	519.304	860.783	gi|749672208|ref|WP_040270463.1| decaprenylphosphoryl-beta-D-ribose oxidase [Rhodococcus ruber]
RHRU231_270005	486	41	9	21.815	16.915	gi|697992347|emb|CDZ87443.1| conserved membrane hypothetical protein [Rhodococcus ruber]
RHRU231_270006	486	50	15	26.6037	28.1916	gi|697992348|emb|CDZ87444.1| conserved membrane hypothetical protein [Rhodococcus ruber]
RHRU231_270007	588	102	32	54.2715	60.1421	gi|498282013|ref|WP_010596169.1| MULTISPECIES: dTDP-4-dehydrorhamnose 3,5-epimerase [Rhodococcus]
RHRU231_270008	873	167	71	88.8563	133.44	gi|498282012|ref|WP_010596168.1| MULTISPECIES: glucose-1-phosphate thymidylyltransferase [Rhodococcus]
RHRU231_290005	1902	34	9	18.0905	16.915	gi|749672225|ref|WP_040270478.1| glycosyl transferase [Rhodococcus ruber]
RHRU231_290007	855	198	78	105.351	146.596	gi|498282003|ref|WP_010596159.1| MULTISPECIES: hypothetical protein [Rhodococcus]
RHRU231_290008	900	78	76	41.5017	142.837	gi|749672226|ref|WP_040270479.1| galactofuranosyl transferase [Rhodococcus ruber]
RHRU231_290009	825	161	144	85.6639	270.639	gi|498282001|ref|WP_010596157.1| MULTISPECIES: ABC transporter ATP-binding protein [Rhodococcus]
RHRU231_290010	876	347	205	184.63	385.285	gi|648446319|ref|WP_026138070.1| MULTISPECIES: sugar ABC transporter permease [Rhodococcus]
RHRU231_290011	588	425	212	226.131	398.441	gi|498281999|ref|WP_010596155.1| MULTISPECIES: hypothetical protein [Rhodococcus]
RHRU231_290012	1251	378	87	201.124	163.511	gi|697992326|emb|CDZ87459.1| conserved hypothetical protein [Rhodococcus ruber]
RHRU231_290013	987	510	106	271.358	199.221	gi|498281997|ref|WP_010596153.1| MULTISPECIES: NAD(P)H quinone oxidoreductase [Rhodococcus]
RHRU231_290014	516	19	11	10.1094	20.6738	gi|697992328|emb|CDZ87461.1| MarR family transcriptional regulator [Rhodococcus ruber]
RHRU231_290015	1347	68	34	36.181	63.9009	gi|498281995|ref|WP_010596151.1| MULTISPECIES: hypothetical protein [Rhodococcus]
RHRU231_290016	972	211	125	112.268	234.93	gi|498281994|ref|WP_010596150.1| MULTISPECIES: esterase [Rhodococcus]
RHRU231_290017	1689	380	94	202.188	176.667	gi|697992331|emb|CDZ87464.1| Nucleotidase [Rhodococcus ruber]
RHRU231_290018	1086	234	154	124.505	289.434	gi|498281992|ref|WP_010596148.1| MULTISPECIES: aminotransferase [Rhodococcus]
RHRU231_290019	762	294	55	156.43	103.369	gi|697992333|emb|CDZ87466.1| Carboxymethylenebutenolidase [Rhodococcus ruber]
RHRU231_290020	687	852	806	453.327	1514.83	gi|586945486|emb|CCH72285.1| hypothetical protein BN11_1510008 [Tetrasphaera australiensis Ben110]
RHRU231_290021	1350	505	235	268.697	441.668	gi|498281990|ref|WP_010596146.1| MULTISPECIES: beta-lactamase [Rhodococcus]
RHRU231_290022	774	58	52	30.8603	97.7308	gi|498281989|ref|WP_010596145.1| MULTISPECIES: permease [Rhodococcus]
RHRU231_290023	426	31	11	16.4943	20.6738	gi|498281988|ref|WP_010596144.1| MULTISPECIES: DNA mismatch repair protein [Rhodococcus]
RHRU231_290024	1164	341	113	181.437	212.377	gi|697992338|emb|CDZ87471.1| putative BsuMI modification methylase subunit YdiP [Rhodococcus ruber]
RHRU231_290025	249	31	31	16.4943	58.2626	gi|498281986|ref|WP_010596142.1| MULTISPECIES: hypothetical protein [Rhodococcus]
RHRU231_30053	1500	1	91	0.532074	171.029	gi|494004794|ref|WP_006947308.1| MULTISPECIES: Aldehyde dehydrogenase [Rhodococcus]
RHRU231_30054	1110	0	35	0	65.7804	gi|494004797|ref|WP_006947311.1| MULTISPECIES: Alcohol dehydrogenase [Rhodococcus]
RHRU231_330002	1833	991	146	527.285	274.398	gi|697992008|emb|CDZ87545.1| Membrane protein [Rhodococcus ruber]
RHRU231_330003	18852	2590	223	1378.07	419.115	gi|656324458|ref|WP_029255516.1| peptide synthetase [Rhodococcus erythropolis]
RHRU231_330004	1665	1827	64	972.099	120.284	gi|749672333|ref|WP_040270580.1| protein tyrosine kinase [Rhodococcus ruber]
RHRU231_330005	516	145	5	77.1507	9.3972	gi|498279124|ref|WP_010593280.1| MULTISPECIES: protein tyrosine phosphatase [Rhodococcus]
RHRU231_330006	1401	455	171	242.093	321.384	gi|516278266|ref|WP_017682229.1| hypothetical protein [Rhodococcus ruber]
RHRU231_330007	426	152	31	80.8752	58.2626	gi|516278265|ref|WP_017682228.1| hypothetical protein [Rhodococcus ruber]
RHRU231_330008	441	140	50	74.4903	93.972	gi|516278264|ref|WP_017682227.1| chemotaxis protein CheY [Rhodococcus ruber]
RHRU231_330009	1656	484	188	257.524	353.335	gi|749672335|ref|WP_040270582.1| histidine kinase [Rhodococcus ruber]
RHRU231_330010	1263	161	61	85.6639	114.646	gi|697992016|emb|CDZ87553.1| conserved hypothetical protein [Rhodococcus ruber]
RHRU231_330011	1302	206	65	109.607	122.164	gi|697992017|emb|CDZ87554.1| conserved membrane hypothetical protein [Rhodococcus ruber]
RHRU231_330012	1266	1380	517	734.262	971.67	gi|516278260|ref|WP_017682223.1| aminotransferase AlaT [Rhodococcus ruber]
RHRU231_330015	1152	209	456	111.203	857.024	gi|648446362|ref|WP_026138113.1| alkane 1-monooxygenase [Rhodococcus ruber]
RHRU231_330016	1098	76	35	40.4376	65.7804	gi|697992022|emb|CDZ87559.1| conserved hypothetical protein [Rhodococcus ruber]
RHRU231_330017	3339	3778	6959	2010.17	13079	gi|499916930|ref|WP_011597664.1| Fe-S oxidoreductase [Rhodococcus jostii]
RHRU231_330018	696	4270	606	2271.95	1138.94	gi|498279114|ref|WP_010593270.1| MULTISPECIES: hypothetical protein [Rhodococcus]
RHRU231_330019	96	20	2	10.6415	3.75888	gi|697992025|emb|CDZ87562.1| hypothetical protein RHRU231_330019 [Rhodococcus ruber]
RHRU231_330021	1302	892	305	474.61	573.229	gi|749672342|ref|WP_040270589.1| protease [Rhodococcus ruber]
RHRU231_330022	1329	649	326	345.316	612.697	gi|749672343|ref|WP_040270590.1| protease [Rhodococcus ruber]
RHRU231_330023	1527	105	27	55.8677	50.7449	gi|749672345|ref|WP_040270592.1| hypothetical protein [Rhodococcus ruber]
RHRU231_330024	2469	113	15	60.1243	28.1916	gi|749672348|ref|WP_040270595.1| LuxR family transcriptional regulator [Rhodococcus ruber]
RHRU231_330025	1800	399	114	212.297	214.256	gi|749672350|ref|WP_040270597.1| hypothetical protein [Rhodococcus ruber]
RHRU231_330026	2295	523	98	278.275	184.185	gi|749672353|ref|WP_040270600.1| hypothetical protein [Rhodococcus ruber]
RHRU231_330027	1827	205	75	109.075	140.958	gi|749672355|ref|WP_040270602.1| Isoniazid-inducible protein iniA [Rhodococcus ruber]
RHRU231_330028	1452	83	19	44.1621	35.7093	gi|749672358|ref|WP_040270605.1| Isoniazid-inducible protein iniC [Rhodococcus ruber]
RHRU231_330029	909	47	12	25.0075	22.5533	gi|749672359|ref|WP_040270606.1| hypothetical protein [Rhodococcus ruber]
RHRU231_330030	540	68	6	36.181	11.2766	gi|697992036|emb|CDZ87573.1| putative membrane protein [Rhodococcus ruber]
RHRU231_330031	1845	7846	67235	4174.65	126364	gi|498279101|ref|WP_010593257.1| MULTISPECIES: chaperone protein DnaK [Rhodococcus]
RHRU231_330032	645	1221	469	649.662	881.457	gi|498279100|ref|WP_010593256.1| MULTISPECIES: co-chaperone GrpE [Rhodococcus]
RHRU231_330033	1182	1677	2596	892.287	4879.02	gi|749672365|ref|WP_040270612.1| molecular chaperone DnaJ [Rhodococcus ruber]
RHRU231_330034	411	504	870	268.165	1635.11	gi|648446010|ref|WP_026137761.1| MULTISPECIES: MerR family transcriptional regulator [Rhodococcus]
RHRU231_330035	990	1510	1178	803.431	2213.98	gi|749672368|ref|WP_040270615.1| alkane 1-monooxygenase [Rhodococcus ruber]
RHRU231_330036	540	176	76	93.645	142.837	gi|498279093|ref|WP_010593249.1| MULTISPECIES: monooxygenase [Rhodococcus]
RHRU231_330038	384	14	9	7.44903	16.915	gi|516276792|ref|WP_017680755.1| hypothetical protein [Rhodococcus ruber]
RHRU231_330039	645	83	25	44.1621	46.986	gi|498279090|ref|WP_010593246.1| MULTISPECIES: PadR family transcriptional regulator [Rhodococcus]
RHRU231_330040	726	29	6	15.4301	11.2766	gi|498279089|ref|WP_010593245.1| MULTISPECIES: IclR family transcriptional regulator [Rhodococcus]
RHRU231_330044	1167	62	42	32.9886	78.9364	gi|516276789|ref|WP_017680752.1| 3-ketosteroid-9-alpha-hydroxylase oxygenase subunit [Rhodococcus ruber]
RHRU231_330045	1695	85	44	45.2263	82.6953	gi|749672378|ref|WP_040270625.1| 3-ketosteroid-delta-1-dehydrogenase [Rhodococcus ruber]
RHRU231_330046	783	33	29	17.5584	54.5037	gi|384034221|gb|AFH57396.1| putative oxidoreductase [Rhodococcus ruber Chol-4]
RHRU231_330047	1554	153	61	81.4073	114.646	gi|749672381|ref|WP_040270628.1| acyl-CoA synthetase [Rhodococcus ruber]
RHRU231_330048	1047	56	21	29.7961	39.4682	gi|749672383|ref|WP_040270630.1| hypothetical protein [Rhodococcus ruber]
RHRU231_330051	2556	1945	12735	1034.88	23934.7	gi|746554465|ref|WP_039585568.1| ATPase AAA [Rhodococcus sp. Chr-9]
RHRU231_330052	951	276	119	146.852	223.653	gi|657828908|ref|WP_029545445.1| membrane protein [Rhodococcus sp. BCP1]
RHRU231_330053	669	1409	347	749.692	652.165	gi|697992059|emb|CDZ87596.1| conserved hypothetical protein [Rhodococcus ruber]
RHRU231_330054	789	248	76	131.954	142.837	gi|498279075|ref|WP_010593231.1| MULTISPECIES: short-chain dehydrogenase [Rhodococcus]
RHRU231_330055	642	873	19	464.5	35.7093	gi|648446008|ref|WP_026137759.1| hypothetical protein [Rhodococcus ruber]
RHRU231_330056	540	352	64	187.29	120.284	gi|498279073|ref|WP_010593229.1| MULTISPECIES: orotate phosphoribosyltransferase [Rhodococcus]
RHRU231_330057	1107	273	23	145.256	43.2271	gi|749672386|ref|WP_040270633.1| galactose-1-phosphate uridylyltransferase [Rhodococcus ruber]
RHRU231_330058	1137	30	10	15.9622	18.7944	gi|749672388|ref|WP_040270635.1| galactokinase [Rhodococcus ruber]
RHRU231_330059	744	104	31	55.3357	58.2626	gi|749672390|ref|WP_040270637.1| hypothetical protein [Rhodococcus ruber]
RHRU231_330060	447	218	33	115.992	62.0215	gi|516276777|ref|WP_017680740.1| hypothetical protein [Rhodococcus ruber]
RHRU231_330061	768	110	9	58.5281	16.915	gi|498279068|ref|WP_010593224.1| MULTISPECIES: short-chain dehydrogenase [Rhodococcus]
RHRU231_330062	612	312	160	166.007	300.71	gi|749672559|ref|WP_040270806.1| hypothetical protein [Rhodococcus ruber]
RHRU231_330063	666	194	136	103.222	255.604	gi|516276775|ref|WP_017680738.1| RNA methyltransferase [Rhodococcus ruber]
RHRU231_330064	1161	234	54	124.505	101.49	gi|498279064|ref|WP_010593220.1| MULTISPECIES: fructose-bisphosphate aldolase [Rhodococcus]
RHRU231_330065	1047	106	37	56.3998	69.5392	gi|498279063|ref|WP_010593219.1| MULTISPECIES: cobalamin biosynthesis protein CobW [Rhodococcus]
RHRU231_330066	666	229	22	121.845	41.3477	gi|498279062|ref|WP_010593218.1| MULTISPECIES: membrane protein [Rhodococcus]
RHRU231_330067	810	1719	151	914.635	283.795	gi|697992073|emb|CDZ87610.1| conserved membrane hypothetical protein [Rhodococcus ruber]
RHRU231_330068	1038	1962	1849	1043.93	3475.08	gi|490035942|ref|WP_003938365.1| MULTISPECIES: fructose-bisphosphate aldolase [Rhodococcus]
RHRU231_330069	1002	213	55	113.332	103.369	gi|516276771|ref|WP_017680734.1| hypothetical protein [Rhodococcus ruber]
RHRU231_330070	426	546	342	290.512	642.768	gi|697992076|emb|CDZ87613.1| conserved hypothetical protein [Rhodococcus ruber]
RHRU231_330071	1146	253	77	134.615	144.717	gi|498279059|ref|WP_010593215.1| MULTISPECIES: membrane protein [Rhodococcus]
RHRU231_330072	933	139	129	73.9582	242.448	gi|516276769|ref|WP_017680732.1| cation transporter [Rhodococcus ruber]
RHRU231_330073	549	28	13	14.8981	24.4327	gi|749672396|ref|WP_040270643.1| histidine phosphatase [Rhodococcus ruber]
RHRU231_330074	195	384	78	204.316	146.596	gi|648446006|ref|WP_026137757.1| MULTISPECIES: membrane protein [Rhodococcus]
RHRU231_330075	837	583	59	310.199	110.887	gi|697992081|emb|CDZ87618.1| conserved membrane hypothetical protein [Rhodococcus ruber]
RHRU231_330076	1494	334	21	177.713	39.4682	gi|749672399|ref|WP_040270646.1| cobalamin biosynthesis protein CobQ [Rhodococcus ruber]
RHRU231_330077	735	29	15	15.4301	28.1916	gi|498279054|ref|WP_010593210.1| cobalt-precorrin-6x reductase [Rhodococcus sp. P14]
RHRU231_330078	558	59	33	31.3923	62.0215	gi|498279053|ref|WP_010593209.1| MULTISPECIES: hypothetical protein [Rhodococcus]
RHRU231_330079	936	51	0	27.1358	0	gi|697992085|emb|CDZ87622.1| Cobalamin biosynthesis protein CobD [Rhodococcus ruber]
RHRU231_330080	2364	232	57	123.441	107.128	gi|697992086|emb|CDZ87623.1| Cobyrinic acid a,c-diamide synthase [Rhodococcus ruber]
RHRU231_330081	615	222	42	118.12	78.9364	gi|498279049|ref|WP_010593205.1| MULTISPECIES: cobinamide adenolsyltransferase [Rhodococcus]
RHRU231_330082	1953	801	176	426.191	330.781	gi|697992088|emb|CDZ87625.1| conserved hypothetical protein [Rhodococcus ruber]
RHRU231_330083	1203	57	8	30.3282	15.0355	gi|749672407|ref|WP_040270654.1| precorrin-6Y C5,15-methyltransferase [Rhodococcus ruber]
RHRU231_330084	762	90	11	47.8866	20.6738	gi|498279045|ref|WP_010593201.1| MULTISPECIES: precorrin-4 C11-methyltransferase [Rhodococcus]
RHRU231_330085	1524	214	27	113.864	50.7449	gi|516276759|ref|WP_017680722.1| precorrin-3B C17-methyltransferase [Rhodococcus ruber]
RHRU231_330086	651	101	7	53.7394	13.1561	gi|516276758|ref|WP_017680721.1| precorrin-8X methylmutase [Rhodococcus ruber]
RHRU231_330087	1101	32	14	17.0264	26.3121	gi|749672410|ref|WP_040270657.1| cobalamin biosynthesis protein CobG [Rhodococcus ruber]
RHRU231_330088	3609	3260	356	1734.56	669.08	gi|654383122|ref|WP_027861853.1| cobalamin biosynthesis protein CobN [Marmoricola sp. URHB0036]
RHRU231_330089	774	326	36	173.456	67.6598	gi|498279040|ref|WP_010593196.1| MULTISPECIES: precorrin 6A synthase [Rhodococcus]
RHRU231_330090	522	144	18	76.6186	33.8299	gi|498279039|ref|WP_010593195.1| MULTISPECIES: membrane protein [Rhodococcus]
RHRU231_330091	513	205	64	109.075	120.284	gi|498279038|ref|WP_010593194.1| MULTISPECIES: hypothetical protein [Rhodococcus]
RHRU231_330092	1437	139	20	73.9582	37.5888	gi|749672414|ref|WP_040270661.1| peptidase [Rhodococcus ruber]
RHRU231_330093	525	173	37	92.0487	69.5392	gi|498279036|ref|WP_010593192.1| membrane protein [Rhodococcus sp. P14]
RHRU231_330094	435	482	313	256.459	588.264	gi|452951830|gb|EME57272.1| hypothetical protein G352_21381 [Rhodococcus ruber BKS 20-38]
RHRU231_330095	897	533	186	283.595	349.576	gi|498279034|ref|WP_010593190.1| MULTISPECIES: dehydrogenase [Rhodococcus]
RHRU231_330096	2145	2183	1150	1161.52	2161.35	gi|749672417|ref|WP_040270664.1| catalase [Rhodococcus ruber]
RHRU231_330097	990	180	43	95.7733	80.8159	gi|498279032|ref|WP_010593188.1| sugar transferase [Rhodococcus sp. P14]
RHRU231_330098	1008	214	29	113.864	54.5037	gi|657823385|ref|WP_029539929.1| hypothetical protein [Rhodococcus sp. P14]
RHRU231_330099	1107	294	83	156.43	155.993	gi|498279030|ref|WP_010593186.1| MULTISPECIES: glycosyl transferase family 1 [Rhodococcus]
RHRU231_330104	951	124	20	65.9771	37.5888	gi|516276750|ref|WP_017680713.1| transcriptional regulator [Rhodococcus ruber]
RHRU231_330105	663	527	257	280.403	483.016	gi|697992111|emb|CDZ87648.1| conserved hypothetical protein [Rhodococcus ruber]
RHRU231_330107	1290	827	1125	440.025	2114.37	gi|498279025|ref|WP_010593181.1| MULTISPECIES: adenylosuccinate synthetase [Rhodococcus]
RHRU231_330108	540	74	18	39.3734	33.8299	gi|516276749|ref|WP_017680712.1| methylated-DNA--protein-cysteine methyltransferase [Rhodococcus ruber]
RHRU231_330109	1464	226	59	120.249	110.887	gi|516276748|ref|WP_017680711.1| hypothetical protein [Rhodococcus ruber]
RHRU231_330110	3546	874	140	465.032	263.121	gi|697992116|emb|CDZ87653.1| Serine/threonine-protein kinase PknK [Rhodococcus ruber]
RHRU231_330111	1098	989	225	526.221	422.874	gi|498279019|ref|WP_010593175.1| MULTISPECIES: carnitine dehydratase [Rhodococcus]
RHRU231_330112	381	102	25	54.2715	46.986	gi|494002929|ref|WP_006945477.1| MULTISPECIES: hypothetical protein [Rhodococcus]
RHRU231_330113	390	248	48	131.954	90.2131	gi|697992119|emb|CDZ87656.1| Glyoxalase family protein [Rhodococcus ruber]
RHRU231_330114	2640	546	106	290.512	199.221	gi|498279017|ref|WP_010593173.1| MULTISPECIES: vitamin B12-dependent ribonucleotide reductase [Rhodococcus]
RHRU231_330115	1206	131	31	69.7016	58.2626	gi|749672431|ref|WP_040270678.1| phosphoribosylglycinamide formyltransferase [Rhodococcus ruber]
RHRU231_330116	483	53	20	28.1999	37.5888	gi|498279015|ref|WP_010593171.1| MULTISPECIES: membrane protein [Rhodococcus]
RHRU231_330117	1386	970	1943	516.111	3651.75	gi|749672433|ref|WP_040270680.1| pyridine nucleotide-disulfide oxidoreductase [Rhodococcus ruber]
RHRU231_330118	429	50	21	26.6037	39.4682	gi|498279013|ref|WP_010593169.1| MULTISPECIES: membrane protein [Rhodococcus]
RHRU231_330119	393	262	42	139.403	78.9364	gi|697992125|emb|CDZ87662.1| conserved hypothetical protein [Rhodococcus ruber]
RHRU231_330120	1224	878	140	467.161	263.121	gi|498279011|ref|WP_010593167.1| MULTISPECIES: O-succinylhomoserine sulfhydrylase [Rhodococcus]
RHRU231_330121	951	332	135	176.648	253.724	gi|498279010|ref|WP_010593166.1| MULTISPECIES: ABC transporter [Rhodococcus]
RHRU231_330122	819	338	50	179.841	93.972	gi|697992128|emb|CDZ87665.1| ABC transporter substrate-binding protein [Rhodococcus ruber]
RHRU231_330123	1029	85	17	45.2263	31.9505	gi|494002958|ref|WP_006945506.1| MULTISPECIES: Vitamin B12 ABC transporter, permease component BtuC [Rhodococcus]
RHRU231_330124	807	29	2	15.4301	3.75888	gi|749672438|ref|WP_040270685.1| spermidine/putrescine ABC transporter ATP-binding protein [Rhodococcus ruber]
RHRU231_330125	1347	114	11	60.6564	20.6738	gi|749672441|ref|WP_040270688.1| adenosylcobinamide kinase [Rhodococcus ruber]
RHRU231_330126	708	493	22	262.312	41.3477	gi|749672443|ref|WP_040270690.1| mspA family protein [Rhodococcus ruber]
RHRU231_330127	690	500	17	266.037	31.9505	gi|749672445|ref|WP_040270692.1| porin [Rhodococcus ruber]
RHRU231_330128	801	149	61	79.279	114.646	gi|749672447|ref|WP_040270694.1| HAD family hydrolase [Rhodococcus ruber]
RHRU231_330129	771	76	10	40.4376	18.7944	gi|498279001|ref|WP_010593157.1| MULTISPECIES: membrane protein [Rhodococcus]
RHRU231_330130	1920	68	66	36.181	124.043	gi|516277303|ref|WP_017681266.1| hydantoinase [Rhodococcus ruber]
RHRU231_330131	423	36	19	19.1547	35.7093	gi|516277304|ref|WP_017681267.1| acetone carboxylase subunit gamma [Rhodococcus ruber]
RHRU231_330132	2127	90	81	47.8866	152.235	gi|749672454|ref|WP_040270701.1| hydantoinase [Rhodococcus ruber]
RHRU231_330133	2325	97	92	51.6111	172.908	gi|516277306|ref|WP_017681269.1| acetone carboxylase subunit alpha [Rhodococcus ruber]
RHRU231_330135	1836	545	72	289.98	135.32	gi|498278994|ref|WP_010593150.1| MULTISPECIES: transcriptional regulator [Rhodococcus]
RHRU231_330136	480	61	74	32.4565	139.078	gi|749672455|ref|WP_040270702.1| hypothetical protein [Rhodococcus ruber]
RHRU231_330137	741	137	40	72.8941	75.1776	gi|490035876|ref|WP_003938299.1| hypothetical protein [Rhodococcus ruber]
RHRU231_330138	468	64	22	34.0527	41.3477	gi|516277308|ref|WP_017681271.1| hypothetical protein [Rhodococcus ruber]
RHRU231_330139	1017	209	87	111.203	163.511	gi|697992145|emb|CDZ87682.1| F420-dependent glucose-6-phosphate dehydrogenase [Rhodococcus ruber]
RHRU231_330140	558	51	46	27.1358	86.4542	gi|697992146|emb|CDZ87683.1| conserved hypothetical protein [Rhodococcus ruber]
RHRU231_330141	1560	170	28	90.4525	52.6243	gi|697992147|emb|CDZ87684.1| hypothetical protein RHRU231_330141 [Rhodococcus ruber]
RHRU231_330143	1620	87	18	46.2904	33.8299	gi|516277311|ref|WP_017681274.1| Pyoverdin chromophore biosynthetic protein pvcC [Rhodococcus ruber]
RHRU231_330144	849	36	255	19.1547	479.257	gi|749672463|ref|WP_040270710.1| catechol 1,2-dioxygenase [Rhodococcus ruber]
RHRU231_330145	2085	671	232	357.021	436.03	gi|490034958|ref|WP_003937381.1| phosphate acetyltransferase [Rhodococcus ruber]
RHRU231_330146	1200	301	86	160.154	161.632	gi|749672464|ref|WP_040270711.1| acetate kinase [Rhodococcus ruber]
RHRU231_330147	870	70	31	37.2452	58.2626	gi|749672467|ref|WP_040270714.1| hypothetical protein [Rhodococcus ruber]
RHRU231_330148	2091	143	58	76.0865	109.007	gi|749672469|ref|WP_040270716.1| serine/threonine protein kinase [Rhodococcus ruber]
RHRU231_330149	966	98	25	52.1432	46.986	gi|498278089|ref|WP_010592245.1| MULTISPECIES: ABC transporter substrate-binding protein [Rhodococcus]
RHRU231_330150	1359	120	44	63.8488	82.6953	gi|498278088|ref|WP_010592244.1| MULTISPECIES: hypothetical protein [Rhodococcus]
RHRU231_330151	924	141	73	75.0224	137.199	gi|498278087|ref|WP_010592243.1| MULTISPECIES: NTP pyrophosphohydrolase [Rhodococcus]
RHRU231_330152	690	71	54	37.7772	101.49	gi|498278086|ref|WP_010592242.1| MULTISPECIES: thiamine-phosphate pyrophosphorylase [Rhodococcus]
RHRU231_330153	1068	206	79	109.607	148.476	gi|749672475|ref|WP_040270722.1| glycine oxidase [Rhodococcus ruber]
RHRU231_330154	216	105	12	55.8677	22.5533	gi|498278084|ref|WP_010592240.1| MULTISPECIES: thiamine biosynthesis protein ThiS [Rhodococcus]
RHRU231_330155	783	290	45	154.301	84.5748	gi|749672477|ref|WP_040270724.1| thiazole synthase [Rhodococcus ruber]
RHRU231_330156	630	604	140	321.372	263.121	gi|516277319|ref|WP_017681282.1| hypothetical protein [Rhodococcus ruber]
RHRU231_330157	945	905	204	481.527	383.406	gi|657823310|ref|WP_029539854.1| MULTISPECIES: ABC transporter ATP-binding protein [Rhodococcus]
RHRU231_330158	810	215	114	114.396	214.256	gi|498278080|ref|WP_010592236.1| MULTISPECIES: ABC transporter permease [Rhodococcus]
RHRU231_330159	1461	365	144	194.207	270.639	gi|749672480|ref|WP_040270727.1| amidohydrolase [Rhodococcus ruber]
RHRU231_330160	825	114	31	60.6564	58.2626	gi|697992166|emb|CDZ87703.1| Adenylate cyclase [Rhodococcus ruber]
RHRU231_330161	843	243	124	129.294	233.05	gi|498278077|ref|WP_010592233.1| MULTISPECIES: phosphomethylpyrimidine kinase [Rhodococcus]
RHRU231_330162	351	354	60	188.354	112.766	gi|498278076|ref|WP_010592232.1| MULTISPECIES: hypothetical protein [Rhodococcus]
RHRU231_330163	804	548	235	291.576	441.668	gi|498278075|ref|WP_010592231.1| MULTISPECIES: exodeoxyribonuclease III [Rhodococcus]
RHRU231_330164	969	129	12	68.6375	22.5533	gi|749672484|ref|WP_040270731.1| acetyltransferase [Rhodococcus ruber]
RHRU231_330165	651	18	3	9.57733	5.63832	gi|697992171|emb|CDZ87708.1| Putative polypeptide deformylase (fragment) [Rhodococcus ruber]
RHRU231_330167	360	3617	720	1924.51	1353.2	gi|516277325|ref|WP_017681288.1| hypothetical protein [Rhodococcus ruber]
RHRU231_330168	540	1071	143	569.851	268.76	gi|498278070|ref|WP_010592226.1| MULTISPECIES: glycoprotein [Rhodococcus]
RHRU231_330169	651	1214	388	645.937	729.222	gi|749672491|ref|WP_040270738.1| superoxide dismutase [Rhodococcus ruber]
RHRU231_330170	1122	552	157	293.705	295.072	gi|516277328|ref|WP_017681291.1| carboxylate-amine ligase [Rhodococcus ruber]
RHRU231_330171	1353	338	99	179.841	186.064	gi|697992177|emb|CDZ87714.1| Integral membrane protein [Rhodococcus ruber]
RHRU231_330172	333	94	67	50.0149	125.922	gi|498278066|ref|WP_010592222.1| MULTISPECIES: cation:proton antiporter [Rhodococcus]
RHRU231_330173	258	37	23	19.6867	43.2271	gi|498278065|ref|WP_010592221.1| MULTISPECIES: cation:proton antiporter [Rhodococcus]
RHRU231_330174	567	188	112	100.03	210.497	gi|498278064|ref|WP_010592220.1| MULTISPECIES: cation:proton antiporter [Rhodococcus]
RHRU231_330175	1590	372	321	197.931	603.3	gi|498278063|ref|WP_010592219.1| MULTISPECIES: cation:proton antiporter [Rhodococcus]
RHRU231_330176	609	179	108	95.2412	202.979	gi|498278062|ref|WP_010592218.1| MULTISPECIES: cation:proton antiporter [Rhodococcus]
RHRU231_330177	3048	1441	971	766.718	1824.94	gi|516277330|ref|WP_017681293.1| MULTISPECIES: cation:proton antiporter [Rhodococcus]
RHRU231_330181	2178	344	93	183.033	174.788	gi|749672502|ref|WP_040270749.1| ATPase [Rhodococcus ruber]
RHRU231_330182	915	293	277	155.898	520.605	gi|697992188|emb|CDZ87725.1| CDP-diacylglycerol--serine O-phosphatidyltransferase [Rhodococcus ruber]
RHRU231_330183	714	566	499	301.154	937.84	gi|498278057|ref|WP_010592213.1| MULTISPECIES: phosphatidylserine decarboxylase [Rhodococcus]
RHRU231_330184	468	192	65	102.158	122.164	gi|516277333|ref|WP_017681296.1| polyketide cyclase [Rhodococcus ruber]
RHRU231_330185	513	48	24	25.5395	45.1065	gi|749672509|ref|WP_040270756.1| hypothetical protein [Rhodococcus ruber]
RHRU231_330186	594	77	16	40.9697	30.071	gi|749672511|ref|WP_040270758.1| PadR family transcriptional regulator [Rhodococcus ruber]
RHRU231_330187	1542	216	56	114.928	105.249	gi|697992193|emb|CDZ87730.1| Histidine ammonia-lyase [Rhodococcus ruber]
RHRU231_330188	1239	364	550	193.675	1033.69	gi|749672514|ref|WP_040270761.1| amino acid dehydrogenase [Rhodococcus ruber]
RHRU231_330189	996	17	13	9.04525	24.4327	gi|749672515|ref|WP_040270762.1| formimidoylglutamase [Rhodococcus ruber]
RHRU231_330190	1185	50	51	26.6037	95.8514	gi|498278049|ref|WP_010592205.1| MULTISPECIES: imidazolonepropionase [Rhodococcus]
RHRU231_330191	1683	93	1219	49.4828	2291.04	gi|749672518|ref|WP_040270765.1| urocanate hydratase [Rhodococcus ruber]
RHRU231_330192	1932	1734	1319	922.616	2478.98	gi|749672519|ref|WP_040270766.1| heat shock protein 90 [Rhodococcus ruber]
RHRU231_330194	777	662	172	352.233	323.264	gi|749672520|ref|WP_040270767.1| HAD family hydrolase [Rhodococcus ruber]
RHRU231_330195	531	247	66	131.422	124.043	gi|697992201|emb|CDZ87738.1| conserved exported hypothetical protein [Rhodococcus ruber]
RHRU231_330196	1626	49411	81917	26290.3	153958	gi|498278044|ref|WP_010592200.1| MULTISPECIES: molecular chaperone GroEL [Rhodococcus]
RHRU231_330197	87	2263	171	1204.08	321.384	gi|697992203|emb|CDZ87740.1| hypothetical protein RHRU231_330197 [Rhodococcus ruber]
RHRU231_330198	78	415	75	220.811	140.958	gi|697992204|emb|CDZ87741.1| hypothetical protein RHRU231_330198 [Rhodococcus ruber]
RHRU231_330199	990	431	43	229.324	80.8159	gi|657823307|ref|WP_029539851.1| MULTISPECIES: membrane protein [Rhodococcus]
RHRU231_330200	207	41	10	21.815	18.7944	gi|490035015|ref|WP_003937438.1| hypothetical protein [Rhodococcus ruber]
RHRU231_330201	384	39	15	20.7509	28.1916	gi|749672534|ref|WP_040270781.1| hypothetical protein [Rhodococcus ruber]
RHRU231_330203	1032	95	23	50.547	43.2271	gi|498278040|ref|WP_010592196.1| MULTISPECIES: esterase [Rhodococcus]
RHRU231_330204	852	271	21	144.192	39.4682	gi|516277297|ref|WP_017681260.1| hydrolase [Rhodococcus ruber]
RHRU231_330205	2013	274	53	145.788	99.6103	gi|498278038|ref|WP_010592194.1| prolyl oligopeptidase [Rhodococcus sp. P14]
RHRU231_330206	1317	27	4	14.366	7.51776	gi|648446133|ref|WP_026137884.1| hypothetical protein [Rhodococcus ruber]
RHRU231_330207	840	51	12	27.1358	22.5533	gi|516277294|ref|WP_017681257.1| NAD-dependent epimerase [Rhodococcus ruber]
RHRU231_330208	1404	3922	2528	2086.79	4751.22	gi|749672574|ref|WP_040270821.1| dihydrolipoyl dehydrogenase [Rhodococcus ruber]
RHRU231_330209	1062	382	76	203.252	142.837	gi|697992215|emb|CDZ87752.1| Stearoyl-CoA 9-desaturase electron transfer partner [Rhodococcus ruber]
RHRU231_330210	1404	551	180	293.173	338.299	gi|498278034|ref|WP_010592190.1| MULTISPECIES: fatty acid desaturase [Rhodococcus]
RHRU231_330211	894	46	23	24.4754	43.2271	gi|749672540|ref|WP_040270787.1| hypothetical protein [Rhodococcus ruber]
RHRU231_330212	1728	36	11	19.1547	20.6738	gi|749672542|ref|WP_040270789.1| allophanate hydrolase [Rhodococcus ruber]
RHRU231_330213	3606	85	92	45.2263	172.908	gi|503182385|ref|WP_013417046.1| urea amidolyase [Rhodococcus equi]
RHRU231_330214	648	43	17	22.8792	31.9505	gi|749672546|ref|WP_040270793.1| GntR family transcriptional regulator [Rhodococcus ruber]
RHRU231_330215	531	153	15	81.4073	28.1916	gi|498278027|ref|WP_010592183.1| MULTISPECIES: 4-carboxymuconolactone decarboxylase [Rhodococcus]
RHRU231_330217	693	37	8	19.6867	15.0355	gi|490035032|ref|WP_003937455.1| branched-chain amino acid ABC transporter ATPase [Rhodococcus ruber]
RHRU231_330218	783	25	5	13.3018	9.3972	gi|498278024|ref|WP_010592180.1| MULTISPECIES: urea ABC transporter ATP-binding protein [Rhodococcus]
RHRU231_330219	1119	38	15	20.2188	28.1916	gi|498278023|ref|WP_010592179.1| MULTISPECIES: urea ABC transporter permease [Rhodococcus]
RHRU231_330220	885	35	13	18.6226	24.4327	gi|493990221|ref|WP_006932965.1| MULTISPECIES: Urea ABC transporter, permease protein UrtB [Rhodococcus]
RHRU231_330221	1269	61	221	32.4565	415.356	gi|749672550|ref|WP_040270797.1| ABC transporter substrate-binding protein [Rhodococcus ruber]
RHRU231_330222	915	65	13	34.5848	24.4327	gi|749672553|ref|WP_040270800.1| hypothetical protein [Rhodococcus ruber]
RHRU231_330223	1413	392	170	208.573	319.505	gi|516277283|ref|WP_017681246.1| transcriptional regulator [Rhodococcus ruber]
RHRU231_330224	1155	133	133	70.7658	249.965	gi|749672554|ref|WP_040270801.1| oxidoreductase [Rhodococcus ruber]
RHRU231_330226	1290	34115	44715	18151.7	84039.1	gi|498278017|ref|WP_010592173.1| MULTISPECIES: isocitrate lyase [Rhodococcus]
RHRU231_330227	897	11428	6742	6080.54	12671.2	gi|490035041|ref|WP_003937464.1| MULTISPECIES: 3-hydroxybutyryl-CoA dehydrogenase [Rhodococcus]
RHRU231_330228	2286	6801	3877	3618.63	7286.59	gi|648221657|ref|WP_026002806.1| 5-methyltetrahydropteroyltriglutamate--homocysteine methyltransferase [Rhodococcus sp. R1101]
RHRU231_330229	1041	677	379	360.214	712.307	gi|498278015|ref|WP_010592171.1| MULTISPECIES: zinc-binding dehydrogenase [Rhodococcus]
RHRU231_330230	267	221	65	117.588	122.164	gi|498278014|ref|WP_010592170.1| MULTISPECIES: membrane protein [Rhodococcus]
RHRU231_330231	798	853	323	453.859	607.059	gi|498278013|ref|WP_010592169.1| MULTISPECIES: RNA polymerase sigma factor SigF [Rhodococcus]
RHRU231_330232	432	863	252	459.18	473.619	gi|498278012|ref|WP_010592168.1| MULTISPECIES: anti-sigma factor [Rhodococcus]
RHRU231_340002	462	962	328	511.855	616.456	gi|697991998|emb|CDZ87776.1| conserved membrane hypothetical protein [Rhodococcus ruber]
RHRU231_340003	363	333	75	177.181	140.958	gi|648446128|ref|WP_026137879.1| MULTISPECIES: membrane protein [Rhodococcus]
RHRU231_340004	234	1090	153	579.96	287.554	gi|498278008|ref|WP_010592164.1| MULTISPECIES: hypothetical protein [Rhodococcus]
RHRU231_340005	264	659	62	350.637	116.525	gi|498278007|ref|WP_010592163.1| MULTISPECIES: hypothetical protein [Rhodococcus]
RHRU231_340006	240	1612	376	857.703	706.669	-
RHRU231_340007	198	64	20	34.0527	37.5888	gi|697992003|emb|CDZ87781.1| conserved exported hypothetical protein [Rhodococcus ruber]
RHRU231_340008	750	861	168	458.115	315.746	gi|516277281|ref|WP_017681244.1| transcription antitermination regulator [Rhodococcus ruber]
RHRU231_340009	573	1021	232	543.247	436.03	gi|516277280|ref|WP_017681243.1| glutamine amidotransferase [Rhodococcus ruber]
RHRU231_350001	1008	80	23	42.5659	43.2271	gi|749672595|ref|WP_040270840.1| DNA topoisomerase [Rhodococcus ruber]
RHRU231_350002	459	90	18	47.8866	33.8299	gi|697991901|emb|CDZ87785.1| exported hypothetical protein [Rhodococcus ruber]
RHRU231_350003	1230	71	26	37.7772	48.8654	gi|749672597|ref|WP_040270842.1| Natural resistance-associated macrophage protein [Rhodococcus ruber]
RHRU231_350004	405	22	7	11.7056	13.1561	gi|516277277|ref|WP_017681240.1| hypothetical protein [Rhodococcus ruber]
RHRU231_350006	1182	922	305	490.572	573.229	gi|749672600|ref|WP_040270845.1| molecular chaperone GroES [Rhodococcus ruber]
RHRU231_350007	792	531	94	282.531	176.667	gi|498277995|ref|WP_010592151.1| MULTISPECIES: Survival protein SurE [Rhodococcus]
RHRU231_350008	975	522	72	277.742	135.32	gi|498277994|ref|WP_010592150.1| MULTISPECIES: phosphofructokinase [Rhodococcus]
RHRU231_350009	639	638	73	339.463	137.199	gi|697991908|emb|CDZ87792.1| putative integral membrane protein [Rhodococcus ruber]
RHRU231_350010	1080	465	118	247.414	221.774	gi|498277992|ref|WP_010592148.1| MULTISPECIES: epimerase [Rhodococcus]
RHRU231_350011	459	266	127	141.532	238.689	gi|498277991|ref|WP_010592147.1| MULTISPECIES: polyketide cyclase [Rhodococcus]
RHRU231_350012	1596	1215	396	646.469	744.258	gi|749672602|ref|WP_040270847.1| FAD-dependent oxidoreductase [Rhodococcus ruber]
RHRU231_350015	642	1216	233	647.002	437.909	gi|697991914|emb|CDZ87798.1| Methyltransferase [Rhodococcus ruber]
RHRU231_350016	312	404	68	214.958	127.802	gi|697991915|emb|CDZ87799.1| hypothetical protein RHRU231_350016 [Rhodococcus ruber]
RHRU231_350017	156	1164	314	619.334	590.144	-
RHRU231_350018	414	600	54	319.244	101.49	gi|498277986|ref|WP_010592142.1| MULTISPECIES: hypothetical protein [Rhodococcus]
RHRU231_350019	1014	617	117	328.289	219.894	gi|749672606|ref|WP_040270851.1| hypothetical protein [Rhodococcus ruber]
RHRU231_350020	915	184	58	97.9015	109.007	gi|697991919|emb|CDZ87803.1| Uncharacterized oxidoreductase YhdF [Rhodococcus ruber]
RHRU231_350021	540	1118	146	594.858	274.398	gi|697991920|emb|CDZ87804.1| conserved membrane hypothetical protein [Rhodococcus ruber]
RHRU231_350022	222	138	32	73.4262	60.1421	gi|498277982|ref|WP_010592138.1| MULTISPECIES: membrane protein [Rhodococcus]
RHRU231_350023	861	585	132	311.263	248.086	gi|498277981|ref|WP_010592137.1| MULTISPECIES: polyphosphate kinase [Rhodococcus]
RHRU231_350024	345	140	41	74.4903	77.057	gi|498277980|ref|WP_010592136.1| MULTISPECIES: hypothetical protein [Rhodococcus]
RHRU231_350025	753	407	232	216.554	436.03	gi|697991924|emb|CDZ87808.1| conserved hypothetical protein [Rhodococcus ruber]
RHRU231_350026	1254	815	228	433.64	428.512	gi|516277267|ref|WP_017681230.1| membrane protein [Rhodococcus ruber]
RHRU231_350027	534	1160	1238	617.205	2326.75	gi|498277977|ref|WP_010592133.1| MULTISPECIES: XRE family transcriptional regulator [Rhodococcus]
RHRU231_350028	840	1153	1098	613.481	2063.62	gi|498277976|ref|WP_010592132.1| MULTISPECIES: hypothetical protein [Rhodococcus]
RHRU231_350029	294	179	30	95.2412	56.3832	gi|490035084|ref|WP_003937507.1| MULTISPECIES: membrane protein [Rhodococcus]
RHRU231_350030	903	525	96	279.339	180.426	gi|498277975|ref|WP_010592131.1| MULTISPECIES: membrane protein [Rhodococcus]
RHRU231_350031	1038	251	77	133.55	144.717	gi|516277266|ref|WP_017681229.1| chemotaxis protein CheY [Rhodococcus ruber]
RHRU231_350032	1542	150	49	79.811	92.0925	gi|697991931|emb|CDZ87815.1| Sufite oxidase [Rhodococcus ruber]
RHRU231_350033	888	323	87	171.86	163.511	gi|490035088|ref|WP_003937511.1| formyltetrahydrofolate deformylase [Rhodococcus ruber]
RHRU231_350034	861	81	8	43.098	15.0355	gi|749672612|ref|WP_040270857.1| SAM-dependent methyltransferase [Rhodococcus ruber]
RHRU231_350035	3480	682	94	362.874	176.667	gi|697991934|emb|CDZ87818.1| Serine/threonine-protein kinase PknK [Rhodococcus ruber]
RHRU231_350036	549	382	11	203.252	20.6738	gi|749672691|ref|WP_040270936.1| acetyltransferase [Rhodococcus ruber]
RHRU231_350037	666	133	24	70.7658	45.1065	gi|498277967|ref|WP_010592123.1| MULTISPECIES: deoxyribose-phosphate aldolase [Rhodococcus]
RHRU231_350038	1485	403	45	214.426	84.5748	gi|697991937|emb|CDZ87821.1| conserved hypothetical protein [Rhodococcus ruber]
RHRU231_350040	834	59	5	31.3923	9.3972	gi|749672615|ref|WP_040270860.1| methylase [Rhodococcus ruber]
RHRU231_350041	507	224	33	119.184	62.0215	gi|490035095|ref|WP_003937518.1| MULTISPECIES: hypothetical protein [Rhodococcus]
RHRU231_350042	504	238	36	126.634	67.6598	gi|498277963|ref|WP_010592119.1| MULTISPECIES: hypothetical protein [Rhodococcus]
RHRU231_350043	1095	120	19	63.8488	35.7093	gi|697991942|emb|CDZ87826.1| UDP-N-acetylenolpyruvoylglucosamine reductase [Rhodococcus ruber]
RHRU231_350044	261	271	23	144.192	43.2271	gi|749672693|ref|WP_040270938.1| CopG family transcriptional regulator [Rhodococcus ruber]
RHRU231_350045	240	199	14	105.883	26.3121	gi|749672620|ref|WP_040270865.1| toxin [Rhodococcus ruber]
RHRU231_350047	285	66	17	35.1169	31.9505	gi|749672622|ref|WP_040270867.1| hypothetical protein [Rhodococcus ruber]
RHRU231_350048	1053	0	21	0	39.4682	gi|749672624|ref|WP_040270869.1| hypothetical protein [Rhodococcus ruber]
RHRU231_350049	750	176	41	93.645	77.057	gi|749672626|ref|WP_040270871.1| hypothetical protein [Rhodococcus ruber]
RHRU231_350050	957	44	16	23.4112	30.071	gi|498277957|ref|WP_010592113.1| dioxygenase [Rhodococcus sp. P14]
RHRU231_350051	201	54	16	28.732	30.071	gi|498277956|ref|WP_010592112.1| MULTISPECIES: hypothetical protein [Rhodococcus]
RHRU231_350052	1284	65	32	34.5848	60.1421	gi|697991951|emb|CDZ87835.1| conserved hypothetical protein [Rhodococcus ruber]
RHRU231_350053	1035	180	12	95.7733	22.5533	gi|749672637|ref|WP_040270882.1| hypothetical protein [Rhodococcus ruber]
RHRU231_350054	462	87	5	46.2904	9.3972	gi|749672640|ref|WP_040270885.1| carbon monoxide dehydrogenase [Rhodococcus ruber]
RHRU231_350055	783	199	15	105.883	28.1916	gi|749672642|ref|WP_040270887.1| GlcNAc-PI de-N-acetylase [Rhodococcus ruber]
RHRU231_350056	1179	68	8	36.181	15.0355	gi|697991955|emb|CDZ87839.1| MFS transporter [Rhodococcus ruber]
RHRU231_350057	873	370	69	196.867	129.681	gi|697991956|emb|CDZ87840.1| putative non-heme haloperoxidase [Rhodococcus ruber]
RHRU231_350058	1179	191	28	101.626	52.6243	gi|749672645|ref|WP_040270890.1| acyl-CoA dehydrogenase [Rhodococcus ruber]
RHRU231_350059	702	320	94	170.264	176.667	gi|749672646|ref|WP_040270891.1| HxlR family transcriptional regulator [Rhodococcus ruber]
RHRU231_350060	1338	494	180	262.844	338.299	gi|498277947|ref|WP_010592103.1| MULTISPECIES: D-inositol 3-phosphate glycosyltransferase [Rhodococcus]
RHRU231_350061	519	256	70	136.211	131.561	gi|648446262|ref|WP_026138013.1| MULTISPECIES: hypothetical protein [Rhodococcus]
RHRU231_350062	339	742	236	394.799	443.548	gi|516277825|ref|WP_017681788.1| transglycosylase [Rhodococcus ruber]
RHRU231_350063	1191	428	93	227.728	174.788	gi|516277826|ref|WP_017681789.1| 1,4-butanediol diacrylate esterase [Rhodococcus ruber]
RHRU231_350064	1017	156	15	83.0035	28.1916	gi|749672650|ref|WP_040270895.1| AraC family transcriptional regulator [Rhodococcus ruber]
RHRU231_350065	1587	1222	369	650.194	693.513	gi|749672652|ref|WP_040270897.1| AMP-dependent synthetase [Rhodococcus ruber]
RHRU231_350066	1689	380	27	202.188	50.7449	gi|749672655|ref|WP_040270900.1| pentachlorophenol monooxygenase [Rhodococcus ruber]
RHRU231_350067	1767	87	36	46.2904	67.6598	gi|749672657|ref|WP_040270902.1| FAD-dependent oxidoreductase [Rhodococcus ruber]
RHRU231_350068	747	1389	737	739.05	1385.15	gi|498277938|ref|WP_010592094.1| MULTISPECIES: phosphoglyceromutase [Rhodococcus]
RHRU231_350069	1188	486	76	258.588	142.837	gi|498277937|ref|WP_010592093.1| MULTISPECIES: histidine kinase [Rhodococcus]
RHRU231_350070	690	287	166	152.705	311.987	gi|498277936|ref|WP_010592092.1| MULTISPECIES: XRE family transcriptional regulator [Rhodococcus]
RHRU231_350071	831	198	128	105.351	240.568	gi|498277935|ref|WP_010592091.1| MULTISPECIES: hypothetical protein [Rhodococcus]
RHRU231_350072	960	613	142	326.161	266.88	gi|697991971|emb|CDZ87855.1| conserved hypothetical protein [Rhodococcus ruber]
RHRU231_350073	1155	543	138	288.916	259.363	gi|498277933|ref|WP_010592089.1| hypothetical protein [Rhodococcus sp. P14]
RHRU231_350074	963	270	109	143.66	204.859	gi|516276094|ref|WP_017680057.1| hypothetical protein [Rhodococcus ruber]
RHRU231_350075	420	24	10	12.7698	18.7944	gi|746312802|ref|WP_039359585.1| membrane protein [Mumia flava]
RHRU231_350076	726	73	13	38.8414	24.4327	gi|498277930|ref|WP_010592086.1| MerR family transcriptional regulator [Rhodococcus sp. P14]
RHRU231_350077	855	46	33	24.4754	62.0215	gi|516276091|ref|WP_017680054.1| diacylglycerol kinase [Rhodococcus ruber]
RHRU231_350078	819	354	60	188.354	112.766	gi|648445855|ref|WP_026137606.1| MULTISPECIES: pyrroline-5-carboxylate reductase [Rhodococcus]
RHRU231_350079	237	1273	396	677.33	744.258	gi|490035128|ref|WP_003937551.1| MULTISPECIES: DNA-binding protein [Rhodococcus]
RHRU231_350080	117	975	1090	518.772	2048.59	-
RHRU231_350081	1071	3424	791	1821.82	1486.64	gi|697991980|emb|CDZ87864.1| conserved hypothetical protein [Rhodococcus ruber]
RHRU231_350082	1017	1550	690	824.714	1296.81	gi|749672671|ref|WP_040270916.1| hypothetical protein [Rhodococcus ruber]
RHRU231_350083	1017	734	569	390.542	1069.4	gi|648445852|ref|WP_026137603.1| hydrolase [Rhodococcus ruber]
RHRU231_350084	291	98	51	52.1432	95.8514	gi|498277923|ref|WP_010592079.1| MULTISPECIES: hypothetical protein [Rhodococcus]
RHRU231_350085	768	146	25	77.6827	46.986	gi|697991984|emb|CDZ87868.1| hypothetical protein RHRU231_350085 [Rhodococcus ruber]
RHRU231_350086	969	74	27	39.3734	50.7449	gi|697991985|emb|CDZ87869.1| Redox-sensing transcriptional repressor rex (modular protein) [Rhodococcus ruber]
RHRU231_350087	1455	1088	519	578.896	975.429	gi|498277921|ref|WP_010592077.1| MULTISPECIES: glutamyl-tRNA reductase [Rhodococcus]
RHRU231_350088	1014	610	198	324.565	372.129	gi|498277920|ref|WP_010592076.1| MULTISPECIES: porphobilinogen deaminase [Rhodococcus]
RHRU231_350089	1566	1457	958	775.231	1800.5	gi|516276085|ref|WP_017680048.1| uroporphyrin-III C-methyltransferase [Rhodococcus ruber]
RHRU231_350090	978	359	174	191.014	327.022	gi|498277918|ref|WP_010592074.1| MULTISPECIES: delta-aminolevulinic acid dehydratase [Rhodococcus]
RHRU231_350091	564	109	19	57.996	35.7093	gi|697991990|emb|CDZ87874.1| putative integral membrane protein [Rhodococcus ruber]
RHRU231_350092	486	111	39	59.0602	73.2981	gi|498277916|ref|WP_010592072.1| MULTISPECIES: membrane protein [Rhodococcus]
RHRU231_350093	285	83	53	44.1621	99.6103	gi|490035140|ref|WP_003937563.1| MULTISPECIES: hypothetical protein [Rhodococcus]
RHRU231_350094	1155	99	88	52.6753	165.391	gi|749672677|ref|WP_040270922.1| glucose dehydrogenase [Rhodococcus ruber]
RHRU231_350095	456	40	26	21.2829	48.8654	gi|749672679|ref|WP_040270924.1| transcriptional regulator [Rhodococcus ruber]
RHRU231_350096	1443	41	8	21.815	15.0355	gi|516276081|ref|WP_017680044.1| major facilitator transporter [Rhodococcus ruber]
RHRU231_350097	1137	265	17	141	31.9505	gi|697991996|emb|CDZ87880.1| putative secreted protein [Rhodococcus ruber]
RHRU231_360001	1140	225	46	119.717	86.4542	gi|749672734|ref|WP_040270978.1| membrane protein [Rhodococcus ruber]
RHRU231_360002	573	139	306	73.9582	575.108	gi|648445789|ref|WP_026137540.1| alkylhydroperoxidase [Rhodococcus ruber]
RHRU231_360003	504	75	9	39.9055	16.915	gi|697991798|emb|CDZ87883.1| MarR family transcriptional regulator [Rhodococcus ruber]
RHRU231_360004	552	41	2	21.815	3.75888	gi|498281571|ref|WP_010595727.1| MULTISPECIES: AhpD family alkylhydroperoxidase [Rhodococcus]
RHRU231_360005	654	212	405	112.8	761.173	gi|498281572|ref|WP_010595728.1| MULTISPECIES: succinyl-CoA:3-ketoacid-CoA transferase [Rhodococcus]
RHRU231_360006	747	353	745	187.822	1400.18	gi|516275785|ref|WP_017679748.1| succinyl-CoA:3-ketoacid-CoA transferase [Rhodococcus ruber]
RHRU231_360007	720	90	131	47.8866	246.207	gi|516275786|ref|WP_017679749.1| protocatechuate 3,4-dioxygenase subunit beta [Rhodococcus ruber]
RHRU231_360008	597	59	11	31.3923	20.6738	gi|498281575|ref|WP_010595731.1| MULTISPECIES: protocatechuate 3,4-dioxygenase subunit alpha [Rhodococcus]
RHRU231_360009	1341	146	20	77.6827	37.5888	gi|749672739|ref|WP_040270983.1| 3-carboxy-cis,cis-muconate cycloisomerase [Rhodococcus ruber]
RHRU231_360010	1167	80	46	42.5659	86.4542	gi|749672741|ref|WP_040270985.1| 3-oxoadipate enol-lactone hydrolase [Rhodococcus ruber]
RHRU231_360011	798	92	40	48.9508	75.1776	gi|749672744|ref|WP_040270988.1| IclR family transcriptional regulator [Rhodococcus ruber]
RHRU231_360012	1212	73	201	38.8414	377.767	gi|749672745|ref|WP_040270989.1| acetyl-CoA acetyltransferase [Rhodococcus ruber]
RHRU231_360013	1284	89	21	47.3546	39.4682	gi|749672747|ref|WP_040270990.1| MFS transporter [Rhodococcus ruber]
RHRU231_360016	1095	30	14	15.9622	26.3121	gi|749672749|ref|WP_040270992.1| 3-phenylpropionate dioxygenase [Rhodococcus ruber]
RHRU231_360018	465	31	15	16.4943	28.1916	gi|749672752|ref|WP_040270995.1| hypothetical protein [Rhodococcus ruber]
RHRU231_360019	1686	40	9	21.2829	16.915	gi|516275793|ref|WP_017679756.1| acetolactate synthase [Rhodococcus ruber]
RHRU231_360020	786	25	4	13.3018	7.51776	gi|749672754|ref|WP_040270997.1| short-chain dehydrogenase [Rhodococcus ruber]
RHRU231_360023	1002	32	9	17.0264	16.915	gi|498281591|ref|WP_010595747.1| MULTISPECIES: extradiol ring-cleavage dioxygenase [Rhodococcus]
RHRU231_360024	957	19	9	10.1094	16.915	gi|697991819|emb|CDZ87904.1| Phenoxybenzoate dioxygenase subunit beta [Rhodococcus ruber]
RHRU231_360026	372	28	8	14.8981	15.0355	gi|749672759|ref|WP_040271002.1| endoribonuclease L-PSP [Rhodococcus ruber]
RHRU231_360027	1560	79	12	42.0338	22.5533	gi|749672806|ref|WP_040271049.1| aldehyde dehydrogenase [Rhodococcus ruber]
RHRU231_360028	522	103	26	54.8036	48.8654	gi|516275800|ref|WP_017679763.1| MarR family transcriptional regulator [Rhodococcus ruber]
RHRU231_360029	753	461	127	245.286	238.689	gi|516275801|ref|WP_017679764.1| phosphonomutase [Rhodococcus ruber]
RHRU231_360030	1386	41686	10841	22180	20375	gi|697991825|emb|CDZ87910.1| NADH dehydrogenase [Rhodococcus ruber]
RHRU231_360031	903	153	50	81.4073	93.972	gi|749672762|ref|WP_040271005.1| transcriptional regulator [Rhodococcus ruber]
RHRU231_360032	837	349	124	185.694	233.05	gi|498281600|ref|WP_010595756.1| MULTISPECIES: hydrolase [Rhodococcus]
RHRU231_360033	867	513	156	272.954	293.193	gi|697991828|emb|CDZ87913.1| putative enzyme [Rhodococcus ruber]
RHRU231_360034	1029	601	661	319.776	1242.31	gi|697991829|emb|CDZ87914.1| Lipase [Rhodococcus ruber]
RHRU231_360035	1134	213	113	113.332	212.377	gi|498281604|ref|WP_010595760.1| MULTISPECIES: phosphodiesterase [Rhodococcus]
RHRU231_360036	288	29	50	15.4301	93.972	gi|498281605|ref|WP_010595761.1| MULTISPECIES: muconolactone delta-isomerase [Rhodococcus]
RHRU231_360037	1128	409	24	217.618	45.1065	gi|82548049|gb|ABB82573.1| cis-muconate cycloisomerase [Nocardia sp. C-14-1]
RHRU231_360038	852	1815	186	965.714	349.576	gi|498281607|ref|WP_010595763.1| MULTISPECIES: catechol 1,2-dioxygenase [Rhodococcus]
RHRU231_360039	771	91	17	48.4187	31.9505	gi|498281608|ref|WP_010595764.1| MULTISPECIES: IclR family transcriptional regulator [Rhodococcus]
RHRU231_360040	930	111	33	59.0602	62.0215	gi|697991835|emb|CDZ87920.1| Transcriptional regulator [Rhodococcus ruber]
RHRU231_360043	1620	303	104	161.218	195.462	gi|749672767|ref|WP_040271010.1| Pyoverdin chromophore biosynthetic protein pvcC [Rhodococcus ruber]
RHRU231_360044	492	46	8	24.4754	15.0355	gi|516275807|ref|WP_017679770.1| hypothetical protein [Rhodococcus ruber]
RHRU231_360045	1002	159	37	84.5997	69.5392	gi|697991840|emb|CDZ87925.1| AraC family transcriptional regulator [Rhodococcus ruber]
RHRU231_360046	1212	42	8	22.3471	15.0355	gi|498282739|ref|WP_010596895.1| MULTISPECIES: cytochrome P450 [Rhodococcus]
RHRU231_360047	999	19	8	10.1094	15.0355	gi|498282738|ref|WP_010596894.1| MULTISPECIES: oxidoreductase [Rhodococcus]
RHRU231_360049	1380	706	89	375.644	167.27	gi|498282737|ref|WP_010596893.1| MULTISPECIES: benzoate 1,2-dioxygenase subunit alpha [Rhodococcus]
RHRU231_360050	504	227	11	120.781	20.6738	gi|749672773|ref|WP_040271016.1| benzene 1,2-dioxygenase [Rhodococcus ruber]
RHRU231_360051	1608	487	57	259.12	107.128	gi|516275810|ref|WP_017679773.1| benzoate 1,2-dioxygenase ferredoxin reductase [Rhodococcus ruber]
RHRU231_360052	810	154	17	81.9393	31.9505	gi|749672775|ref|WP_040271018.1| 1,6-dihydroxycyclohexa-2,4-diene-1-carboxylate dehydrogenase [Rhodococcus ruber]
RHRU231_360053	1347	266	32	141.532	60.1421	gi|498282733|ref|WP_010596889.1| MULTISPECIES: MFS transporter [Rhodococcus]
RHRU231_360054	2685	368	37	195.803	69.5392	gi|749672777|ref|WP_040271020.1| LuxR family transcriptional regulator [Rhodococcus ruber]
RHRU231_360055	1257	289	52	153.769	97.7308	gi|749672779|ref|WP_040271022.1| benzoate transporter [Rhodococcus ruber]
RHRU231_360056	1008	685	62	364.47	116.525	gi|498282729|ref|WP_010596885.1| MULTISPECIES: glycerol-3-phosphate dehydrogenase [Rhodococcus]
RHRU231_360057	1428	230	26	122.377	48.8654	gi|498282728|ref|WP_010596884.1| MULTISPECIES: 4-hydroxyacetophenone monooxygenase [Rhodococcus]
RHRU231_360058	681	442	10	235.177	18.7944	gi|498282727|ref|WP_010596883.1| MULTISPECIES: nitroreductase [Rhodococcus]
RHRU231_360059	585	148	7	78.7469	13.1561	gi|697991854|emb|CDZ87939.1| putative RNA polymerase sigma-D factor [Rhodococcus ruber]
RHRU231_360060	1188	459	30	244.222	56.3832	gi|498282725|ref|WP_010596881.1| MULTISPECIES: ATPase [Rhodococcus]
RHRU231_360061	1239	59	16	31.3923	30.071	gi|749672782|ref|WP_040271025.1| hypothetical protein [Rhodococcus ruber]
RHRU231_360062	1092	123	40	65.4451	75.1776	gi|697991857|emb|CDZ87942.1| ATP-dependent protease ATP-binding subunit-like protein [Rhodococcus ruber]
RHRU231_360063	1038	131	65	69.7016	122.164	gi|516275816|ref|WP_017679779.1| acylamide amidohydrolase [Rhodococcus ruber]
RHRU231_360064	639	40	16	21.2829	30.071	gi|749672784|ref|WP_040271027.1| transporter [Rhodococcus ruber]
RHRU231_360065	1074	97	25	51.6111	46.986	gi|657823743|ref|WP_029540287.1| MULTISPECIES: regulatory protein [Rhodococcus]
RHRU231_360066	444	268	49	142.596	92.0925	gi|516275818|ref|WP_017679781.1| MarR family transcriptional regulator [Rhodococcus ruber]
RHRU231_360067	1431	297	53	158.026	99.6103	gi|653359201|ref|WP_027503565.1| carbohydrate-binding protein [Rhodococcus sp. UNC363MFTsu5.1]
RHRU231_360068	429	111	22	59.0602	41.3477	gi|516275820|ref|WP_017679783.1| glyoxalase [Rhodococcus ruber]
RHRU231_360069	408	100	16	53.2074	30.071	gi|749672789|ref|WP_040271032.1| toxin-antitoxin system, toxin component [Rhodococcus ruber]
RHRU231_360070	1227	924	337	491.636	633.371	gi|498282785|ref|WP_010596941.1| MULTISPECIES: glycosyltransferase [Rhodococcus]
RHRU231_360071	330	72	38	38.3093	71.4187	gi|490032101|ref|WP_003934551.1| MULTISPECIES: branched-chain amino acid ABC transporter [Rhodococcus]
RHRU231_360072	693	157	33	83.5356	62.0215	gi|749672793|ref|WP_040271036.1| branched-chain amino acid ABC transporter permease [Rhodococcus ruber]
RHRU231_360073	375	25	8	13.3018	15.0355	gi|516275822|ref|WP_017679785.1| transcriptional regulator [Rhodococcus ruber]
RHRU231_360074	1017	35	56	18.6226	105.249	gi|697991869|emb|CDZ87954.1| F420-dependent glucose-6-phosphate dehydrogenase [Rhodococcus ruber]
RHRU231_360075	1629	74	18	39.3734	33.8299	gi|697991870|emb|CDZ87955.1| Phenylacetone monooxygenase [Rhodococcus ruber]
RHRU231_360076	948	46	6	24.4754	11.2766	gi|498279836|ref|WP_010593992.1| MULTISPECIES: esterase [Rhodococcus]
RHRU231_360077	1221	22	4	11.7056	7.51776	gi|697991872|emb|CDZ87957.1| hypothetical protein RHRU231_360077 [Rhodococcus ruber]
RHRU231_360079	438	75	12	39.9055	22.5533	gi|498279838|ref|WP_010593994.1| MULTISPECIES: hypothetical protein [Rhodococcus]
RHRU231_360080	1455	352	34	187.29	63.9009	gi|516275825|ref|WP_017679788.1| aldehyde dehydrogenase [Rhodococcus ruber]
RHRU231_360081	1191	172	13	91.5167	24.4327	gi|516275826|ref|WP_017679789.1| oxidoreductase [Rhodococcus ruber]
RHRU231_360082	1245	275	37	146.32	69.5392	gi|516275827|ref|WP_017679790.1| cytochrome P450 [Rhodococcus ruber]
RHRU231_360085	738	93	40	49.4828	75.1776	gi|697991880|emb|CDZ87965.1| putative GntR family transcriptional regulator [Rhodococcus ruber]
RHRU231_360086	786	73	31	38.8414	58.2626	gi|498279843|ref|WP_010593999.1| MULTISPECIES: dihydroxynaphthoic acid synthetase [Rhodococcus]
RHRU231_360087	804	569	124	302.75	233.05	gi|697991882|emb|CDZ87967.1| putative GntR family transcriptional regulator [Rhodococcus ruber]
RHRU231_360090	546	38	10	20.2188	18.7944	gi|749672811|ref|WP_040271054.1| hypothetical protein [Rhodococcus ruber]
RHRU231_360091	843	181	15	96.3053	28.1916	gi|490036005|ref|WP_003938428.1| MULTISPECIES: 3-ketoacyl-ACP reductase [Rhodococcus]
RHRU231_360092	1797	192	16	102.158	30.071	gi|516275829|ref|WP_017679792.1| monooxygenase [Rhodococcus ruber]
RHRU231_360093	423	37	9	19.6867	16.915	gi|498279848|ref|WP_010594004.1| MULTISPECIES: hypothetical protein [Rhodococcus]
RHRU231_360094	309	31	24	16.4943	45.1065	gi|490036008|ref|WP_003938431.1| MULTISPECIES: ethyl tert-butyl ether degradation protein [Rhodococcus]
RHRU231_360095	1626	75	31	39.9055	58.2626	gi|749672797|ref|WP_040271040.1| cyclohexanone monooxygenase [Rhodococcus ruber]
RHRU231_360096	1983	130	31	69.1696	58.2626	gi|749672812|ref|WP_040271055.1| NADH:flavin oxidoreductase [Rhodococcus ruber]
RHRU231_360097	516	46	8	24.4754	15.0355	gi|516275832|ref|WP_017679795.1| hypothetical protein [Rhodococcus ruber]
RHRU231_360098	840	227	22	120.781	41.3477	gi|749672799|ref|WP_040271042.1| 3-ketoacyl-ACP reductase [Rhodococcus ruber]
RHRU231_360099	417	52	5	27.6678	9.3972	gi|498279853|ref|WP_010594009.1| MULTISPECIES: hypothetical protein [Rhodococcus]
RHRU231_360100	468	68	7	36.181	13.1561	gi|498279854|ref|WP_010594010.1| MULTISPECIES: hypothetical protein [Rhodococcus]
RHRU231_360101	1557	351	43	186.758	80.8159	gi|498279855|ref|WP_010594011.1| MULTISPECIES: AMP-dependent synthetase [Rhodococcus]
RHRU231_360102	408	125	26	66.5092	48.8654	gi|490036016|ref|WP_003938439.1| aromatic ring hydroxylating dioxygenase subunt beta [Rhodococcus ruber]
RHRU231_360103	1086	192	19	102.158	35.7093	gi|749672802|ref|WP_040271045.1| 2-oxoacid:ferredoxin oxidoreductase subunit beta [Rhodococcus ruber]
RHRU231_370001	1149	128	28	68.1054	52.6243	gi|697991745|emb|CDZ87984.1| Acyl-CoA dehydrogenase [Rhodococcus ruber]
RHRU231_370002	795	156	30	83.0035	56.3832	gi|498279860|ref|WP_010594016.1| MULTISPECIES: short-chain dehydrogenase [Rhodococcus]
RHRU231_370003	432	71	46	37.7772	86.4542	gi|498279861|ref|WP_010594017.1| MULTISPECIES: thioesterase [Rhodococcus]
RHRU231_370004	1269	103	29	54.8036	54.5037	gi|498279862|ref|WP_010594018.1| MULTISPECIES: cytochrome P450 [Rhodococcus]
RHRU231_370005	1245	67	26	35.6489	48.8654	gi|498279863|ref|WP_010594019.1| MULTISPECIES: cytochrome P450 [Rhodococcus]
RHRU231_370006	834	65	31	34.5848	58.2626	gi|749672827|ref|WP_040271069.1| 3-ketoacyl-ACP reductase [Rhodococcus ruber]
RHRU231_370010	528	33	3	17.5584	5.63832	gi|749672831|ref|WP_040271073.1| hypothetical protein [Rhodococcus ruber]
RHRU231_370011	828	42	13	22.3471	24.4327	gi|697991755|emb|CDZ87994.1| putative short-chain type dehydrogenase/reductase MSMEG_6031/MSMEI_5872 [Rhodococcus ruber]
RHRU231_370012	1275	48	12	25.5395	22.5533	gi|749672833|ref|WP_040271075.1| cytochrome P450 [Rhodococcus ruber]
RHRU231_370013	1077	65	17	34.5848	31.9505	gi|749672835|ref|WP_040271077.1| luciferase [Rhodococcus ruber]
RHRU231_370014	1671	81	20	43.098	37.5888	gi|498279871|ref|WP_010594027.1| MULTISPECIES: AMP-dependent synthetase and ligase [Rhodococcus]
RHRU231_370015	1482	78	14	41.5017	26.3121	gi|498279872|ref|WP_010594028.1| MULTISPECIES: betaine-aldehyde dehydrogenase [Rhodococcus]
RHRU231_370017	1323	81	12	43.098	22.5533	gi|749672842|ref|WP_040271084.1| hypothetical protein [Rhodococcus ruber]
RHRU231_370018	1212	189	45	100.562	84.5748	gi|490036041|ref|WP_003938464.1| hypothetical protein [Rhodococcus ruber]
RHRU231_370019	1482	291	59	154.833	110.887	gi|749672844|ref|WP_040271086.1| betaine-aldehyde dehydrogenase [Rhodococcus ruber]
RHRU231_370020	471	105	17	55.8677	31.9505	gi|697991764|emb|CDZ88003.1| conserved hypothetical protein [Rhodococcus ruber]
RHRU231_370021	891	87	15	46.2904	28.1916	gi|498279877|ref|WP_010594033.1| MULTISPECIES: citryl-CoA lyase [Rhodococcus]
RHRU231_370022	1167	142	34	75.5545	63.9009	gi|490036045|ref|WP_003938468.1| MULTISPECIES: acyl-CoA dehydrogenase [Rhodococcus]
RHRU231_370023	1671	132	52	70.2337	97.7308	gi|498279878|ref|WP_010594034.1| MULTISPECIES: peptide permease [Rhodococcus]
RHRU231_370024	1026	92	16	48.9508	30.071	gi|490036047|ref|WP_003938470.1| MULTISPECIES: luciferase-like protein [Rhodococcus]
RHRU231_370025	774	72	12	38.3093	22.5533	gi|648445856|ref|WP_026137607.1| serine/threonine protein kinase [Rhodococcus ruber]
RHRU231_370026	1164	86	25	45.7583	46.986	gi|749672850|ref|WP_040271092.1| butyryl-CoA dehydrogenase [Rhodococcus ruber]
RHRU231_370028	555	31	7	16.4943	13.1561	gi|749672851|ref|WP_040271093.1| hypothetical protein [Rhodococcus ruber]
RHRU231_370029	1176	54	19	28.732	35.7093	gi|749672852|ref|WP_040271094.1| acetyl-CoA acetyltransferase [Rhodococcus ruber]
RHRU231_370030	765	29	14	15.4301	26.3121	gi|516276102|ref|WP_017680065.1| 3-hydroxy-2-methylbutyryl-CoA dehydrogenase [Rhodococcus ruber]
RHRU231_370031	765	33	6	17.5584	11.2766	gi|516276103|ref|WP_017680066.1| enoyl-CoA hydratase [Rhodococcus ruber]
RHRU231_370032	1164	43	12	22.8792	22.5533	gi|498279885|ref|WP_010594041.1| MULTISPECIES: branched-chain amino acid ABC transporter permease [Rhodococcus]
RHRU231_370033	726	17	10	9.04525	18.7944	gi|516276105|ref|WP_017680068.1| amino acid ABC transporter ATPase [Rhodococcus ruber]
RHRU231_370034	819	23	7	12.2377	13.1561	gi|498279887|ref|WP_010594043.1| MULTISPECIES: branched-chain amino acid ABC transporter ATPase [Rhodococcus]
RHRU231_370035	987	42	9	22.3471	16.915	gi|498279888|ref|WP_010594044.1| MULTISPECIES: branched-chain amino acid ABC transporter permease [Rhodococcus]
RHRU231_370036	891	23	7	12.2377	13.1561	gi|498279889|ref|WP_010594045.1| MULTISPECIES: amino acid ABC transporter permease [Rhodococcus]
RHRU231_370037	1185	51	4	27.1358	7.51776	gi|498279890|ref|WP_010594046.1| MULTISPECIES: branched-chain amino acid ABC transporter permease [Rhodococcus]
RHRU231_370038	1251	18	9	9.57733	16.915	gi|516276107|ref|WP_017680070.1| hypothetical protein [Rhodococcus ruber]
RHRU231_370039	318	18	8	9.57733	15.0355	gi|749672867|ref|WP_040271109.1| ferredoxin [Rhodococcus ruber]
RHRU231_370040	1209	31	7	16.4943	13.1561	gi|697991784|emb|CDZ88023.1| Major facilitator transporter [Rhodococcus ruber]
RHRU231_370041	759	33	18	17.5584	33.8299	gi|749672855|ref|WP_040271097.1| membrane protein [Rhodococcus ruber]
RHRU231_370042	651	32	6	17.0264	11.2766	gi|498279895|ref|WP_010594051.1| MULTISPECIES: cyclase [Rhodococcus]
RHRU231_370043	1416	178	32	94.7091	60.1421	gi|749672857|ref|WP_040271099.1| fusaric acid resistance protein [Rhodococcus ruber]
RHRU231_370044	585	18	3	9.57733	5.63832	gi|697991788|emb|CDZ88027.1| hypothetical protein RHRU231_370044 [Rhodococcus ruber]
RHRU231_370046	477	106	20	56.3998	37.5888	gi|749672859|ref|WP_040271101.1| hypothetical protein [Rhodococcus ruber]
RHRU231_370047	816	64	9	34.0527	16.915	gi|749672861|ref|WP_040271103.1| hypothetical protein [Rhodococcus ruber]
RHRU231_370048	588	357	147	189.95	276.278	gi|697991792|emb|CDZ88031.1| conserved membrane hypothetical protein [Rhodococcus ruber]
RHRU231_370049	411	225	163	119.717	306.349	gi|749672863|ref|WP_040271105.1| F420-dependent oxidoreductase [Rhodococcus ruber]
RHRU231_370050	321	456	62	242.626	116.525	gi|498279903|ref|WP_010594059.1| MULTISPECIES: hypothetical protein [Rhodococcus]
RHRU231_380001	411	28	4	14.8981	7.51776	gi|697991694|emb|CDZ88034.1| conserved hypothetical protein [Rhodococcus ruber]
RHRU231_380002	474	207	101	110.139	189.823	gi|498278469|ref|WP_010592625.1| MULTISPECIES: NrdR family transcriptional regulator [Rhodococcus]
RHRU231_380003	3921	446	166	237.305	311.987	gi|505213989|ref|WP_015401091.1| ATP-dependent helicase [Corynebacterium halotolerans]
RHRU231_380004	1224	446	208	237.305	390.923	gi|697991697|emb|CDZ88037.1| Beta-alanine-pyruvate aminotransferase [Rhodococcus ruber]
RHRU231_380005	264	37	7	19.6867	13.1561	gi|498278466|ref|WP_010592622.1| MULTISPECIES: hypothetical protein [Rhodococcus]
RHRU231_380006	1143	54	25	28.732	46.986	gi|697991699|emb|CDZ88039.1| Metal-dependent hydrolase, beta-lactamase superfamily II [Rhodococcus ruber]
RHRU231_380007	498	29	7	15.4301	13.1561	gi|655249415|ref|WP_028660098.1| hypothetical protein [Nocardioides insulae]
RHRU231_380008	591	70	26	37.2452	48.8654	gi|697991701|emb|CDZ88041.1| Adenylate/guanylate cyclase (fragment) [Rhodococcus ruber]
RHRU231_380009	657	48	6	25.5395	11.2766	gi|516276694|ref|WP_017680657.1| hypothetical protein [Rhodococcus ruber]
RHRU231_380010	378	76	10	40.4376	18.7944	gi|749672870|ref|WP_040271111.1| glyoxalase [Rhodococcus ruber]
RHRU231_380011	753	94	7	50.0149	13.1561	gi|516276692|ref|WP_017680655.1| MULTISPECIES: LysR family transcriptional regulator [Rhodococcus]
RHRU231_380012	1443	80	16	42.5659	30.071	gi|498278458|ref|WP_010592614.1| MULTISPECIES: amidohydrolase [Rhodococcus]
RHRU231_380013	2505	808	183	429.915	343.937	gi|515035599|ref|WP_016692721.1| DEAD/DEAH box helicase [Rhodococcus rhodochrous]
RHRU231_380014	1038	831	333	442.153	625.853	gi|498278456|ref|WP_010592612.1| MULTISPECIES: hypothetical protein [Rhodococcus]
RHRU231_380015	954	732	559	389.478	1050.61	gi|498278455|ref|WP_010592611.1| MULTISPECIES: hypothetical protein [Rhodococcus]
RHRU231_380016	759	119	59	63.3168	110.887	gi|498278454|ref|WP_010592610.1| MULTISPECIES: hypothetical protein [Rhodococcus]
RHRU231_380017	1134	199	45	105.883	84.5748	gi|749672873|ref|WP_040271114.1| hypothetical protein [Rhodococcus ruber]
RHRU231_380018	993	663	242	352.765	454.824	gi|749672874|ref|WP_040271115.1| UDP-glucose 4-epimerase [Rhodococcus ruber]
RHRU231_380019	687	885	451	470.885	847.627	gi|749672875|ref|WP_040271116.1| dihydrofolate reductase [Rhodococcus ruber]
RHRU231_380020	1272	757	169	402.78	317.625	gi|498278449|ref|WP_010592605.1| MULTISPECIES: acetoin utilization protein AcuC [Rhodococcus]
RHRU231_380021	2856	1668	301	887.499	565.711	gi|749672880|ref|WP_040271121.1| CoA-binding protein [Rhodococcus ruber]
RHRU231_380022	963	11133	8388	5923.58	15764.7	gi|490033165|ref|WP_003935593.1| MULTISPECIES: RNA polymerase sigma factor [Rhodococcus]
RHRU231_380023	1482	413	66	219.746	124.043	gi|749672884|ref|WP_040271124.1| SAM-dependent methlyltransferase [Rhodococcus ruber]
RHRU231_380024	360	1002	196	533.138	368.37	gi|498278446|ref|WP_010592602.1| MULTISPECIES: hypothetical protein [Rhodococcus]
RHRU231_380025	237	511	176	271.89	330.781	gi|760045107|ref|WP_043728083.1| hypothetical protein [Nocardia asiatica]
RHRU231_380026	1176	751	159	399.587	298.831	gi|749672886|ref|WP_040271126.1| ribonuclease BN [Rhodococcus ruber]
RHRU231_380027	1725	1191	389	633.7	731.102	gi|498278444|ref|WP_010592600.1| MULTISPECIES: hypothetical protein [Rhodococcus]
RHRU231_380028	345	23	9	12.2377	16.915	gi|498278442|ref|WP_010592598.1| MULTISPECIES: glutathione S-transferase [Rhodococcus]
RHRU231_380029	483	311	42	165.475	78.9364	gi|498278441|ref|WP_010592597.1| MULTISPECIES: potassium transporter TrkA [Rhodococcus]
RHRU231_380030	1221	307	79	163.347	148.476	gi|498278440|ref|WP_010592596.1| MULTISPECIES: potassium transporter [Rhodococcus]
RHRU231_380031	1359	3456	3603	1838.85	6771.62	gi|498278439|ref|WP_010592595.1| MULTISPECIES: RNA polymerase sigma factor [Rhodococcus]
RHRU231_380032	786	337	303	179.309	569.47	gi|697991725|emb|CDZ88065.1| Polyphosphate glucokinase [Rhodococcus ruber]
RHRU231_380033	897	197	52	104.819	97.7308	gi|498278437|ref|WP_010592593.1| MULTISPECIES: inositol monophosphatase [Rhodococcus]
RHRU231_380034	684	173	122	92.0487	229.292	gi|498278436|ref|WP_010592592.1| MULTISPECIES: hypothetical protein [Rhodococcus]
RHRU231_380035	303	531	940	282.531	1766.67	gi|490033149|ref|WP_003935578.1| MULTISPECIES: dUTPase [Rhodococcus]
RHRU231_380036	510	522	160	277.742	300.71	gi|697991729|emb|CDZ88069.1| Integral membrane protein [Rhodococcus ruber]
RHRU231_380037	477	326	172	173.456	323.264	gi|648446327|ref|WP_026138078.1| MULTISPECIES: deoxyuridine 5'-triphosphate nucleotidohydrolase [Rhodococcus]
RHRU231_380038	837	657	261	349.572	490.534	gi|516278121|ref|WP_017682084.1| hypothetical protein [Rhodococcus ruber]
RHRU231_380039	729	174	38	92.5808	71.4187	gi|498278432|ref|WP_010592588.1| MULTISPECIES: hypothetical protein [Rhodococcus]
RHRU231_380040	423	759	579	403.844	1088.2	gi|697991733|emb|CDZ88073.1| conserved hypothetical protein [Rhodococcus ruber]
RHRU231_380041	678	587	254	312.327	477.378	gi|516278120|ref|WP_017682083.1| hypothetical protein [Rhodococcus ruber]
RHRU231_380042	654	216	119	114.928	223.653	gi|498278429|ref|WP_010592585.1| MULTISPECIES: potassium transporter TrkA [Rhodococcus]
RHRU231_380043	666	189	72	100.562	135.32	gi|516278119|ref|WP_017682082.1| potassium transporter TrkA [Rhodococcus ruber]
RHRU231_380044	1992	512	75	272.422	140.958	gi|498278426|ref|WP_010592582.1| MULTISPECIES: DNA-binding protein [Rhodococcus]
RHRU231_380045	1269	178	25	94.7091	46.986	gi|749672888|ref|WP_040271128.1| RNA methyltransferase [Rhodococcus ruber]
RHRU231_380046	459	342	51	181.969	95.8514	gi|749672890|ref|WP_040271130.1| MarR family transcriptional regulator [Rhodococcus ruber]
RHRU231_380047	1596	1817	226	966.778	424.753	gi|749672905|ref|WP_040271145.1| major facilitator transporter [Rhodococcus ruber]
RHRU231_380048	840	2417	197	1286.02	370.25	gi|498278421|ref|WP_010592577.1| MULTISPECIES: ABC transporter [Rhodococcus]
RHRU231_380049	975	3155	156	1678.69	293.193	gi|498278420|ref|WP_010592576.1| MULTISPECIES: IclR family transcriptional regulator [Rhodococcus]
RHRU231_380050	1974	2720	1719	1447.24	3230.76	gi|516277399|ref|WP_017681362.1| 1-deoxy-D-xylulose-5-phosphate synthase [Rhodococcus ruber]
RHRU231_390001	2106	386	1851	205.38	3478.84	gi|749672910|ref|WP_040271149.1| 3-hydroxyacyl-CoA dehydrogenase [Rhodococcus ruber]
RHRU231_390002	1209	211	1529	112.268	2873.66	gi|498278416|ref|WP_010592572.1| MULTISPECIES: acetyl-CoA acetyltransferase [Rhodococcus]
RHRU231_390003	1239	371	106	197.399	199.221	gi|749672912|ref|WP_040271151.1| 3'-5' exonuclease [Rhodococcus ruber]
RHRU231_390004	1377	91	26	48.4187	48.8654	gi|498278414|ref|WP_010592570.1| MULTISPECIES: diacylglycerol O-acyltransferase Rv1760/MT1809 [Rhodococcus]
RHRU231_390005	1413	250	28	133.018	52.6243	gi|498278413|ref|WP_010592569.1| MULTISPECIES: diacylglycerol O-acyltransferase Rv1760/MT1809 [Rhodococcus]
RHRU231_390006	576	225	6	119.717	11.2766	gi|516277395|ref|WP_017681358.1| membrane protein [Rhodococcus ruber]
RHRU231_390007	1098	750	328	399.055	616.456	gi|498278411|ref|WP_010592567.1| MULTISPECIES: uroporphyrinogen decarboxylase [Rhodococcus]
RHRU231_390008	1359	310	67	164.943	125.922	gi|749672917|ref|WP_040271156.1| protoporphyrinogen oxidase [Rhodococcus ruber]
RHRU231_390009	705	1620	487	861.959	915.287	gi|697991534|emb|CDZ88092.1| conserved hypothetical protein [Rhodococcus ruber]
RHRU231_390010	2316	699	95	371.919	178.547	gi|760116333|ref|WP_043798164.1| molybdopterin oxidoreductase [Rhodococcus rhodochrous]
RHRU231_390011	963	190	56	101.094	105.249	gi|498278407|ref|WP_010592563.1| MULTISPECIES: lactate dehydrogenase [Rhodococcus]
RHRU231_390012	726	438	94	233.048	176.667	gi|498278406|ref|WP_010592562.1| MULTISPECIES: haloacid dehalogenase [Rhodococcus]
RHRU231_390013	429	690	335	367.131	629.612	gi|749673111|ref|WP_040271349.1| methionine sulfoxide reductase [Rhodococcus ruber]
RHRU231_390014	1308	533	154	283.595	289.434	gi|498278404|ref|WP_010592560.1| membrane protein [Rhodococcus ruber]
RHRU231_390015	1557	259	74	137.807	139.078	gi|697991540|emb|CDZ88098.1| Hydrolase [Rhodococcus ruber]
RHRU231_390016	1017	3074	394	1635.59	740.499	gi|498278402|ref|WP_010592558.1| MULTISPECIES: ATPase [Rhodococcus]
RHRU231_390017	561	817	143	434.704	268.76	gi|749672929|ref|WP_040271168.1| acetyltransferase [Rhodococcus ruber]
RHRU231_390018	513	1348	365	717.235	685.995	gi|498278400|ref|WP_010592556.1| MULTISPECIES: 2-isopropylmalate synthase [Rhodococcus]
RHRU231_390019	567	39	36	20.7509	67.6598	gi|498282677|ref|WP_010596833.1| MULTISPECIES: hypothetical protein [Rhodococcus]
RHRU231_390021	2082	2193	1792	1166.84	3367.95	gi|503181187|ref|WP_013415848.1| threonyl-tRNA synthetase [Rhodococcus equi]
RHRU231_390022	549	188	180	100.03	338.299	gi|498282679|ref|WP_010596835.1| MULTISPECIES: diadenosine polyphosphate hydrolase [Rhodococcus]
RHRU231_390023	681	258	218	137.275	409.718	gi|498282680|ref|WP_010596836.1| MULTISPECIES: CDP-alcohol phosphatidyltransferase [Rhodococcus]
RHRU231_390024	906	133	110	70.7658	206.738	gi|498282681|ref|WP_010596837.1| MULTISPECIES: lauroyl acyltransferase [Rhodococcus]
RHRU231_390025	1128	189	86	100.562	161.632	gi|498282682|ref|WP_010596838.1| MULTISPECIES: GDP-mannose-dependent alpha-(1-2)-phosphatidylinositol mannosyltransferase [Rhodococcus]
RHRU231_390026	1020	77	41	40.9697	77.057	gi|498282683|ref|WP_010596839.1| MULTISPECIES: exopolyphosphatase [Rhodococcus]
RHRU231_390027	903	2497	924	1328.59	1736.6	gi|498282684|ref|WP_010596840.1| MULTISPECIES: pyridoxal biosynthesis lyase [Rhodococcus]
RHRU231_390028	816	619	214	329.354	402.2	gi|498282685|ref|WP_010596841.1| MULTISPECIES: acyl-CoA thioesterase [Rhodococcus]
RHRU231_390029	621	219	74	116.524	139.078	gi|648446162|ref|WP_026137913.1| MULTISPECIES: glutamine amidotransferase [Rhodococcus]
RHRU231_390030	753	761	735	404.908	1381.39	gi|498282687|ref|WP_010596843.1| MULTISPECIES: transcriptional regulator [Rhodococcus]
RHRU231_390031	579	148	54	78.7469	101.49	gi|516277389|ref|WP_017681352.1| MULTISPECIES: Holliday junction resolvase [Rhodococcus]
RHRU231_390032	594	128	56	68.1054	105.249	gi|498282689|ref|WP_010596845.1| MULTISPECIES: Holliday junction DNA helicase RuvA [Rhodococcus]
RHRU231_390033	1095	128	31	68.1054	58.2626	gi|498282690|ref|WP_010596846.1| MULTISPECIES: Holliday junction DNA helicase RuvB [Rhodococcus]
RHRU231_390034	339	265	100	141	187.944	gi|498282691|ref|WP_010596847.1| MULTISPECIES: preprotein translocase subunit yajc [Rhodococcus]
RHRU231_390035	1740	810	366	430.98	687.875	gi|749672944|ref|WP_040271183.1| preprotein translocase subunit SecD [Rhodococcus ruber]
RHRU231_390036	1203	459	286	244.222	537.52	gi|697991561|emb|CDZ88119.1| Protein translocase subunit SecF [Rhodococcus ruber]
RHRU231_390037	1746	271	111	144.192	208.618	gi|498282694|ref|WP_010596850.1| MULTISPECIES: peptide-binding protein [Rhodococcus]
RHRU231_390038	558	53	14	28.1999	26.3121	gi|498282695|ref|WP_010596851.1| MULTISPECIES: adenine phosphoribosyltransferase [Rhodococcus]
RHRU231_390039	2307	2258	2455	1201.42	4614.02	gi|749672947|ref|WP_040271186.1| GTP pyrophosphokinase [Rhodococcus ruber]
RHRU231_390040	798	135	46	71.8299	86.4542	gi|697991565|emb|CDZ88123.1| Peptidylprolyl isomerase [Rhodococcus ruber]
RHRU231_390041	786	430	84	228.792	157.873	gi|749672950|ref|WP_040271189.1| cyclophilin [Rhodococcus ruber]
RHRU231_390042	873	359	167	191.014	313.866	gi|498282700|ref|WP_010596856.1| MULTISPECIES: peptidyl-prolyl cis-trans isomerase [Rhodococcus]
RHRU231_390043	690	371	307	197.399	576.988	gi|498282701|ref|WP_010596857.1| MULTISPECIES: hypothetical protein [Rhodococcus]
RHRU231_390044	1275	492	326	261.78	612.697	gi|749672953|ref|WP_040271192.1| histidyl-tRNA synthetase [Rhodococcus ruber]
RHRU231_390045	582	135	14	71.8299	26.3121	gi|498282703|ref|WP_010596859.1| MULTISPECIES: membrane protein [Rhodococcus]
RHRU231_390046	756	332	24	176.648	45.1065	gi|697991571|emb|CDZ88129.1| conserved hypothetical protein [Rhodococcus ruber]
RHRU231_390047	498	1094	138	582.089	259.363	gi|749672956|ref|WP_040271194.1| hemerythrin [Rhodococcus ruber]
RHRU231_390048	1749	5742	1249	3055.17	2347.42	gi|516277381|ref|WP_017681344.1| cytochrome C oxidase subunit I [Rhodococcus ruber]
RHRU231_390049	417	516	615	274.55	1155.86	gi|498281067|ref|WP_010595223.1| MULTISPECIES: hypothetical protein [Rhodococcus]
RHRU231_390050	306	412	30	219.214	56.3832	gi|498281066|ref|WP_010595222.1| MULTISPECIES: hypothetical protein [Rhodococcus]
RHRU231_390051	333	119	7	63.3168	13.1561	gi|516277379|ref|WP_017681342.1| hypothetical protein [Rhodococcus ruber]
RHRU231_390052	1164	446	37	237.305	69.5392	gi|516277378|ref|WP_017681341.1| N-acyl-L-amino acid amidohydrolase [Rhodococcus ruber]
RHRU231_390053	1194	162	43	86.1959	80.8159	gi|498281063|ref|WP_010595219.1| hypothetical protein [Rhodococcus sp. P14]
RHRU231_390054	369	66	18	35.1169	33.8299	gi|498281062|ref|WP_010595218.1| MULTISPECIES: hypothetical protein [Rhodococcus]
RHRU231_390055	678	137	14	72.8941	26.3121	gi|498281061|ref|WP_010595217.1| MULTISPECIES: TetR family transcriptional regulator [Rhodococcus]
RHRU231_390056	1551	125	27	66.5092	50.7449	gi|498281060|ref|WP_010595216.1| MULTISPECIES: amino acid permease [Rhodococcus]
RHRU231_390057	831	35	3	18.6226	5.63832	gi|749672961|ref|WP_040271199.1| urea carboxylase [Rhodococcus ruber]
RHRU231_390058	657	32	17	17.0264	31.9505	gi|498281058|ref|WP_010595214.1| MULTISPECIES: urea carboxylase [Rhodococcus]
RHRU231_390059	1971	61	15	32.4565	28.1916	gi|498281057|ref|WP_010595213.1| MULTISPECIES: urea amidolyase [Rhodococcus]
RHRU231_390060	1020	100	18	53.2074	33.8299	gi|749672968|ref|WP_040271206.1| hypothetical protein [Rhodococcus ruber]
RHRU231_390061	1410	189	60	100.562	112.766	gi|749672974|ref|WP_040271212.1| amino acid transporter [Rhodococcus ruber]
RHRU231_390062	426	95	16	50.547	30.071	gi|498281054|ref|WP_010595210.1| MULTISPECIES: serine/threonine protein kinase [Rhodococcus]
RHRU231_390063	339	164	10	87.2601	18.7944	gi|498281053|ref|WP_010595209.1| MULTISPECIES: anti-sigma factor antagonist [Rhodococcus]
RHRU231_390064	1965	402	36	213.894	67.6598	gi|749672977|ref|WP_040271215.1| cellulose synthase [Rhodococcus ruber]
RHRU231_390065	1242	406	39	216.022	73.2981	gi|490033065|ref|WP_003935495.1| putative GAF sensor protein [Rhodococcus ruber]
RHRU231_390066	987	410	41	218.15	77.057	gi|697991591|emb|CDZ88149.1| Endoglucanase [Rhodococcus ruber]
RHRU231_390067	1821	359	291	191.014	546.917	gi|516277727|ref|WP_017681690.1| FAD-dependent oxidoreductase [Rhodococcus ruber]
RHRU231_390068	552	685	275	364.47	516.846	gi|697991593|emb|CDZ88151.1| conserved hypothetical protein [Rhodococcus ruber]
RHRU231_390071	384	145	66	77.1507	124.043	gi|749672985|ref|WP_040271223.1| glyoxalase [Rhodococcus ruber]
RHRU231_390072	1002	91	28	48.4187	52.6243	gi|749672986|ref|WP_040271224.1| MerR family transcriptional regulator [Rhodococcus ruber]
RHRU231_390073	666	49	9	26.0716	16.915	gi|498281042|ref|WP_010595198.1| MULTISPECIES: hypothetical protein [Rhodococcus]
RHRU231_390074	447	75	15	39.9055	28.1916	gi|749672989|ref|WP_040271227.1| hypothetical protein [Rhodococcus ruber]
RHRU231_390075	360	149	40	79.279	75.1776	gi|749672992|ref|WP_040271230.1| hypothetical protein [Rhodococcus ruber]
RHRU231_390076	204	296	94	157.494	176.667	gi|749672994|ref|WP_040271232.1| hypothetical protein [Rhodococcus ruber]
RHRU231_390077	615	555	85	295.301	159.752	gi|697991602|emb|CDZ88160.1| conserved hypothetical protein [Rhodococcus ruber]
RHRU231_390078	2253	1569	286	834.824	537.52	gi|749672996|ref|WP_040271234.1| DNA helicase UvrD [Rhodococcus ruber]
RHRU231_390079	6450	1051	193	559.209	362.732	gi|503180899|ref|WP_013415560.1| DEAD/DEAH box helicase [Rhodococcus equi]
RHRU231_390080	339	22	3	11.7056	5.63832	gi|697991605|emb|CDZ88163.1| hypothetical protein RHRU231_390080 [Rhodococcus ruber]
RHRU231_390081	966	35	23	18.6226	43.2271	gi|697991606|emb|CDZ88164.1| hypothetical protein RHRU231_390081 [Rhodococcus ruber]
RHRU231_390082	444	38	21	20.2188	39.4682	gi|749673003|ref|WP_040271241.1| hypothetical protein [Rhodococcus ruber]
RHRU231_390083	501	62	6	32.9886	11.2766	gi|697991608|emb|CDZ88166.1| conserved hypothetical protein [Rhodococcus ruber]
RHRU231_390085	1095	208	29	110.671	54.5037	gi|749673006|ref|WP_040271244.1| hypothetical protein [Rhodococcus ruber]
RHRU231_390086	2142	403	55	214.426	103.369	gi|749673007|ref|WP_040271245.1| hypothetical protein [Rhodococcus ruber]
RHRU231_390087	1548	116	17	61.7205	31.9505	gi|697991612|emb|CDZ88170.1| hypothetical protein RHRU231_390087 [Rhodococcus ruber]
RHRU231_390089	4584	899	134	478.334	251.845	gi|515773467|ref|WP_017206067.1| restriction endonuclease subunit M [Mycobacterium abscessus]
RHRU231_390090	3498	972	124	517.176	233.05	gi|697991615|emb|CDZ88173.1| Helicase domain-containing protein [Rhodococcus ruber]
RHRU231_390091	3417	352	75	187.29	140.958	gi|749673013|ref|WP_040271251.1| hypothetical protein [Rhodococcus ruber]
RHRU231_390092	4908	617	118	328.289	221.774	gi|488679675|gb|EOM74217.1| hypothetical protein Rrhod_4360 [Rhodococcus rhodnii LMG 5362]
RHRU231_390093	2808	269	46	143.128	86.4542	gi|749673015|ref|WP_040271253.1| hypothetical protein [Rhodococcus ruber]
RHRU231_390094	1536	255	24	135.679	45.1065	gi|697991619|emb|CDZ88177.1| conserved hypothetical protein [Rhodococcus ruber]
RHRU231_390095	636	61	12	32.4565	22.5533	gi|749673016|ref|WP_040271254.1| hypothetical protein [Rhodococcus ruber]
RHRU231_390097	1902	813	68	432.576	127.802	gi|749673019|ref|WP_040271257.1| hypothetical protein [Rhodococcus ruber]
RHRU231_390098	438	254	36	135.147	67.6598	gi|498281034|ref|WP_010595190.1| MULTISPECIES: cytosine deaminase [Rhodococcus]
RHRU231_390099	1170	210	30	111.735	56.3832	gi|749673126|ref|WP_040271364.1| carboxylate--amine ligase [Rhodococcus ruber]
RHRU231_390100	1155	33	6	17.5584	11.2766	gi|697991625|emb|CDZ88183.1| hypothetical protein RHRU231_390100 [Rhodococcus ruber]
RHRU231_390102	438	117	59	62.2526	110.887	gi|697991627|emb|CDZ88185.1| Noc-3 [Rhodococcus ruber]
RHRU231_390103	1170	66	45	35.1169	84.5748	gi|749673021|ref|WP_040271259.1| RNA polymerase sigma24 factor [Rhodococcus ruber]
RHRU231_390104	1713	557	196	296.365	368.37	gi|498281028|ref|WP_010595184.1| MULTISPECIES: histidine kinase [Rhodococcus]
RHRU231_390105	423	1484	53	789.597	99.6103	gi|498281027|ref|WP_010595183.1| MULTISPECIES: hypothetical protein [Rhodococcus]
RHRU231_390106	651	414	46	220.278	86.4542	gi|516277714|ref|WP_017681677.1| LuxR family transcriptional regulator [Rhodococcus ruber]
RHRU231_390107	1407	101	15	53.7394	28.1916	gi|749673022|ref|WP_040271260.1| acyltransferase [Rhodococcus ruber]
RHRU231_390110	1440	283	59	150.577	110.887	gi|749673024|ref|WP_040271262.1| membrane protein [Rhodococcus ruber]
RHRU231_390111	1083	18	8	9.57733	15.0355	gi|697991636|emb|CDZ88194.1| hypothetical protein RHRU231_390111 [Rhodococcus ruber]
RHRU231_390113	1779	1591	1630	846.529	3063.49	gi|498281022|ref|WP_010595178.1| MULTISPECIES: aspartyl-tRNA synthetase [Rhodococcus]
RHRU231_390114	1164	1291	260	686.907	488.654	gi|749673030|ref|WP_040271268.1| kinase [Rhodococcus ruber]
RHRU231_390115	426	378	76	201.124	142.837	gi|498281019|ref|WP_010595175.1| MULTISPECIES: hypothetical protein [Rhodococcus]
RHRU231_390116	1275	123	21	65.4451	39.4682	gi|697991641|emb|CDZ88199.1| conserved exported hypothetical protein [Rhodococcus ruber]
RHRU231_390117	1644	154	17	81.9393	31.9505	gi|749673033|ref|WP_040271271.1| alkaline phosphatase [Rhodococcus ruber]
RHRU231_390118	1410	330	57	175.584	107.128	gi|498281016|ref|WP_010595172.1| MULTISPECIES: ATPase AAA [Rhodococcus]
RHRU231_390119	1101	158	34	84.0676	63.9009	gi|697991644|emb|CDZ88202.1| Cytochrome P450 [Rhodococcus ruber]
RHRU231_390120	2667	2410	1336	1282.3	2510.93	gi|746556230|ref|WP_039587098.1| alanyl-tRNA synthetase [Rhodococcus sp. Chr-9]
RHRU231_390121	522	156	76	83.0035	142.837	gi|490033030|ref|WP_003935461.1| Holliday junction resolvase-like protein [Rhodococcus ruber]
RHRU231_390122	1764	797	199	424.063	374.008	gi|749673040|ref|WP_040271278.1| aminodeoxychorismate lyase [Rhodococcus ruber]
RHRU231_390123	843	399	51	212.297	95.8514	gi|697991648|emb|CDZ88206.1| Shikimate 5-dehydrogenase [Rhodococcus ruber]
RHRU231_390124	531	1077	39	573.043	73.2981	gi|697991649|emb|CDZ88207.1| conserved membrane hypothetical protein [Rhodococcus ruber]
RHRU231_390125	450	586	53	311.795	99.6103	gi|749673045|ref|WP_040271283.1| hypothetical protein [Rhodococcus ruber]
RHRU231_390126	294	594	28	316.052	52.6243	gi|749673048|ref|WP_040271286.1| hypothetical protein [Rhodococcus ruber]
RHRU231_390127	2799	764	77	406.504	144.717	gi|749673050|ref|WP_040271288.1| metal ABC transporter ATPase [Rhodococcus ruber]
RHRU231_390128	888	238	26	126.634	48.8654	gi|749673053|ref|WP_040271291.1| polyphosphate kinase [Rhodococcus ruber]
RHRU231_390129	1404	168	29	89.3884	54.5037	gi|749673056|ref|WP_040271294.1| MFS transporter [Rhodococcus ruber]
RHRU231_390130	243	550	137	292.64	257.483	gi|749673059|ref|WP_040271297.1| hypothetical protein [Rhodococcus ruber]
RHRU231_390131	417	233	74	123.973	139.078	gi|490033020|ref|WP_003935451.1| MULTISPECIES: membrane protein [Rhodococcus]
RHRU231_390132	333	172	62	91.5167	116.525	gi|490033019|ref|WP_003935450.1| MULTISPECIES: hypothetical protein [Rhodococcus]
RHRU231_390133	1767	363	141	193.143	265.001	gi|697991658|emb|CDZ88216.1| conserved membrane hypothetical protein [Rhodococcus ruber]
RHRU231_390134	1737	307	27	163.347	50.7449	gi|749673061|ref|WP_040271299.1| transporter [Rhodococcus ruber]
RHRU231_390135	537	34	2	18.0905	3.75888	gi|498281002|ref|WP_010595158.1| MULTISPECIES: membrane protein [Rhodococcus]
RHRU231_390136	822	3780	99	2011.24	186.064	gi|490033015|ref|WP_003935446.1| MULTISPECIES: glutamine amidotransferase [Rhodococcus]
RHRU231_390138	198	725	2	385.753	3.75888	gi|490033014|ref|WP_003935445.1| MULTISPECIES: hypothetical protein [Rhodococcus]
RHRU231_390139	1779	1461	44	777.36	82.6953	gi|749673135|ref|WP_040271373.1| glucoamylase [Rhodococcus ruber]
RHRU231_390142	1587	187	26	99.4978	48.8654	gi|749673067|ref|WP_040271305.1| acyl-CoA synthetase [Rhodococcus ruber]
RHRU231_390143	654	45	56	23.9433	105.249	gi|749673069|ref|WP_040271307.1| succinyl-CoA:3-ketoacid-CoA transferase [Rhodococcus ruber]
RHRU231_390144	759	34	762	18.0905	1432.13	gi|749673071|ref|WP_040271309.1| succinyl-CoA:3-ketoacid-CoA transferase [Rhodococcus ruber]
RHRU231_390145	588	53	10	28.1999	18.7944	gi|490033008|ref|WP_003935439.1| hypothetical protein [Rhodococcus ruber]
RHRU231_390146	1359	87	63	46.2904	118.405	gi|749673074|ref|WP_040271312.1| multidrug DMT transporter permease [Rhodococcus ruber]
RHRU231_390147	1053	60	22	31.9244	41.3477	gi|749673076|ref|WP_040271314.1| transposase [Rhodococcus ruber]
RHRU231_390148	891	95	28	50.547	52.6243	gi|749673079|ref|WP_040271317.1| taurine dioxygenase [Rhodococcus ruber]
RHRU231_390149	975	55	14	29.264	26.3121	gi|749673083|ref|WP_040271321.1| quinone oxidoreductase [Rhodococcus ruber]
RHRU231_390150	1086	94	31	50.0149	58.2626	gi|749673086|ref|WP_040271324.1| AraC family transcriptional regulator [Rhodococcus ruber]
RHRU231_390151	354	25	3	13.3018	5.63832	gi|749673088|ref|WP_040271326.1| DGPFAETKE family protein [Rhodococcus ruber]
RHRU231_390152	1227	41	5	21.815	9.3972	gi|749673091|ref|WP_040271329.1| RNA polymerase subunit sigma-24 [Rhodococcus ruber]
RHRU231_390153	375	44	11	23.4112	20.6738	gi|490033000|ref|WP_003935431.1| hypothetical protein [Rhodococcus ruber]
RHRU231_390155	1332	1108	347	589.538	652.165	gi|697991680|emb|CDZ88238.1| Chorismate synthase [Rhodococcus ruber]
RHRU231_390156	585	475	48	252.735	90.2131	gi|749673099|ref|WP_040271337.1| shikimate kinase [Rhodococcus ruber]
RHRU231_390157	1110	686	126	365.003	236.809	gi|490032996|ref|WP_003935427.1| 3-dehydroquinate synthase [Rhodococcus ruber]
RHRU231_390158	1227	102	16	54.2715	30.071	gi|657823543|ref|WP_029540087.1| MULTISPECIES: threonyl-tRNA synthetase [Rhodococcus]
RHRU231_390159	558	100	33	53.2074	62.0215	gi|749673100|ref|WP_040271338.1| hypothetical protein [Rhodococcus ruber]
RHRU231_390160	144	186	27	98.9657	50.7449	gi|697991685|emb|CDZ88243.1| hypothetical protein RHRU231_390160 [Rhodococcus ruber]
RHRU231_390161	621	24	4	12.7698	7.51776	gi|498280983|ref|WP_010595139.1| MULTISPECIES: TetR family transcriptional regulator [Rhodococcus]
RHRU231_390162	885	72	11	38.3093	20.6738	gi|697991687|emb|CDZ88245.1| conserved hypothetical protein [Rhodococcus ruber]
RHRU231_390163	1221	180	185	95.7733	347.696	gi|749673103|ref|WP_040271341.1| phospholipase [Rhodococcus ruber]
RHRU231_390164	561	138	22	73.4262	41.3477	gi|749673104|ref|WP_040271342.1| membrane protein [Rhodococcus ruber]
RHRU231_390165	1092	265	224	141	420.994	gi|749673105|ref|WP_040271343.1| X-Pro dipeptidase [Rhodococcus ruber]
RHRU231_390166	564	714	678	379.901	1274.26	gi|749673106|ref|WP_040271344.1| elongation factor P [Rhodococcus ruber]
RHRU231_390167	510	252	133	134.083	249.965	gi|749673108|ref|WP_040271346.1| antitermination protein NusB [Rhodococcus ruber]
RHRU231_40001	816	103	20	54.8036	37.5888	gi|498281804|ref|WP_010595960.1| MULTISPECIES: hypothetical protein [Rhodococcus]
RHRU231_40002	768	600	1124	319.244	2112.49	gi|749673150|ref|WP_040271387.1| 3-hydroxy-2-methylbutyryl-CoA dehydrogenase [Rhodococcus ruber]
RHRU231_40003	1236	185	34	98.4336	63.9009	gi|516278080|ref|WP_017682043.1| hypothetical protein [Rhodococcus ruber]
RHRU231_40004	1221	193	92	102.69	172.908	gi|516278081|ref|WP_017682044.1| MFS transporter [Rhodococcus ruber]
RHRU231_40005	543	553	51	294.237	95.8514	gi|697991421|emb|CDZ88255.1| Marr family transcriptional regulator [Rhodococcus ruber]
RHRU231_40006	705	1219	364	648.598	684.116	gi|498281809|ref|WP_010595965.1| MULTISPECIES: membrane protein [Rhodococcus]
RHRU231_40007	528	202	78	107.479	146.596	gi|498281810|ref|WP_010595966.1| MULTISPECIES: peptidase [Rhodococcus]
RHRU231_40008	624	2034	3607	1082.24	6779.14	gi|490036974|ref|WP_003939397.1| MULTISPECIES: superoxide dismutase [Rhodococcus]
RHRU231_40009	1155	114	63	60.6564	118.405	gi|697991425|emb|CDZ88259.1| Acyltransferase family protein [Rhodococcus ruber]
RHRU231_40010	669	2147	773	1142.36	1452.81	gi|498281812|ref|WP_010595968.1| MULTISPECIES: methionine sulfoxide reductase A [Rhodococcus]
RHRU231_40011	597	1327	466	706.062	875.819	gi|697991427|emb|CDZ88261.1| conserved exported hypothetical protein [Rhodococcus ruber]
RHRU231_40012	939	300	160	159.622	300.71	gi|697991428|emb|CDZ88262.1| Fmn-dependent monooxygenase [Rhodococcus ruber]
RHRU231_40013	291	36	22	19.1547	41.3477	gi|697991429|emb|CDZ88263.1| hypothetical protein RHRU231_40013 [Rhodococcus ruber]
RHRU231_40014	342	145	44	77.1507	82.6953	gi|697991430|emb|CDZ88264.1| conserved hypothetical protein [Rhodococcus ruber]
RHRU231_40015	984	162	15	86.1959	28.1916	gi|697991431|emb|CDZ88265.1| Integral membrane protein [Rhodococcus ruber]
RHRU231_40016	774	164	29	87.2601	54.5037	gi|749673162|ref|WP_040271399.1| glycerophosphodiester phosphodiesterase [Rhodococcus ruber]
RHRU231_40017	915	286	62	152.173	116.525	gi|498281819|ref|WP_010595975.1| MULTISPECIES: preprotein translocase SecA [Rhodococcus]
RHRU231_40018	939	211	117	112.268	219.894	gi|697991434|emb|CDZ88268.1| LytR family regulatory protein [Rhodococcus ruber]
RHRU231_40019	840	102	31	54.2715	58.2626	gi|697991435|emb|CDZ88269.1| conserved membrane hypothetical protein [Rhodococcus ruber]
RHRU231_40020	270	33	6	17.5584	11.2766	gi|494002081|ref|WP_006944638.1| MULTISPECIES: membrane protein [Rhodococcus]
RHRU231_40021	3036	635	204	337.867	383.406	gi|657830404|ref|WP_029546939.1| MULTISPECIES: protein kinase [Rhodococcus]
RHRU231_40022	786	35	9	18.6226	16.915	gi|749673169|ref|WP_040271406.1| prephenate dehydratase [Rhodococcus ruber]
RHRU231_40023	699	50	12	26.6037	22.5533	gi|697991439|emb|CDZ88273.1| conserved hypothetical protein [Rhodococcus ruber]
RHRU231_40024	933	160	75	85.1318	140.958	gi|697991440|emb|CDZ88274.1| Prephenate dehydratase [Rhodococcus ruber]
RHRU231_40025	663	246	57	130.89	107.128	gi|648446215|ref|WP_026137966.1| MULTISPECIES: phosphoglycerate kinase [Rhodococcus]
RHRU231_40026	648	233	56	123.973	105.249	gi|498281827|ref|WP_010595983.1| MULTISPECIES: TetR family transcriptional regulator [Rhodococcus]
RHRU231_40027	783	118	14	62.7847	26.3121	gi|516277601|ref|WP_017681564.1| enoyl-CoA hydratase [Rhodococcus ruber]
RHRU231_40028	969	184	21	97.9015	39.4682	gi|518579489|ref|WP_019749696.1| alcohol dehydrogenase [Rhodococcus erythropolis]
RHRU231_40029	801	93	33	49.4828	62.0215	gi|498281830|ref|WP_010595986.1| MULTISPECIES: enoyl-CoA hydratase [Rhodococcus]
RHRU231_40030	1194	214	46	113.864	86.4542	gi|749673178|ref|WP_040271415.1| acetyl-CoA acetyltransferase [Rhodococcus ruber]
RHRU231_40031	762	177	68	94.177	127.802	gi|498281832|ref|WP_010595988.1| MULTISPECIES: 3-hydroxy-2-methylbutyryl-CoA dehydrogenase [Rhodococcus]
RHRU231_40032	627	46	8	24.4754	15.0355	gi|749673180|ref|WP_040271417.1| TetR family transcriptional regulator [Rhodococcus ruber]
RHRU231_40033	1158	59	21	31.3923	39.4682	gi|749673182|ref|WP_040271419.1| acyl-CoA dehydrogenase [Rhodococcus ruber]
RHRU231_40034	759	113	11	60.1243	20.6738	gi|749673185|ref|WP_040271422.1| 2-deoxy-D-gluconate 3-dehydrogenase [Rhodococcus ruber]
RHRU231_40035	288	746	57	396.927	107.128	gi|749673187|ref|WP_040271424.1| antibiotic biosynthesis monooxygenase [Rhodococcus ruber]
RHRU231_40036	159	156	14	83.0035	26.3121	gi|452945609|gb|EME51123.1| hypothetical protein G352_26832 [Rhodococcus ruber BKS 20-38]
RHRU231_40037	1059	36	6	19.1547	11.2766	gi|749673189|ref|WP_040271426.1| hypothetical protein [Rhodococcus ruber]
RHRU231_40038	1074	31	10	16.4943	18.7944	gi|749673192|ref|WP_040271429.1| nitroreductase [Rhodococcus ruber]
RHRU231_40039	1293	43	9	22.8792	16.915	gi|749673194|ref|WP_040271431.1| MFS transporter [Rhodococcus ruber]
RHRU231_40040	978	350	93	186.226	174.788	gi|749673196|ref|WP_040271433.1| 2-nitropropane dioxygenase [Rhodococcus ruber]
RHRU231_40041	399	70	39	37.2452	73.2981	gi|498281842|ref|WP_010595998.1| MULTISPECIES: polyketide cyclase [Rhodococcus]
RHRU231_40042	912	61	6	32.4565	11.2766	gi|697991458|emb|CDZ88292.1| Enoyl-CoA hydratase [Rhodococcus ruber]
RHRU231_40043	249	25	19	13.3018	35.7093	gi|516277593|ref|WP_017681556.1| MULTISPECIES: transcriptional regulator [Rhodococcus]
RHRU231_40044	762	22	15	11.7056	28.1916	gi|498281845|ref|WP_010596001.1| MULTISPECIES: enoyl-CoA hydratase [Rhodococcus]
RHRU231_40047	405	277	76	147.384	142.837	gi|490037011|ref|WP_003939434.1| MULTISPECIES: membrane protein [Rhodococcus]
RHRU231_40048	540	90	33	47.8866	62.0215	gi|490037012|ref|WP_003939435.1| MULTISPECIES: hypothetical protein [Rhodococcus]
RHRU231_40049	1419	424	34	225.599	63.9009	gi|498281846|ref|WP_010596002.1| MULTISPECIES: hypothetical protein [Rhodococcus]
RHRU231_40050	273	630	23	335.206	43.2271	gi|657823622|ref|WP_029540166.1| MULTISPECIES: hypothetical protein [Rhodococcus]
RHRU231_40051	471	1267	24	674.137	45.1065	gi|498281848|ref|WP_010596004.1| MULTISPECIES: hypothetical protein [Rhodococcus]
RHRU231_40053	2355	5388	190	2866.81	357.093	gi|749673201|ref|WP_040271438.1| arylsulfatase [Rhodococcus ruber]
RHRU231_40054	735	3170	24	1686.67	45.1065	gi|697991470|emb|CDZ88304.1| hypothetical protein RHRU231_40054 [Rhodococcus ruber]
RHRU231_40055	414	47	1	25.0075	1.87944	gi|498281851|ref|WP_010596007.1| MULTISPECIES: membrane protein [Rhodococcus]
RHRU231_40056	618	4863	39	2587.47	73.2981	gi|498281852|ref|WP_010596008.1| MULTISPECIES: hypothetical protein [Rhodococcus]
RHRU231_40057	228	2617	43	1392.44	80.8159	gi|498281853|ref|WP_010596009.1| MULTISPECIES: hypothetical protein [Rhodococcus]
RHRU231_40058	462	1927	41	1025.31	77.057	gi|498281854|ref|WP_010596010.1| MULTISPECIES: membrane protein [Rhodococcus]
RHRU231_40059	1518	2504	53	1332.31	99.6103	gi|697991475|emb|CDZ88309.1| conserved membrane hypothetical protein [Rhodococcus ruber]
RHRU231_40060	1359	1152	40	612.949	75.1776	gi|516277575|ref|WP_017681538.1| diacylglycerol kinase [Rhodococcus ruber]
RHRU231_40061	1659	1119	56	595.39	105.249	gi|749673208|ref|WP_040271445.1| MFS transporter [Rhodococcus ruber]
RHRU231_40062	507	27	7	14.366	13.1561	gi|648446211|ref|WP_026137962.1| glutamine amidotransferase [Rhodococcus ruber]
RHRU231_40063	363	94	7	50.0149	13.1561	gi|697991479|emb|CDZ88313.1| putative glutamine amidotransferase DUG3 (fragment) [Rhodococcus ruber]
RHRU231_40064	759	645	18	343.187	33.8299	gi|516277572|ref|WP_017681535.1| 3-alpha-hydroxysteroid dehydrogenase [Rhodococcus ruber]
RHRU231_40065	909	1773	32	943.367	60.1421	gi|516277571|ref|WP_017681534.1| hypothetical protein [Rhodococcus ruber]
RHRU231_40066	375	51	29	27.1358	54.5037	gi|749673209|ref|WP_040271446.1| glutaredoxin [Rhodococcus ruber]
RHRU231_40067	633	74	19	39.3734	35.7093	gi|749673210|ref|WP_040271447.1| methyltransferase type 12 [Rhodococcus ruber]
RHRU231_40068	303	17	8	9.04525	15.0355	gi|493997799|ref|WP_006940428.1| hypothetical protein [Rhodococcus sp. EsD8]
RHRU231_40070	1380	116	30	61.7205	56.3832	gi|749671376|ref|WP_040269667.1| sulfurtransferase [Rhodococcus ruber]
RHRU231_40071	771	178	17	94.7091	31.9505	gi|749673212|ref|WP_040271449.1| thioesterase [Rhodococcus ruber]
RHRU231_40072	2394	1083	303	576.236	569.47	gi|494728703|ref|WP_007464569.1| ABC transporter [Micromonospora lupini]
RHRU231_40073	606	107	43	56.9319	80.8159	gi|697991489|emb|CDZ88323.1| Transcriptional regulator, AraC family (modular protein) [Rhodococcus ruber]
RHRU231_40074	411	152	99	80.8752	186.064	gi|516277180|ref|WP_017681143.1| glyoxalase [Rhodococcus ruber]
RHRU231_40075	915	348	49	185.162	92.0925	gi|516277181|ref|WP_017681144.1| transporter [Rhodococcus ruber]
RHRU231_40076	318	1479	122	786.937	229.292	gi|516277182|ref|WP_017681145.1| hypothetical protein [Rhodococcus ruber]
RHRU231_40077	687	34	9	18.0905	16.915	gi|697991493|emb|CDZ88327.1| hypothetical protein RHRU231_40077 [Rhodococcus ruber]
RHRU231_40079	780	117	44	62.2526	82.6953	gi|516277186|ref|WP_017681149.1| diacetyl reductase [Rhodococcus ruber]
RHRU231_40080	672	507	68	269.761	127.802	gi|516277187|ref|WP_017681150.1| transcriptional regulator [Rhodococcus ruber]
RHRU231_40081	1428	140	61	74.4903	114.646	gi|749673258|ref|WP_040271495.1| FAD-dependent oxidoreductase [Rhodococcus ruber]
RHRU231_40082	2316	194	634	103.222	1191.56	gi|749673217|ref|WP_040271454.1| cytochrome P450 [Rhodococcus ruber]
RHRU231_40083	1329	114	356	60.6564	669.08	gi|498282061|ref|WP_010596217.1| arabinose ABC transporter permease [Rhodococcus sp. P14]
RHRU231_40084	228	987	150	525.157	281.916	gi|697991500|emb|CDZ88334.1| hypothetical protein RHRU231_40084 [Rhodococcus ruber]
RHRU231_40085	339	555	116	295.301	218.015	gi|516277192|ref|WP_017681155.1| MULTISPECIES: hypothetical protein [Rhodococcus]
RHRU231_40086	1077	379	143	201.656	268.76	gi|516277193|ref|WP_017681156.1| membrane protein [Rhodococcus ruber]
RHRU231_40087	396	63	32	33.5206	60.1421	gi|697991503|emb|CDZ88337.1| conserved hypothetical protein [Rhodococcus ruber]
RHRU231_40088	1263	1002	276	533.138	518.725	gi|498282058|ref|WP_010596214.1| MULTISPECIES: seryl-tRNA synthetase [Rhodococcus]
RHRU231_40089	393	304	15	161.75	28.1916	gi|498282057|ref|WP_010596213.1| MULTISPECIES: hypothetical protein [Rhodococcus]
RHRU231_40092	1179	551	62	293.173	116.525	gi|516277196|ref|WP_017681159.1| MFS transporter [Rhodococcus ruber]
RHRU231_40093	975	112	28	59.5922	52.6243	gi|498282053|ref|WP_010596209.1| MULTISPECIES: membrane protein [Rhodococcus]
RHRU231_40094	1701	48	24	25.5395	45.1065	gi|697991510|emb|CDZ88344.1| hypothetical protein RHRU231_40094 [Rhodococcus ruber]
RHRU231_40096	762	439	83	233.58	155.993	gi|498282051|ref|WP_010596207.1| MULTISPECIES: acyltransferase [Rhodococcus]
RHRU231_40097	858	300	61	159.622	114.646	gi|697991513|emb|CDZ88347.1| conserved hypothetical protein [Rhodococcus ruber]
RHRU231_40098	2064	4561	201	2426.79	377.767	gi|498282049|ref|WP_010596205.1| hypothetical protein [Rhodococcus sp. P14]
RHRU231_40099	1557	3239	64	1723.39	120.284	gi|697991515|emb|CDZ88349.1| Stage II sporulation protein [Rhodococcus ruber]
RHRU231_40100	1110	456	20	242.626	37.5888	gi|498282046|ref|WP_010596202.1| MULTISPECIES: GDP-mannose-dependent alpha-(1-6)-phosphatidylinositol dimannoside mannosyltransferase [Rhodococcus]
RHRU231_40101	591	112	62	59.5922	116.525	gi|498282045|ref|WP_010596201.1| MULTISPECIES: regulatory protein [Rhodococcus]
RHRU231_40102	1116	94	36	50.0149	67.6598	gi|749673230|ref|WP_040271467.1| Rieske (2Fe-2S) protein [Rhodococcus ruber]
RHRU231_40103	1038	62	16	32.9886	30.071	gi|749673233|ref|WP_040271470.1| flavodoxin [Rhodococcus ruber]
RHRU231_40104	1383	66	15	35.1169	28.1916	gi|749673235|ref|WP_040271472.1| MFS transporter [Rhodococcus ruber]
RHRU231_40105	465	67	8	35.6489	15.0355	gi|749673237|ref|WP_040271474.1| membrane protein [Rhodococcus ruber]
RHRU231_40106	753	53	23	28.1999	43.2271	gi|516277205|ref|WP_017681168.1| MerR family transcriptional regulator [Rhodococcus ruber]
RHRU231_40107	1221	719	492	382.561	924.684	gi|749673239|ref|WP_040271476.1| UDP-galactopyranose mutase [Rhodococcus ruber]
RHRU231_40108	1917	824	436	438.429	819.435	gi|498282038|ref|WP_010596194.1| MULTISPECIES: glycosyl transferase [Rhodococcus]
RHRU231_400001	600	2668	783	1419.57	1471.6	gi|498280976|ref|WP_010595132.1| MULTISPECIES: uracil phosphoribosyltransferase [Rhodococcus]
RHRU231_400002	945	404	180	214.958	338.299	gi|498280975|ref|WP_010595131.1| MULTISPECIES: aspartate carbamoyltransferase [Rhodococcus]
RHRU231_400003	1389	467	206	248.478	387.164	gi|697991377|emb|CDZ88361.1| Dihydroorotase [Rhodococcus ruber]
RHRU231_400004	507	60	15	31.9244	28.1916	gi|498280973|ref|WP_010595129.1| MULTISPECIES: transporter [Rhodococcus]
RHRU231_400005	1164	583	484	310.199	909.649	gi|498280972|ref|WP_010595128.1| MULTISPECIES: carbamoyl phosphate synthase small subunit [Rhodococcus]
RHRU231_400006	3408	1436	1551	764.058	2915.01	gi|493401102|ref|WP_006357201.1| carbamoyl phosphate synthase large subunit [Gordonia alkanivorans]
RHRU231_400007	825	76	33	40.4376	62.0215	gi|498280970|ref|WP_010595126.1| MULTISPECIES: orotidine 5'-phosphate decarboxylase [Rhodococcus]
RHRU231_400008	663	181	128	96.3053	240.568	gi|697991382|emb|CDZ88366.1| hypothetical protein RHRU231_400008 [Rhodococcus ruber]
RHRU231_400010	708	322	165	171.328	310.107	gi|697991384|emb|CDZ88368.1| Guanylate kinase [Rhodococcus ruber]
RHRU231_400011	303	483	397	256.992	746.137	gi|490032974|ref|WP_003935406.1| MULTISPECIES: DNA-directed RNA polymerase subunit omega [Rhodococcus]
RHRU231_400012	1284	1361	448	724.152	841.989	gi|498280968|ref|WP_010595124.1| MULTISPECIES: phosphopantothenate synthase [Rhodococcus]
RHRU231_400013	1215	1653	1616	879.518	3037.17	gi|516278138|ref|WP_017682101.1| S-adenosylmethionine synthase [Rhodococcus ruber]
RHRU231_400014	2019	190	42	101.094	78.9364	gi|697991388|emb|CDZ88372.1| putative primosomal protein N' [Rhodococcus ruber]
RHRU231_400015	981	261	51	138.871	95.8514	gi|648446366|ref|WP_026138117.1| lipase [Rhodococcus ruber]
RHRU231_400016	1146	336	55	178.777	103.369	gi|657827071|ref|WP_029543608.1| MULTISPECIES: phosphoesterase [Rhodococcus]
RHRU231_400017	474	190	32	101.094	60.1421	gi|697991391|emb|CDZ88375.1| Rhodanese-like protein [Rhodococcus ruber]
RHRU231_400018	924	199	37	105.883	69.5392	gi|749673282|ref|WP_040271518.1| methionyl-tRNA formyltransferase [Rhodococcus ruber]
RHRU231_400019	1446	495	95	263.376	178.547	gi|749673284|ref|WP_040271520.1| methyltransferase [Rhodococcus ruber]
RHRU231_400020	930	1775	62	944.431	116.525	gi|498280959|ref|WP_010595115.1| phosphofructokinase [Rhodococcus sp. P14]
RHRU231_400021	2280	27046	902	14390.5	1695.25	gi|498280958|ref|WP_010595114.1| MULTISPECIES: phosphoenolpyruvate synthase [Rhodococcus]
RHRU231_400022	690	434	117	230.92	219.894	gi|697991396|emb|CDZ88380.1| Ribulose-phosphate 3-epimerase [Rhodococcus ruber]
RHRU231_400023	1044	82	14	43.63	26.3121	gi|697991397|emb|CDZ88381.1| fused diaminohydroxyphosphoribosylaminopyrimidine deaminase;5-amino-6-(5-phosphoribosylamino) uracil reductase [Rhodococcus ruber]
RHRU231_400024	609	351	187	186.758	351.455	gi|498280955|ref|WP_010595111.1| MULTISPECIES: riboflavin synthase subunit alpha [Rhodococcus]
RHRU231_400025	1302	1338	1014	711.915	1905.75	gi|697991399|emb|CDZ88383.1| Riboflavin biosynthesis protein RibBA (Includes: 3,4-dihydroxy-2-butanone 4-phosphate synthase ; GTP cyclohydrolase-2) [Rhodococcus ruber]
RHRU231_400026	483	167	108	88.8563	202.979	gi|498280954|ref|WP_010595110.1| MULTISPECIES: 6,7-dimethyl-8-ribityllumazine synthase [Rhodococcus]
RHRU231_400027	474	86	33	45.7583	62.0215	gi|498280953|ref|WP_010595109.1| MULTISPECIES: membrane protein [Rhodococcus]
RHRU231_400028	2193	668	151	355.425	283.795	gi|657823540|ref|WP_029540084.1| excinuclease ABC subunit C [Rhodococcus sp. P14]
RHRU231_400029	930	341	87	181.437	163.511	gi|498280951|ref|WP_010595107.1| MULTISPECIES: glmZ(sRNA)-inactivating NTPase [Rhodococcus]
RHRU231_400030	1056	139	86	73.9582	161.632	gi|516278127|ref|WP_017682090.1| hypothetical protein [Rhodococcus ruber]
RHRU231_400031	984	125	48	66.5092	90.2131	gi|498280949|ref|WP_010595105.1| MULTISPECIES: sporulation protein [Rhodococcus]
RHRU231_400032	1020	6275	6385	3338.76	12000.2	gi|498280948|ref|WP_010595104.1| MULTISPECIES: glyceraldehyde-3-phosphate dehydrogenase [Rhodococcus]
RHRU231_400033	1227	4140	1933	2202.78	3632.96	gi|498280947|ref|WP_010595103.1| MULTISPECIES: phosphoglycerate kinase [Rhodococcus]
RHRU231_400034	783	1374	1149	731.069	2159.48	gi|498280946|ref|WP_010595102.1| MULTISPECIES: triosephosphate isomerase [Rhodococcus]
RHRU231_400035	234	467	148	248.478	278.157	gi|490037048|ref|WP_003939471.1| MULTISPECIES: preprotein translocase subunit SecG [Rhodococcus]
RHRU231_400036	2772	327	110	173.988	206.738	gi|657827088|ref|WP_029543625.1| MULTISPECIES: phosphoenolpyruvate carboxylase [Rhodococcus]
RHRU231_400037	411	54	9	28.732	16.915	gi|749673290|ref|WP_040271526.1| hypothetical protein [Rhodococcus ruber]
RHRU231_400038	1887	1285	228	683.715	428.512	gi|516278130|ref|WP_017682093.1| alkyl sulfatase [Rhodococcus ruber]
RHRU231_400039	483	234	79	124.505	148.476	gi|749673291|ref|WP_040271527.1| hypothetical protein [Rhodococcus ruber]
RHRU231_400040	768	148	62	78.7469	116.525	gi|498280941|ref|WP_010595097.1| MULTISPECIES: 6-phosphogluconolactonase [Rhodococcus]
RHRU231_400041	921	281	104	149.513	195.462	gi|516278131|ref|WP_017682094.1| oxidoreductase [Rhodococcus ruber]
RHRU231_400042	822	321	298	170.796	560.073	-
RHRU231_410001	1146	1779	1119	946.559	2103.09	gi|697991322|emb|CDZ88401.1| Transaldolase [Rhodococcus ruber]
RHRU231_410002	2103	2890	2036	1537.69	3826.54	gi|516278133|ref|WP_017682096.1| transketolase [Rhodococcus ruber]
RHRU231_410003	978	2188	774	1164.18	1454.69	gi|648446331|ref|WP_026138082.1| MULTISPECIES: protoheme IX farnesyltransferase [Rhodococcus]
RHRU231_410004	966	493	81	262.312	152.235	gi|498280934|ref|WP_010595090.1| MULTISPECIES: quinone oxidoreductase [Rhodococcus]
RHRU231_410005	342	404	41	214.958	77.057	gi|498280933|ref|WP_010595089.1| MULTISPECIES: hypothetical protein [Rhodococcus]
RHRU231_410006	966	1032	150	549.1	281.916	gi|498280932|ref|WP_010595088.1| MULTISPECIES: membrane protein [Rhodococcus]
RHRU231_410007	798	167	93	88.8563	174.788	gi|498280931|ref|WP_010595087.1| MULTISPECIES: multidrug ABC transporter permease [Rhodococcus]
RHRU231_410008	945	198	119	105.351	223.653	gi|498280930|ref|WP_010595086.1| MULTISPECIES: spermidine/putrescine ABC transporter ATP-binding protein [Rhodococcus]
RHRU231_410009	1743	152	50	80.8752	93.972	gi|498280929|ref|WP_010595085.1| membrane protein [Rhodococcus sp. P14]
RHRU231_410010	741	2580	1420	1372.75	2668.8	gi|697991331|emb|CDZ88410.1| Transcriptional regulator [Rhodococcus ruber]
RHRU231_410011	1446	7265	13408	3865.51	25199.5	gi|749673307|ref|WP_040271542.1| Fe-S cluster assembly protein SufB [Rhodococcus ruber]
RHRU231_410012	1230	2597	1884	1381.8	3540.86	gi|749673313|ref|WP_040271548.1| hypothetical protein [Rhodococcus ruber]
RHRU231_410013	798	2689	3315	1430.75	6230.34	gi|498280923|ref|WP_010595079.1| MULTISPECIES: iron ABC transporter ATP-binding protein [Rhodococcus]
RHRU231_410014	1254	1597	1238	849.722	2326.75	gi|498280922|ref|WP_010595078.1| MULTISPECIES: cysteine desulfurase [Rhodococcus]
RHRU231_410015	489	1049	339	558.145	637.13	gi|498280921|ref|WP_010595077.1| MULTISPECIES: nitrogen fixation protein NifU [Rhodococcus]
RHRU231_410016	381	746	679	396.927	1276.14	gi|493996624|ref|WP_006939268.1| MULTISPECIES: PaaD-like protein (DUF59) involved in Fe-S cluster assembly [Rhodococcus]
RHRU231_410017	477	310	38	164.943	71.4187	gi|697991338|emb|CDZ88417.1| MarR family transcriptional regulator [Rhodococcus ruber]
RHRU231_410018	975	1081	58	575.172	109.007	gi|498280918|ref|WP_010595074.1| MULTISPECIES: DNA repair protein [Rhodococcus]
RHRU231_410019	1125	120	30	63.8488	56.3832	gi|697991340|emb|CDZ88419.1| Lycopene beta-cyclase [Rhodococcus ruber]
RHRU231_410020	876	82	16	43.63	30.071	gi|697991341|emb|CDZ88420.1| 3-oxoacyl-(acyl-carrier-protein) reductase [Rhodococcus ruber]
RHRU231_410021	1629	2986	746	1588.77	1402.06	gi|498280915|ref|WP_010595071.1| MULTISPECIES: ABC transporter [Rhodococcus]
RHRU231_410022	246	1096	197	583.153	370.25	gi|498280914|ref|WP_010595070.1| MULTISPECIES: transcriptional regulator [Rhodococcus]
RHRU231_410023	573	511	166	271.89	311.987	gi|498280913|ref|WP_010595069.1| MULTISPECIES: TetR family transcriptional regulator [Rhodococcus]
RHRU231_410024	2805	7757	8189	4127.3	15390.7	gi|696554917|ref|WP_033087102.1| aconitate hydratase [Nocardia seriolae]
RHRU231_410025	543	232	140	123.441	263.121	gi|749673320|ref|WP_040271555.1| membrane protein [Rhodococcus ruber]
RHRU231_410026	1878	3561	526	1894.71	988.585	gi|750502672|ref|WP_040784542.1| Rpf-interacting protein [Rhodococcus ruber]
RHRU231_410027	1209	1233	940	656.047	1766.67	gi|697991348|emb|CDZ88427.1| conserved hypothetical protein [Rhodococcus ruber]
RHRU231_410028	954	219	73	116.524	137.199	gi|498280907|ref|WP_010595063.1| MULTISPECIES: hypothetical protein [Rhodococcus]
RHRU231_410029	981	248	101	131.954	189.823	gi|498280906|ref|WP_010595062.1| MULTISPECIES: membrane protein [Rhodococcus]
RHRU231_410030	927	61	42	32.4565	78.9364	gi|697991351|emb|CDZ88430.1| conserved hypothetical protein [Rhodococcus ruber]
RHRU231_410032	813	169	127	89.9204	238.689	gi|516278393|ref|WP_017682356.1| enoyl-ACP reductase [Rhodococcus ruber]
RHRU231_410033	1065	207	107	110.139	201.1	gi|749673325|ref|WP_040271560.1| ferrochelatase [Rhodococcus ruber]
RHRU231_410034	1044	100	31	53.2074	58.2626	gi|516278392|ref|WP_017682355.1| membrane protein [Rhodococcus ruber]
RHRU231_410035	819	48	13	25.5395	24.4327	gi|749673327|ref|WP_040271562.1| hypothetical protein [Rhodococcus ruber]
RHRU231_410036	834	159	9	84.5997	16.915	gi|697991357|emb|CDZ88436.1| conserved hypothetical protein [Rhodococcus ruber]
RHRU231_410037	459	1351	273	718.831	513.087	gi|749673328|ref|WP_040271563.1| MULTISPECIES: membrane protein [Rhodococcus]
RHRU231_410038	1230	3456	1621	1838.85	3046.57	gi|498280898|ref|WP_010595054.1| MULTISPECIES: hypothetical protein [Rhodococcus]
RHRU231_410039	534	132	53	70.2337	99.6103	gi|516278257|ref|WP_017682220.1| hypothetical protein [Rhodococcus ruber]
RHRU231_410040	582	25	3	13.3018	5.63832	gi|498280895|ref|WP_010595051.1| MULTISPECIES: hypothetical protein [Rhodococcus]
RHRU231_410042	681	218	49	115.992	92.0925	gi|697991363|emb|CDZ88442.1| conserved membrane hypothetical protein [Rhodococcus ruber]
RHRU231_410043	1866	1051	159	559.209	298.831	gi|749673332|ref|WP_040271566.1| methylmalonyl-CoA mutase [Rhodococcus ruber]
RHRU231_410044	2247	2260	1138	1202.49	2138.8	gi|696564810|ref|WP_033096642.1| methylmalonyl-CoA mutase [Rhodococcus sp. p52]
RHRU231_410045	1020	205	133	109.075	249.965	gi|749673333|ref|WP_040271567.1| protein kinase [Rhodococcus ruber]
RHRU231_410046	1380	32	25	17.0264	46.986	gi|697991367|emb|CDZ88446.1| CAIB/BAIF family acyl-CoA transferase [Rhodococcus ruber]
RHRU231_410047	945	577	607	307.006	1140.82	gi|498280889|ref|WP_010595045.1| MULTISPECIES: permease [Rhodococcus]
RHRU231_410048	1245	313	123	166.539	231.171	gi|516278251|ref|WP_017682214.1| enoyl reductase [Rhodococcus ruber]
RHRU231_410049	372	187	133	99.4978	249.965	gi|498280886|ref|WP_010595042.1| MULTISPECIES: membrane protein [Rhodococcus]
RHRU231_410050	396	197	207	104.819	389.044	gi|498280885|ref|WP_010595041.1| MULTISPECIES: universal stress protein [Rhodococcus]
RHRU231_410051	1443	376	145	200.06	272.519	gi|498280884|ref|WP_010595040.1| MULTISPECIES: short-chain dehydrogenase [Rhodococcus]
RHRU231_410052	225	3577	211	1903.23	396.562	gi|498280883|ref|WP_010595039.1| MULTISPECIES: membrane protein [Rhodococcus]
RHRU231_420002	675	187	36	99.4978	67.6598	gi|749673357|ref|WP_040271590.1| endonuclease [Rhodococcus ruber]
RHRU231_420003	690	349	55	185.694	103.369	gi|697991152|emb|CDZ88454.1| conserved hypothetical protein [Rhodococcus ruber]
RHRU231_420004	1089	2590	562	1378.07	1056.24	gi|498282809|ref|WP_010596965.1| MULTISPECIES: hypothetical protein [Rhodococcus]
RHRU231_420005	483	278	35	147.916	65.7804	gi|648446405|ref|WP_026138156.1| MULTISPECIES: glyoxalase [Rhodococcus]
RHRU231_420006	1191	127	63	67.5733	118.405	gi|749673361|ref|WP_040271594.1| acetyl-CoA acetyltransferase [Rhodococcus ruber]
RHRU231_420007	372	1443	203	767.782	381.526	gi|516277088|ref|WP_017681051.1| MULTISPECIES: membrane protein [Rhodococcus]
RHRU231_420008	894	1814	251	965.182	471.739	gi|498282583|ref|WP_010596739.1| MULTISPECIES: hypothetical protein [Rhodococcus]
RHRU231_420009	1440	633	136	336.803	255.604	gi|516277089|ref|WP_017681052.1| metallopeptidase [Rhodococcus ruber]
RHRU231_420010	2199	1501	755	798.643	1418.98	gi|544936411|ref|WP_021344779.1| glycogen branching protein [Rhodococcus sp. P27]
RHRU231_420011	2043	1576	979	838.548	1839.97	gi|498282586|ref|WP_010596742.1| MULTISPECIES: alpha-1,4-glucan:maltose-1-phosphate maltosyltransferase [Rhodococcus]
RHRU231_420012	2580	2644	474	1406.8	890.854	gi|749673367|ref|WP_040271600.1| glycogen phosphorylase [Rhodococcus ruber]
RHRU231_420013	570	280	66	148.981	124.043	gi|498282589|ref|WP_010596745.1| MULTISPECIES: TetR family transcriptional regulator [Rhodococcus]
RHRU231_420014	924	141	25	75.0224	46.986	gi|749673371|ref|WP_040271604.1| alpha/beta hydrolase [Rhodococcus ruber]
RHRU231_420015	507	37	6	19.6867	11.2766	gi|516277094|ref|WP_017681057.1| hypothetical protein [Rhodococcus ruber]
RHRU231_420016	459	1692	442	900.269	830.712	gi|697991165|emb|CDZ88467.1| putative anti-sigma regulatory factor,serine/threonine protein kinase [Rhodococcus ruber]
RHRU231_420017	183	136	26	72.362	48.8654	gi|749673373|ref|WP_040271606.1| AMP-binding protein [Rhodococcus ruber]
RHRU231_420018	195	1445	131	768.846	246.207	gi|516277096|ref|WP_017681059.1| hypothetical protein [Rhodococcus ruber]
RHRU231_420019	702	215	61	114.396	114.646	gi|749673375|ref|WP_040271608.1| transcriptional regulator [Rhodococcus ruber]
RHRU231_420020	204	65	10	34.5848	18.7944	gi|749673377|ref|WP_040271610.1| cold-shock protein [Rhodococcus ruber]
RHRU231_420021	2094	165	108	87.7921	202.979	gi|697991170|emb|CDZ88472.1| putative ATP-dependent helicase DinG homolog [Rhodococcus ruber]
RHRU231_420022	588	264	45	140.467	84.5748	gi|697991171|emb|CDZ88473.1| Isochorismatase hydrolase [Rhodococcus ruber]
RHRU231_420023	1347	368	67	195.803	125.922	gi|498282599|ref|WP_010596755.1| MULTISPECIES: nicotinate phosphoribosyltransferase [Rhodococcus]
RHRU231_420024	384	362	50	192.611	93.972	gi|516277102|ref|WP_017681065.1| ATP-dependent Clp protease ClpS [Rhodococcus ruber]
RHRU231_420025	579	564	133	300.09	249.965	gi|498282601|ref|WP_010596757.1| MULTISPECIES: hypothetical protein [Rhodococcus]
RHRU231_420026	1107	51	13	27.1358	24.4327	gi|749673382|ref|WP_040271615.1| hypothetical protein [Rhodococcus ruber]
RHRU231_420027	1242	176	22	93.645	41.3477	gi|697991176|emb|CDZ88478.1| conserved exported hypothetical protein [Rhodococcus ruber]
RHRU231_420028	627	582	386	309.667	725.464	gi|498282605|ref|WP_010596761.1| MULTISPECIES: hypothetical protein [Rhodococcus]
RHRU231_420029	774	404	125	214.958	234.93	gi|697991178|emb|CDZ88480.1| conserved exported hypothetical protein [Rhodococcus ruber]
RHRU231_420030	906	55	1	29.264	1.87944	gi|697991179|emb|CDZ88481.1| conserved hypothetical protein [Rhodococcus ruber]
RHRU231_420032	618	249	24	132.486	45.1065	gi|498282608|ref|WP_010596764.1| MULTISPECIES: nucleoside-triphosphate diphosphatase [Rhodococcus]
RHRU231_420033	387	454	151	241.561	283.795	gi|498282609|ref|WP_010596765.1| MULTISPECIES: membrane protein [Rhodococcus]
RHRU231_420034	420	471	140	250.607	263.121	gi|498282610|ref|WP_010596766.1| MULTISPECIES: hypothetical protein [Rhodococcus]
RHRU231_420035	483	49	11	26.0716	20.6738	gi|749673389|ref|WP_040271622.1| HNH endonuclease [Rhodococcus ruber]
RHRU231_420037	9255	32797	1722	17450.4	3236.39	gi|663741957|ref|WP_030517925.1| 3-oxoacyl-ACP synthase [Nocardia sp. NRRL WC-3656]
RHRU231_420038	402	1084	91	576.768	171.029	gi|498282614|ref|WP_010596770.1| MULTISPECIES: 4'-phosphopantetheinyl transferase [Rhodococcus]
RHRU231_420039	798	1672	105	889.627	197.341	gi|648446093|ref|WP_026137844.1| MULTISPECIES: TetR family transcriptional regulator [Rhodococcus]
RHRU231_420040	876	293	84	155.898	157.873	gi|749673396|ref|WP_040271629.1| SAM-dependent methyltransferase [Rhodococcus ruber]
RHRU231_420041	1350	251	36	133.55	67.6598	gi|697991190|emb|CDZ88492.1| conserved hypothetical protein [Rhodococcus ruber]
RHRU231_420042	477	410	90	218.15	169.15	gi|498282618|ref|WP_010596774.1| MULTISPECIES: peroxiredoxin [Rhodococcus]
RHRU231_420043	222	221	123	117.588	231.171	gi|490036517|ref|WP_003938940.1| MULTISPECIES: hypothetical protein [Rhodococcus]
RHRU231_420044	768	3010	260	1601.54	488.654	gi|749673399|ref|WP_040271632.1| membrane protein [Rhodococcus ruber]
RHRU231_420045	837	1729	148	919.955	278.157	gi|749673401|ref|WP_040271634.1| 3-ketoacyl-ACP reductase [Rhodococcus ruber]
RHRU231_420046	1164	24	6	12.7698	11.2766	gi|749673402|ref|WP_040271635.1| transposase [Rhodococcus ruber]
RHRU231_420047	960	79	35	42.0338	65.7804	gi|697991196|emb|CDZ88498.1| putative hydrolase or acyltransferase of alpha/beta superfamily [Rhodococcus ruber]
RHRU231_420048	1227	2412	400	1283.36	751.776	gi|697991197|emb|CDZ88499.1| putative L,D-transpeptidase LppS [Rhodococcus ruber]
RHRU231_420051	600	302	101	160.686	189.823	gi|749673408|ref|WP_040271641.1| oligoribonuclease [Rhodococcus ruber]
RHRU231_420052	804	124	72	65.9771	135.32	gi|749673411|ref|WP_040271644.1| short-chain dehydrogenase [Rhodococcus ruber]
RHRU231_420053	2028	204	245	108.543	460.463	gi|749673417|ref|WP_040271650.1| 2,4-dienoyl-CoA reductase [Rhodococcus ruber]
RHRU231_420054	546	62	54	32.9886	101.49	gi|498282185|ref|WP_010596341.1| MULTISPECIES: PadR family transcriptional regulator [Rhodococcus]
RHRU231_420055	1335	170	42	90.4525	78.9364	gi|498282186|ref|WP_010596342.1| MULTISPECIES: membrane protein [Rhodococcus]
RHRU231_420056	822	41	18	21.815	33.8299	gi|749673420|ref|WP_040271653.1| acyl-CoA thioesterase [Rhodococcus ruber]
RHRU231_420057	651	41	13	21.815	24.4327	gi|498282188|ref|WP_010596344.1| MULTISPECIES: TetR family transcriptional regulator [Rhodococcus]
RHRU231_420059	456	25	0	13.3018	0	gi|697991208|emb|CDZ88510.1| hypothetical protein RHRU231_420059 [Rhodococcus ruber]
RHRU231_420060	477	34	4	18.0905	7.51776	gi|749673422|ref|WP_040271655.1| hypothetical protein [Rhodococcus ruber]
RHRU231_420061	942	311	86	165.475	161.632	gi|697991210|emb|CDZ88512.1| conserved exported hypothetical protein [Rhodococcus ruber]
RHRU231_420062	840	480	155	255.395	291.313	gi|498282192|ref|WP_010596348.1| MULTISPECIES: haloalkane dehalogenase [Rhodococcus]
RHRU231_420063	702	114	26	60.6564	48.8654	gi|697991212|emb|CDZ88514.1| Tetr family transcriptional regulator [Rhodococcus ruber]
RHRU231_420064	1113	1121	1194	596.455	2244.05	gi|498282194|ref|WP_010596350.1| MULTISPECIES: ferredoxin reductase [Rhodococcus]
RHRU231_420065	1206	1550	2335	824.714	4388.49	gi|749673506|ref|WP_040271739.1| fatty acid desaturase [Rhodococcus ruber]
RHRU231_420066	234	427	652	227.195	1225.39	gi|516277121|ref|WP_017681084.1| hypothetical protein [Rhodococcus ruber]
RHRU231_420067	1344	2516	1871	1338.7	3516.43	gi|749673423|ref|WP_040271656.1| glutamate dehydrogenase [Rhodococcus ruber]
RHRU231_420068	684	274	112	145.788	210.497	gi|749673424|ref|WP_040271657.1| GntR family transcriptional regulator [Rhodococcus ruber]
RHRU231_420069	1659	95	24	50.547	45.1065	gi|490034422|ref|WP_003936845.1| MULTISPECIES: lactate transporter LctP family protein [Rhodococcus]
RHRU231_420070	1392	77	25	40.9697	46.986	gi|749673429|ref|WP_040271662.1| FAD-linked oxidase [Rhodococcus ruber]
RHRU231_420071	255	46	72	24.4754	135.32	gi|493601738|ref|WP_006554393.1| MULTISPECIES: hypothetical protein [Rhodococcus]
RHRU231_420072	2349	398	299	211.765	561.952	gi|749673432|ref|WP_040271665.1| ATPase P [Rhodococcus ruber]
RHRU231_420073	603	166	9	88.3242	16.915	gi|749673435|ref|WP_040271668.1| hypothetical protein [Rhodococcus ruber]
RHRU231_420074	513	425	14	226.131	26.3121	gi|749673437|ref|WP_040271670.1| hypothetical protein [Rhodococcus ruber]
RHRU231_420075	330	87	40	46.2904	75.1776	gi|749673439|ref|WP_040271672.1| hypothetical protein [Rhodococcus ruber]
RHRU231_420076	3252	312	87	166.007	163.511	gi|490034429|ref|WP_003936852.1| trehalose phosphatase [Rhodococcus ruber]
RHRU231_420078	168	29	9	15.4301	16.915	gi|697991227|emb|CDZ88529.1| hypothetical protein RHRU231_420078 [Rhodococcus ruber]
RHRU231_420079	522	77	33	40.9697	62.0215	gi|493602175|ref|WP_006554822.1| MULTISPECIES: DNA mismatch repair protein MutT [Rhodococcus]
RHRU231_420080	870	50	18	26.6037	33.8299	gi|493602174|ref|WP_006554821.1| MULTISPECIES: short-chain dehydrogenase/reductase SDR [Rhodococcus]
RHRU231_420081	882	26	6	13.8339	11.2766	gi|749673448|ref|WP_040271681.1| carbon monoxide dehydrogenase [Rhodococcus ruber]
RHRU231_420082	480	57	7	30.3282	13.1561	gi|490034433|ref|WP_003936856.1| MULTISPECIES: (2Fe-2S)-binding protein [Rhodococcus]
RHRU231_420083	2397	161	50	85.6639	93.972	gi|749673449|ref|WP_040271682.1| carbon monoxide dehydrogenase [Rhodococcus ruber]
RHRU231_420085	870	22	6	11.7056	11.2766	gi|498282229|ref|WP_010596385.1| MULTISPECIES: oxidoreductase [Rhodococcus]
RHRU231_420087	2034	1125	412	598.583	774.329	gi|516278027|ref|WP_017681990.1| copper resistance protein CopD [Rhodococcus ruber]
RHRU231_420088	858	64	20	34.0527	37.5888	gi|749673507|ref|WP_040271740.1| membrane protein [Rhodococcus ruber]
RHRU231_420089	1128	274	73	145.788	137.199	gi|749673454|ref|WP_040271687.1| lipase [Rhodococcus ruber]
RHRU231_420090	546	97	19	51.6111	35.7093	gi|749673455|ref|WP_040271688.1| hypothetical protein [Rhodococcus ruber]
RHRU231_420091	357	109	13	57.996	24.4327	gi|498282235|ref|WP_010596391.1| MULTISPECIES: hypothetical protein [Rhodococcus]
RHRU231_420092	891	354	262	188.354	492.413	gi|498282236|ref|WP_010596392.1| MULTISPECIES: bacterio-opsin linked protein [Rhodococcus]
RHRU231_420093	1083	98	51	52.1432	95.8514	gi|697991242|emb|CDZ88544.1| Lipase [Rhodococcus ruber]
RHRU231_420094	1137	545	163	289.98	306.349	gi|749673457|ref|WP_040271690.1| lipase [Rhodococcus ruber]
RHRU231_420095	1674	6767	2622	3600.54	4927.89	gi|516278032|ref|WP_017681995.1| ABC transporter ATP-binding protein [Rhodococcus ruber]
RHRU231_420096	411	1378	173	733.197	325.143	gi|498282240|ref|WP_010596396.1| MULTISPECIES: 4-hydroxybenzoyl-CoA thioesterase [Rhodococcus]
RHRU231_420097	4818	1129	358	600.711	672.839	gi|746555942|ref|WP_039586870.1| NAD-glutamate dehydrogenase [Rhodococcus sp. Chr-9]
RHRU231_420098	435	132	31	70.2337	58.2626	gi|498282243|ref|WP_010596399.1| MULTISPECIES: 4-hydroxybenzoyl-CoA thioesterase [Rhodococcus]
RHRU231_420099	705	141	29	75.0224	54.5037	gi|697991248|emb|CDZ88550.1| conserved hypothetical protein [Rhodococcus ruber]
RHRU231_420100	1596	467	81	248.478	152.235	gi|697991249|emb|CDZ88551.1| Alpha amylase, catalytic domain protein [Rhodococcus ruber]
RHRU231_420101	393	189	227	100.562	426.633	gi|498282247|ref|WP_010596403.1| MULTISPECIES: bacterial-like globin glbo [Rhodococcus]
RHRU231_420102	624	595	63	316.584	118.405	gi|697991251|emb|CDZ88553.1| conserved hypothetical protein [Rhodococcus ruber]
RHRU231_420103	264	940	72	500.149	135.32	gi|490034703|ref|WP_003937126.1| MULTISPECIES: membrane protein [Rhodococcus]
RHRU231_420104	477	1771	141	942.302	265.001	gi|648446305|ref|WP_026138056.1| MULTISPECIES: hypothetical protein [Rhodococcus]
RHRU231_420105	2583	1217	616	647.534	1157.73	gi|491655497|ref|WP_005512217.1| aminopeptidase N [Rhodococcus equi]
RHRU231_420106	1245	402	53	213.894	99.6103	gi|516278037|ref|WP_017682000.1| FAD-dependent pyridine nucleotide-disulfide oxidoreductase [Rhodococcus ruber]
RHRU231_420107	621	185	165	98.4336	310.107	gi|498282252|ref|WP_010596408.1| MULTISPECIES: DSBA oxidoreductase [Rhodococcus]
RHRU231_420108	480	356	116	189.418	218.015	gi|498282253|ref|WP_010596409.1| MULTISPECIES: ribose 5-phosphate isomerase [Rhodococcus]
RHRU231_420109	798	241	126	128.23	236.809	gi|498282254|ref|WP_010596410.1| MULTISPECIES: DNA glycosylase [Rhodococcus]
RHRU231_420110	792	811	935	431.512	1757.28	gi|498282255|ref|WP_010596411.1| MULTISPECIES: hypothetical protein [Rhodococcus]
RHRU231_420111	1374	2123	131	1129.59	246.207	gi|749673462|ref|WP_040271695.1| diacylglycerol O-acyltransferase [Rhodococcus ruber]
RHRU231_420112	879	95	34	50.547	63.9009	gi|490034712|ref|WP_003937135.1| hypothetical protein [Rhodococcus ruber]
RHRU231_420113	600	158	27	84.0676	50.7449	gi|498282259|ref|WP_010596415.1| MULTISPECIES: sulfurtransferase [Rhodococcus]
RHRU231_420114	1380	358	52	190.482	97.7308	gi|749671376|ref|WP_040269667.1| sulfurtransferase [Rhodococcus ruber]
RHRU231_420115	375	474	119	252.203	223.653	gi|498278685|ref|WP_010592841.1| MULTISPECIES: thioredoxin [Rhodococcus]
RHRU231_420116	1395	8720	235	4639.68	441.668	gi|697991265|emb|CDZ88567.1| conserved hypothetical protein [Rhodococcus ruber]
RHRU231_420117	405	387	29	205.912	54.5037	gi|697991266|emb|CDZ88568.1| Alkylhydroperoxidase like protein, AhpD family [Rhodococcus ruber]
RHRU231_420118	1749	433	65	230.388	122.164	gi|697991267|emb|CDZ88569.1| hypothetical protein RHRU231_420118 [Rhodococcus ruber]
RHRU231_420120	627	4785	7352	2545.97	13817.6	gi|452953860|gb|EME59270.1| ATP-dependent Clp protease proteolytic subunit [Rhodococcus ruber BKS 20-38]
RHRU231_420121	687	3350	2765	1782.45	5196.65	gi|490035705|ref|WP_003938128.1| MULTISPECIES: ATP-dependent Clp protease proteolytic subunit [Rhodococcus]
RHRU231_420122	225	106	50	56.3998	93.972	gi|697991271|emb|CDZ88573.1| hypothetical protein RHRU231_420122 [Rhodococcus ruber]
RHRU231_420123	1278	6187	2795	3291.94	5253.03	gi|749673464|ref|WP_040271697.1| ATP-dependent protease [Rhodococcus ruber]
RHRU231_420124	1344	417	79	221.875	148.476	gi|498278679|ref|WP_010592835.1| MULTISPECIES: 3-(2-hydroxyphenyl) propionic acid transporter [Rhodococcus]
RHRU231_420125	651	93	29	49.4828	54.5037	gi|749673465|ref|WP_040271698.1| TetR family transcriptional regulator [Rhodococcus ruber]
RHRU231_420127	873	301	9	160.154	16.915	gi|749673466|ref|WP_040271699.1| shikimate dehydrogenase [Rhodococcus ruber]
RHRU231_420128	642	117	15	62.2526	28.1916	gi|498278676|ref|WP_010592832.1| MULTISPECIES: tetr family transcriptional regulator [Rhodococcus]
RHRU231_420129	1176	50	16	26.6037	30.071	gi|749673468|ref|WP_040271701.1| lipase [Rhodococcus ruber]
RHRU231_420130	813	72	40	38.3093	75.1776	gi|516276538|ref|WP_017680501.1| formate dehydrogenase accessory protein FdhD [Rhodococcus ruber]
RHRU231_420133	1353	43	5	22.8792	9.3972	gi|498278672|ref|WP_010592828.1| MULTISPECIES: ammonia channel protein [Rhodococcus]
RHRU231_420134	648	118	34	62.7847	63.9009	gi|498278671|ref|WP_010592827.1| MULTISPECIES: DNA-binding protein [Rhodococcus]
RHRU231_420135	1326	40	20	21.2829	37.5888	gi|493994607|ref|WP_006937284.1| MULTISPECIES: glutamate synthase [Rhodococcus]
RHRU231_420136	744	22	8	11.7056	15.0355	gi|697991285|emb|CDZ88587.1| putative Glutamate synthase, large subunit region 3 (GlxC) [Rhodococcus ruber]
RHRU231_420137	888	37	54	19.6867	101.49	gi|749673473|ref|WP_040271706.1| glutamine amidotransferase [Rhodococcus ruber]
RHRU231_420138	1377	53	35	28.1999	65.7804	gi|498278669|ref|WP_010592825.1| MULTISPECIES: glutamate--ammonia ligase [Rhodococcus]
RHRU231_420139	378	25	14	13.3018	26.3121	gi|493994599|ref|WP_006937276.1| MULTISPECIES: ethanolamine utilization protein [Rhodococcus]
RHRU231_420143	1050	31	2	16.4943	3.75888	gi|697991292|emb|CDZ88594.1| conserved hypothetical protein [Rhodococcus ruber]
RHRU231_420145	1008	20	4	10.6415	7.51776	gi|498278665|ref|WP_010592821.1| MULTISPECIES: hypothetical protein [Rhodococcus]
RHRU231_420146	1161	262	86	139.403	161.632	gi|516276547|ref|WP_017680510.1| hypothetical protein [Rhodococcus ruber]
RHRU231_420147	2337	395	158	210.169	296.951	gi|697991296|emb|CDZ88598.1| conserved hypothetical protein [Rhodococcus ruber]
RHRU231_420148	1191	56	10	29.7961	18.7944	gi|498278662|ref|WP_010592818.1| MULTISPECIES: FAD-dependent oxidoreductase [Rhodococcus]
RHRU231_420149	615	134	42	71.2979	78.9364	gi|749673481|ref|WP_040271714.1| GNAT family acetyltransferase [Rhodococcus ruber]
RHRU231_420150	450	108	22	57.464	41.3477	gi|697991299|emb|CDZ88601.1| conserved hypothetical protein [Rhodococcus ruber]
RHRU231_420151	648	87	48	46.2904	90.2131	gi|697991300|emb|CDZ88602.1| conserved hypothetical protein [Rhodococcus ruber]
RHRU231_420152	2004	466	152	247.946	285.675	gi|498278658|ref|WP_010592814.1| MULTISPECIES: peptidase S9 [Rhodococcus]
RHRU231_420153	960	92	16	48.9508	30.071	gi|697991302|emb|CDZ88604.1| 5,10-methylenetetrahydromethanopterin reductase [Rhodococcus ruber]
RHRU231_420154	2676	1816	1183	966.246	2223.38	gi|640663435|ref|WP_025088786.1| MULTISPECIES: valyl-tRNA synthetase [Mycobacterium]
RHRU231_420155	1434	406	302	216.022	567.591	gi|498278655|ref|WP_010592811.1| MULTISPECIES: dihydrofolate synthase [Rhodococcus]
RHRU231_420156	426	49	39	26.0716	73.2981	gi|749673485|ref|WP_040271718.1| membrane protein [Rhodococcus ruber]
RHRU231_420157	426	444	70	236.241	131.561	gi|573529565|gb|ETT29125.1| Nucleoside diphosphate kinase [Rhodococcus rhodochrous ATCC 21198]
RHRU231_420158	3210	7339	796	3904.89	1496.03	gi|490035737|ref|WP_003938160.1| ribonuclease, partial [Rhodococcus ruber]
RHRU231_420159	312	3250	2028	1729.24	3811.5	gi|490036653|ref|WP_003939076.1| MULTISPECIES: 50S ribosomal protein L21 [Rhodococcus]
RHRU231_420160	264	1754	1507	933.257	2832.31	gi|490036652|ref|WP_003939075.1| MULTISPECIES: 50S ribosomal protein L27 [Rhodococcus]
RHRU231_420161	1455	768	337	408.633	633.371	gi|498278652|ref|WP_010592808.1| MULTISPECIES: GTPase CgtA [Rhodococcus]
RHRU231_420162	1101	306	40	162.815	75.1776	gi|498278651|ref|WP_010592807.1| MULTISPECIES: gamma-glutamyl kinase [Rhodococcus]
RHRU231_420163	834	376	107	200.06	201.1	gi|749673490|ref|WP_040271723.1| NAD-dependent deacetylase [Rhodococcus ruber]
RHRU231_420164	936	652	176	346.912	330.781	gi|516276557|ref|WP_017680520.1| 2-hydroxyacid dehydrogenase [Rhodococcus ruber]
RHRU231_420165	570	533	131	283.595	246.207	gi|697991314|emb|CDZ88616.1| hypothetical protein RHRU231_420165 [Rhodococcus ruber]
RHRU231_420167	1281	4898	1201	2606.1	2257.21	gi|749673492|ref|WP_040271725.1| diaminobutyrate--2-oxoglutarate aminotransferase [Rhodococcus ruber]
RHRU231_420168	432	996	205	529.945	385.285	gi|697991317|emb|CDZ88619.1| Diaminobutyrate acetyltransferase ecta [Rhodococcus ruber]
RHRU231_420169	2373	445	150	236.773	281.916	gi|697991318|emb|CDZ88620.1| ATP-dependent DNA helicase [Rhodococcus ruber]
RHRU231_420170	1554	495	142	263.376	266.88	gi|749673497|ref|WP_040271730.1| acetyl-CoA hydrolase [Rhodococcus ruber]
RHRU231_420171	1104	122	33	64.913	62.0215	gi|697991320|emb|CDZ88622.1| conserved hypothetical protein [Rhodococcus ruber]
RHRU231_430001	423	48	15	25.5395	28.1916	gi|697990966|emb|CDZ88623.1| Thiamine-monophosphate kinase (fragment) [Rhodococcus ruber]
RHRU231_430002	522	297	94	158.026	176.667	gi|498278641|ref|WP_010592797.1| MULTISPECIES: carbonic anhydrase [Rhodococcus]
RHRU231_430003	678	192	20	102.158	37.5888	gi|498278640|ref|WP_010592796.1| MULTISPECIES: uracil-DNA glycosylase [Rhodococcus]
RHRU231_430004	792	277	39	147.384	73.2981	gi|498278639|ref|WP_010592795.1| MULTISPECIES: enoyl-CoA hydratase [Rhodococcus]
RHRU231_430005	192	923	1007	491.104	1892.6	gi|452946862|gb|EME52355.1| 50S ribosomal protein L28 [Rhodococcus ruber BKS 20-38]
RHRU231_430006	1638	224	133	119.184	249.965	gi|516276562|ref|WP_017680525.1| hypothetical protein [Rhodococcus ruber]
RHRU231_430007	2304	378	169	201.124	317.625	gi|749673538|ref|WP_040271770.1| ATP-dependent DNA helicase RecG [Rhodococcus ruber]
RHRU231_430008	3402	3363	1119	1789.36	2103.09	gi|746556018|ref|WP_039586927.1| pyruvate carboxylase [Rhodococcus sp. Chr-9]
RHRU231_430009	564	83	28	44.1621	52.6243	gi|498278634|ref|WP_010592790.1| MULTISPECIES: methyltransferase [Rhodococcus]
RHRU231_430010	495	604	174	321.372	327.022	gi|490036632|ref|WP_003939055.1| MULTISPECIES: phosphopantetheine adenylyltransferase [Rhodococcus]
RHRU231_430011	762	604	66	321.372	124.043	gi|498278633|ref|WP_010592789.1| MULTISPECIES: hypothetical protein [Rhodococcus]
RHRU231_430012	615	1985	678	1056.17	1274.26	gi|516276563|ref|WP_017680526.1| hypothetical protein [Rhodococcus ruber]
RHRU231_430013	762	1503	662	799.707	1244.19	gi|498278631|ref|WP_010592787.1| MULTISPECIES: ribonuclease III [Rhodococcus]
RHRU231_430014	870	121	63	64.3809	118.405	gi|498278630|ref|WP_010592786.1| MULTISPECIES: 5-hydroxymethyluracil DNA glycosylase [Rhodococcus]
RHRU231_430015	471	327	30	173.988	56.3832	gi|697990980|emb|CDZ88637.1| conserved exported hypothetical protein [Rhodococcus ruber]
RHRU231_430016	855	200	14	106.415	26.3121	gi|697990981|emb|CDZ88638.1| Short-chain dehydrogenase/reductase SDR [Rhodococcus ruber]
RHRU231_430017	495	155	10	82.4714	18.7944	gi|516276567|ref|WP_017680530.1| hypothetical protein [Rhodococcus ruber]
RHRU231_430018	1290	3129	631	1664.86	1185.93	gi|697990983|emb|CDZ88640.1| Na(+)/H(+) antiporter NhaA 1 [Rhodococcus ruber]
RHRU231_430019	2997	758	122	403.312	229.292	gi|697990984|emb|CDZ88641.1| conserved membrane hypothetical protein [Rhodococcus ruber]
RHRU231_430020	780	197	31	104.819	58.2626	gi|516276570|ref|WP_017680533.1| hypothetical protein [Rhodococcus ruber]
RHRU231_430021	735	75	6	39.9055	11.2766	gi|516276571|ref|WP_017680534.1| ABC transporter [Rhodococcus ruber]
RHRU231_430022	579	88	14	46.8225	26.3121	gi|516276572|ref|WP_017680535.1| hypothetical protein [Rhodococcus ruber]
RHRU231_430023	1602	264	53	140.467	99.6103	gi|749673549|ref|WP_040271781.1| hypothetical protein [Rhodococcus ruber]
RHRU231_430024	915	192	28	102.158	52.6243	gi|749673551|ref|WP_040271783.1| ABC transporter ATP-binding protein [Rhodococcus ruber]
RHRU231_430025	708	122	19	64.913	35.7093	gi|749673554|ref|WP_040271786.1| TetR family transcriptional regulator [Rhodococcus ruber]
RHRU231_430026	1158	227	22	120.781	41.3477	gi|648445955|ref|WP_026137706.1| MULTISPECIES: cation transporter [Rhodococcus]
RHRU231_430027	681	378	7	201.124	13.1561	gi|648445956|ref|WP_026137707.1| protocatechuate 3,4-dioxygenase [Rhodococcus ruber]
RHRU231_430028	753	598	15	318.18	28.1916	gi|516276577|ref|WP_017680540.1| protocatechuate 3,4-dioxygenase subunit beta [Rhodococcus ruber]
RHRU231_430029	948	64	11	34.0527	20.6738	gi|516276578|ref|WP_017680541.1| MULTISPECIES: LysR family transcripitonal regulator [Rhodococcus]
RHRU231_430030	438	139	24	73.9582	45.1065	gi|516276579|ref|WP_017680542.1| osmotically inducible protein C [Rhodococcus ruber]
RHRU231_430031	927	138	29	73.4262	54.5037	gi|749673559|ref|WP_040271791.1| hypothetical protein [Rhodococcus ruber]
RHRU231_430032	288	46	2	24.4754	3.75888	gi|490036610|ref|WP_003939033.1| MULTISPECIES: acylphosphatase [Rhodococcus]
RHRU231_430033	3636	312	116	166.007	218.015	gi|516276581|ref|WP_017680544.1| chromosome partitioning protein Smc [Rhodococcus ruber]
RHRU231_430034	1608	1908	337	1015.2	633.371	gi|498278608|ref|WP_010592764.1| cell division protein FtsY [Rhodococcus sp. P14]
RHRU231_430035	1308	180	73	95.7733	137.199	gi|498278607|ref|WP_010592763.1| MULTISPECIES: ammonium transporter [Rhodococcus]
RHRU231_430036	339	1033	392	549.632	736.74	gi|498278606|ref|WP_010592762.1| MULTISPECIES: nitrogen regulatory protein P-II 1 [Rhodococcus]
RHRU231_430037	2439	293	136	155.898	255.604	gi|697991002|emb|CDZ88659.1| (Protein-PII) uridylyltransferase [Rhodococcus ruber]
RHRU231_430038	1569	2995	1697	1593.56	3189.41	gi|498278604|ref|WP_010592760.1| MULTISPECIES: signal recognition particle protein [Rhodococcus]
RHRU231_430039	1095	560	124	297.961	233.05	gi|749673566|ref|WP_040271798.1| hypothetical protein [Rhodococcus ruber]
RHRU231_430040	747	131	45	69.7016	84.5748	gi|749673570|ref|WP_040271802.1| metal-dependent membrane protease [Rhodococcus ruber]
RHRU231_430041	441	1620	2677	861.959	5031.26	gi|516276584|ref|WP_017680547.1| 30S ribosomal protein S16 [Rhodococcus ruber]
RHRU231_430042	243	239	248	127.166	466.101	gi|490036600|ref|WP_003939023.1| MULTISPECIES: hypothetical protein [Rhodococcus]
RHRU231_430043	558	169	37	89.9204	69.5392	gi|516276585|ref|WP_017680548.1| 16S rRNA-processing protein RimM [Rhodococcus ruber]
RHRU231_430044	702	131	43	69.7016	80.8159	gi|490036598|ref|WP_003939021.1| tRNA (guanine-N(1)-)-methyltransferase [Rhodococcus ruber]
RHRU231_430045	957	103	31	54.8036	58.2626	gi|749673581|ref|WP_040271812.1| lipoprotein [Rhodococcus ruber]
RHRU231_430046	2346	1065	221	566.658	415.356	gi|498278597|ref|WP_010592753.1| MULTISPECIES: RNA-binding protein [Rhodococcus]
RHRU231_430047	915	152	40	80.8752	75.1776	gi|498278596|ref|WP_010592752.1| MULTISPECIES: membrane protein [Rhodococcus]
RHRU231_430048	342	1451	2441	772.039	4587.71	gi|490036594|ref|WP_003939017.1| MULTISPECIES: 50S ribosomal protein L19 [Rhodococcus]
RHRU231_430049	768	396	86	210.701	161.632	gi|749673582|ref|WP_040271813.1| signal peptidase I [Rhodococcus ruber]
RHRU231_430052	315	281	153	149.513	287.554	gi|490036591|ref|WP_003939014.1| MULTISPECIES: hypothetical protein [Rhodococcus]
RHRU231_430053	357	45	15	23.9433	28.1916	gi|648445960|ref|WP_026137711.1| endonuclease [Rhodococcus ruber]
RHRU231_430054	1509	90	38	47.8866	71.4187	gi|498278592|ref|WP_010592748.1| MULTISPECIES: hypothetical protein [Rhodococcus]
RHRU231_430055	1587	111	15	59.0602	28.1916	gi|697991020|emb|CDZ88677.1| conserved hypothetical protein [Rhodococcus ruber]
RHRU231_430056	225	63	1	33.5206	1.87944	gi|516276590|ref|WP_017680553.1| MULTISPECIES: hypothetical protein [Rhodococcus]
RHRU231_430057	795	28	76	14.8981	142.837	gi|498278589|ref|WP_010592745.1| MULTISPECIES: hypothetical protein [Rhodococcus]
RHRU231_430058	1185	51	64	27.1358	120.284	gi|697991023|emb|CDZ88680.1| Mfs transporter [Rhodococcus ruber]
RHRU231_430059	927	81	12	43.098	22.5533	gi|516276593|ref|WP_017680556.1| tyrosine recombinase XerC [Rhodococcus ruber]
RHRU231_430060	1683	191	62	101.626	116.525	gi|482632199|emb|CCW12055.1| ATPases involved in chromosome partitioning [Rhodococcus sp. EsD8]
RHRU231_430062	834	5064	5684	2694.42	10682.7	gi|490036580|ref|WP_003939003.1| MULTISPECIES: 30S ribosomal protein S2 [Rhodococcus]
RHRU231_430063	825	1769	1475	941.238	2772.17	gi|498278583|ref|WP_010592739.1| MULTISPECIES: elongation factor Ts [Rhodococcus]
RHRU231_430064	729	567	378	301.686	710.428	gi|490036578|ref|WP_003939001.1| MULTISPECIES: uridylate kinase [Rhodococcus]
RHRU231_430065	558	1369	608	728.409	1142.7	gi|493994770|ref|WP_006937444.1| MULTISPECIES: ribosome recycling factor [Rhodococcus]
RHRU231_430066	963	355	161	188.886	302.59	gi|498278582|ref|WP_010592738.1| MULTISPECIES: phosphatidate cytidylyltransferase [Rhodococcus]
RHRU231_430067	732	107	55	56.9319	103.369	gi|697991032|emb|CDZ88689.1| conserved hypothetical protein [Rhodococcus ruber]
RHRU231_430068	861	602	772	320.308	1450.93	gi|697991033|emb|CDZ88690.1| Citrate lyase beta chain [Rhodococcus ruber]
RHRU231_430069	369	116	23	61.7205	43.2271	gi|493994763|ref|WP_006937437.1| MULTISPECIES: hypothetical protein [Rhodococcus]
RHRU231_430070	1110	671	307	357.021	576.988	gi|498278577|ref|WP_010592733.1| MULTISPECIES: 50S rRNA methyltransferase [Rhodococcus]
RHRU231_430071	246	1338	125	711.915	234.93	gi|498278576|ref|WP_010592732.1| MULTISPECIES: membrane protein [Rhodococcus]
RHRU231_430072	1164	450	110	239.433	206.738	gi|498278575|ref|WP_010592731.1| MULTISPECIES: 1-deoxy-D-xylulose 5-phosphate reductoisomerase [Rhodococcus]
RHRU231_430073	1218	1210	688	643.809	1293.05	gi|498278574|ref|WP_010592730.1| MULTISPECIES: zinc metalloprotease [Rhodococcus]
RHRU231_430074	1155	1326	1134	705.53	2131.28	gi|498278573|ref|WP_010592729.1| MULTISPECIES: 4-hydroxy-3-methylbut-2-en-1-yl diphosphate synthase [Rhodococcus]
RHRU231_430075	837	783	214	416.614	402.2	gi|516276600|ref|WP_017680563.1| N-acetyltransferase GCN5 [Rhodococcus ruber]
RHRU231_430076	1851	822	120	437.365	225.533	gi|697991041|emb|CDZ88698.1| Penicillin-binding protein [Rhodococcus ruber]
RHRU231_430077	861	197	30	104.819	56.3832	gi|749673611|ref|WP_040271842.1| LuxR family transcriptional regulator [Rhodococcus ruber]
RHRU231_430078	1659	6716	151	3573.41	283.795	gi|749673614|ref|WP_040271845.1| AMP-dependent synthetase [Rhodococcus ruber]
RHRU231_430079	858	1193	215	634.764	404.079	gi|498278568|ref|WP_010592724.1| MULTISPECIES: methionine aminopeptidase [Rhodococcus]
RHRU231_430080	567	176	34	93.645	63.9009	gi|648445962|ref|WP_026137713.1| MULTISPECIES: hypothetical protein [Rhodococcus]
RHRU231_430081	1374	659	335	350.637	629.612	gi|498278566|ref|WP_010592722.1| MULTISPECIES: mycothione reductase [Rhodococcus]
RHRU231_430082	1014	528	97	280.935	182.306	gi|697991047|emb|CDZ88704.1| Hydrolase [Rhodococcus ruber]
RHRU231_430083	1530	5526	1684	2940.24	3164.98	gi|697991048|emb|CDZ88705.1| malate dehydrogenase, FAD/NAD(P)-binding domain [Rhodococcus ruber]
RHRU231_430084	279	19	5	10.1094	9.3972	gi|697991049|emb|CDZ88706.1| hypothetical protein RHRU231_430084 [Rhodococcus ruber]
RHRU231_430085	1683	800	259	425.659	486.775	gi|749673616|ref|WP_040271847.1| long-chain fatty acid--CoA ligase [Rhodococcus ruber]
RHRU231_430086	1251	151	80	80.3431	150.355	gi|697991051|emb|CDZ88708.1| Uroporphyrinogen-III C-methyltransferase CysG [Rhodococcus ruber]
RHRU231_430087	1482	300	77	159.622	144.717	gi|516276606|ref|WP_017680569.1| MFS transporter [Rhodococcus ruber]
RHRU231_430088	1134	157	26	83.5356	48.8654	gi|498278557|ref|WP_010592713.1| MULTISPECIES: hypothetical protein [Rhodococcus]
RHRU231_430089	744	72	21	38.3093	39.4682	gi|498278556|ref|WP_010592712.1| MULTISPECIES: hypothetical protein [Rhodococcus]
RHRU231_430090	1734	1097	196	583.685	368.37	gi|498278555|ref|WP_010592711.1| MULTISPECIES: prolyl-tRNA synthetase [Rhodococcus]
RHRU231_430091	675	150	18	79.811	33.8299	gi|516276608|ref|WP_017680571.1| O-methyltransferase [Rhodococcus ruber]
RHRU231_430092	447	45	7	23.9433	13.1561	gi|498278553|ref|WP_010592709.1| MULTISPECIES: hypothetical protein [Rhodococcus]
RHRU231_430093	459	27	5	14.366	9.3972	gi|697991058|emb|CDZ88715.1| conserved exported hypothetical protein [Rhodococcus ruber]
RHRU231_430094	609	655	221	348.508	415.356	gi|498278551|ref|WP_010592707.1| MULTISPECIES: ribosome maturation factor RimP [Rhodococcus]
RHRU231_430095	1029	1014	371	539.523	697.272	gi|490036549|ref|WP_003938972.1| MULTISPECIES: transcription termination factor NusA [Rhodococcus]
RHRU231_430096	321	2259	548	1201.95	1029.93	gi|697991061|emb|CDZ88718.1| conserved hypothetical protein [Rhodococcus ruber]
RHRU231_430097	2901	12205	5320	6493.96	9998.62	gi|697991062|emb|CDZ88719.1| Translation initiation factor IF-2 [Rhodococcus ruber]
RHRU231_430098	291	125	70	66.5092	131.561	gi|490033263|ref|WP_003935690.1| MULTISPECIES: hypothetical protein [Rhodococcus]
RHRU231_430099	537	723	169	384.689	317.625	gi|750499889|ref|WP_040781759.1| ribosome-binding factor A, partial [Rhodococcus ruber]
RHRU231_430100	984	282	67	150.045	125.922	gi|749673630|ref|WP_040271861.1| phosphoesterase [Rhodococcus ruber]
RHRU231_430101	1419	127	23	67.5733	43.2271	gi|749673632|ref|WP_040271863.1| multidrug transporter MatE [Rhodococcus ruber]
RHRU231_430102	1149	148	172	78.7469	323.264	gi|697991067|emb|CDZ88724.1| Calcineurin-like phosphoesterase [Rhodococcus ruber]
RHRU231_430103	705	177	73	94.177	137.199	gi|498278545|ref|WP_010592701.1| MULTISPECIES: 4'-phosphopantetheinyl transferase [Rhodococcus]
RHRU231_430104	936	142	53	75.5545	99.6103	gi|697991069|emb|CDZ88726.1| tRNA pseudouridine synthase B [Rhodococcus ruber]
RHRU231_430105	810	1033	202	549.632	379.647	gi|697991070|emb|CDZ88727.1| transposase (fragment) [Rhodococcus ruber]
RHRU231_430106	471	113	19	60.1243	35.7093	gi|516276731|ref|WP_017680694.1| transposase [Rhodococcus ruber]
RHRU231_430107	702	178	56	94.7091	105.249	gi|697991072|emb|CDZ88729.1| Dtxr-like transcriptional regulator [Rhodococcus ruber]
RHRU231_430108	888	68	25	36.181	46.986	gi|498278540|ref|WP_010592696.1| MULTISPECIES: membrane protein [Rhodococcus]
RHRU231_430109	768	45	20	23.9433	37.5888	gi|498278539|ref|WP_010592695.1| MULTISPECIES: ABC transporter [Rhodococcus]
RHRU231_430110	933	48	19	25.5395	35.7093	gi|697991075|emb|CDZ88732.1| Periplasmic chelated iron-binding protein YfeA [Rhodococcus ruber]
RHRU231_430111	1008	1016	179	540.587	336.42	gi|697991076|emb|CDZ88733.1| Riboflavin biosynthesis protein RibF (Includes: Riboflavin kinase ; FMN adenylyltransferase) [Rhodococcus ruber]
RHRU231_430112	1413	316	32	168.135	60.1421	gi|498278536|ref|WP_010592692.1| MULTISPECIES: hypothetical protein [Rhodococcus]
RHRU231_430113	330	49	16	26.0716	30.071	gi|697991078|emb|CDZ88735.1| conserved hypothetical protein [Rhodococcus ruber]
RHRU231_430115	213	66	13	35.1169	24.4327	gi|697991080|emb|CDZ88737.1| hypothetical protein RHRU231_430115 [Rhodococcus ruber]
RHRU231_430116	2298	5307	3600	2823.71	6765.98	gi|515037377|ref|WP_016693568.1| polynucleotide phosphorylase [Rhodococcus rhodochrous]
RHRU231_430117	2727	310	70	164.943	131.561	gi|697991082|emb|CDZ88739.1| putative LuxR-family transcriptional regulator [Rhodococcus ruber]
RHRU231_430120	1215	1523	35	810.348	65.7804	gi|697991085|emb|CDZ88742.1| putative nitrate/nitrite transporter NarK2 [Rhodococcus ruber]
RHRU231_430121	3717	4471	133	2378.9	249.965	gi|663231649|ref|WP_030268135.1| nitrate reductase [Micromonospora globosa]
RHRU231_430122	753	99	2	52.6753	3.75888	gi|697991087|emb|CDZ88744.1| conserved hypothetical protein [Rhodococcus ruber]
RHRU231_430123	1677	1368	16	727.877	30.071	gi|498278530|ref|WP_010592686.1| MULTISPECIES: nitrate reductase subunit beta [Rhodococcus]
RHRU231_430124	696	834	37	443.749	69.5392	gi|498278529|ref|WP_010592685.1| MULTISPECIES: respiratory nitrate reductase subunit delta [Rhodococcus]
RHRU231_430125	732	885	19	470.885	35.7093	gi|498278528|ref|WP_010592684.1| MULTISPECIES: nitrate reductase subunit gamma [Rhodococcus]
RHRU231_430126	1350	363	36	193.143	67.6598	gi|498278527|ref|WP_010592683.1| MULTISPECIES: zinc protease [Rhodococcus]
RHRU231_430127	756	770	165	409.697	310.107	gi|697991092|emb|CDZ88749.1| 4-hydroxy-tetrahydrodipicolinate reductase [Rhodococcus ruber]
RHRU231_430128	477	151	34	80.3431	63.9009	gi|697991093|emb|CDZ88750.1| conserved hypothetical protein [Rhodococcus ruber]
RHRU231_430129	588	134	25	71.2979	46.986	gi|697991094|emb|CDZ88751.1| conserved hypothetical protein [Rhodococcus ruber]
RHRU231_430130	438	150	34	79.811	63.9009	gi|498278523|ref|WP_010592679.1| MULTISPECIES: cyclase [Rhodococcus]
RHRU231_430133	756	51	22	27.1358	41.3477	gi|498278521|ref|WP_010592677.1| MULTISPECIES: FAD-dependent thymidylate synthase [Rhodococcus]
RHRU231_430134	909	847	343	450.666	644.648	gi|498278520|ref|WP_010592676.1| MULTISPECIES: dihydrodipicolinate synthase [Rhodococcus]
RHRU231_430135	1818	1346	722	716.171	1356.96	gi|697991100|emb|CDZ88757.1| putative enzyme [Rhodococcus ruber]
RHRU231_430136	624	599	125	318.712	234.93	gi|648445992|ref|WP_026137743.1| MULTISPECIES: hypothetical protein [Rhodococcus]
RHRU231_430137	2667	2847	920	1514.81	1729.08	gi|396926967|gb|EJI94203.1| DNA translocase ftsK [Rhodococcus sp. JVH1]
RHRU231_430138	1038	1798	630	956.668	1184.05	gi|697991103|emb|CDZ88760.1| conserved membrane hypothetical protein [Rhodococcus ruber]
RHRU231_430139	285	118	39	62.7847	73.2981	gi|516276721|ref|WP_017680684.1| hypothetical protein [Rhodococcus ruber]
RHRU231_430140	528	238	90	126.634	169.15	gi|697991105|emb|CDZ88762.1| Amino-acid acetyltransferase [Rhodococcus ruber]
RHRU231_430141	657	157	45	83.5356	84.5748	gi|498278512|ref|WP_010592668.1| MULTISPECIES: glycerol-3-phosphate 3-phosphatidyltransferase [Rhodococcus]
RHRU231_430142	504	280	103	148.981	193.582	gi|697991107|emb|CDZ88764.1| putative competence damage induced protein [Rhodococcus ruber]
RHRU231_430143	396	3963	1034	2108.61	1943.34	gi|498278510|ref|WP_010592666.1| MULTISPECIES: XRE family transcriptional regulator [Rhodococcus]
RHRU231_430144	816	6814	3687	3625.55	6929.49	gi|490033223|ref|WP_003935651.1| MULTISPECIES: hypothetical protein [Rhodococcus]
RHRU231_430145	810	479	94	254.863	176.667	gi|498278509|ref|WP_010592665.1| MULTISPECIES: membrane protein [Rhodococcus]
RHRU231_430146	606	204	55	108.543	103.369	gi|498278508|ref|WP_010592664.1| MULTISPECIES: cobalt ABC transporter [Rhodococcus]
RHRU231_430147	681	104	31	55.3357	58.2626	gi|498278507|ref|WP_010592663.1| MULTISPECIES: cobalt ABC transporter ATP-binding protein [Rhodococcus]
RHRU231_430148	597	125	19	66.5092	35.7093	gi|516276719|ref|WP_017680682.1| biotin biosynthesis protein BioC [Rhodococcus ruber]
RHRU231_430149	174	39	8	20.7509	15.0355	gi|490033217|ref|WP_003935645.1| MULTISPECIES: membrane protein [Rhodococcus]
RHRU231_430150	2487	378	69	201.124	129.681	gi|516276718|ref|WP_017680681.1| membrane protein [Rhodococcus ruber]
RHRU231_430151	1332	187	27	99.4978	50.7449	gi|516276717|ref|WP_017680680.1| esterase [Rhodococcus ruber]
RHRU231_430152	714	203	20	108.011	37.5888	gi|498278503|ref|WP_010592659.1| MULTISPECIES: hypothetical protein [Rhodococcus]
RHRU231_430153	906	117	12	62.2526	22.5533	gi|498278502|ref|WP_010592658.1| MULTISPECIES: diacylglycerol kinase [Rhodococcus]
RHRU231_430154	1623	211	43	112.268	80.8159	gi|749673644|ref|WP_040271875.1| flavoprotein [Rhodococcus ruber]
RHRU231_430155	618	53	25	28.1999	46.986	gi|498278500|ref|WP_010592656.1| MULTISPECIES: TetR family transcriptional regulator [Rhodococcus]
RHRU231_430156	1548	78	33	41.5017	62.0215	gi|749673646|ref|WP_040271877.1| glycerol-3-phosphate dehydrogenase [Rhodococcus ruber]
RHRU231_430157	1077	204	176	108.543	330.781	gi|749673649|ref|WP_040271880.1| 1,2-oxophytodienoate reductase [Rhodococcus ruber]
RHRU231_430158	1536	286	58	152.173	109.007	gi|498278497|ref|WP_010592653.1| MULTISPECIES: protein kinase [Rhodococcus]
RHRU231_430160	1173	45	6	23.9433	11.2766	gi|697991125|emb|CDZ88782.1| Glycosyltransferase [Rhodococcus ruber]
RHRU231_430161	204	113	30	60.1243	56.3832	gi|697991126|emb|CDZ88783.1| conserved hypothetical protein [Rhodococcus ruber]
RHRU231_430162	2133	3568	2347	1898.44	4411.04	gi|498278494|ref|WP_010592650.1| MULTISPECIES: recombinase RecA [Rhodococcus]
RHRU231_430163	579	168	47	89.3884	88.3336	gi|749673657|ref|WP_040271888.1| recombinase RecX [Rhodococcus ruber]
RHRU231_430164	930	312	41	166.007	77.057	gi|498278492|ref|WP_010592648.1| MULTISPECIES: glutamate ABC transporter permease [Rhodococcus]
RHRU231_430165	681	290	45	154.301	84.5748	gi|498278491|ref|WP_010592647.1| MULTISPECIES: glutamate ABC transporter permease [Rhodococcus]
RHRU231_430166	834	852	222	453.327	417.235	gi|498278490|ref|WP_010592646.1| MULTISPECIES: glutamate-binding protein [Rhodococcus]
RHRU231_430167	789	698	208	371.387	390.923	gi|697991132|emb|CDZ88789.1| glutamate and aspartate transporter subunit ; ATP-binding component of ABC superfamily [Rhodococcus ruber]
RHRU231_430168	1560	2323	277	1236.01	520.605	gi|697991133|emb|CDZ88790.1| (Dimethylallyl)adenosine tRNA methylthiotransferase MiaB [Rhodococcus ruber]
RHRU231_430169	609	476	90	253.267	169.15	gi|498278487|ref|WP_010592643.1| MULTISPECIES: membrane protein [Rhodococcus]
RHRU231_430170	1359	1317	362	700.741	680.357	gi|498278486|ref|WP_010592642.1| MULTISPECIES: hypothetical protein [Rhodococcus]
RHRU231_430171	717	62	20	32.9886	37.5888	gi|498278485|ref|WP_010592641.1| MULTISPECIES: hypothetical protein [Rhodococcus]
RHRU231_430172	927	175	41	93.1129	77.057	gi|697991137|emb|CDZ88794.1| tRNA dimethylallyltransferase [Rhodococcus ruber]
RHRU231_430173	867	335	130	178.245	244.327	gi|516276706|ref|WP_017680669.1| diaminopimelate epimerase [Rhodococcus ruber]
RHRU231_430174	1449	10066	1519	5355.85	2854.87	gi|498278482|ref|WP_010592638.1| MULTISPECIES: GTP-binding protein [Rhodococcus]
RHRU231_430175	1077	1224	110	651.258	206.738	gi|749673663|ref|WP_040271894.1| membrane protein [Rhodococcus ruber]
RHRU231_430176	258	58	7	30.8603	13.1561	gi|490033191|ref|WP_003935619.1| phosphocarrier protein HPr [Rhodococcus ruber]
RHRU231_430177	2043	271	145	144.192	272.519	gi|498278479|ref|WP_010592635.1| MULTISPECIES: PTS lactose transporter subunit IIC [Rhodococcus]
RHRU231_430178	1017	50	8	26.6037	15.0355	gi|749673666|ref|WP_040271897.1| 1-phosphofructokinase [Rhodococcus ruber]
RHRU231_430179	768	54	7	28.732	13.1561	gi|498278476|ref|WP_010592632.1| MULTISPECIES: D-beta-D-heptose 1-phosphate adenosyltransferase [Rhodococcus]
RHRU231_430180	1686	130	33	69.1696	62.0215	gi|749673670|ref|WP_040271901.1| phosphoenolpyruvate-protein phosphotransferase [Rhodococcus ruber]
RHRU231_430181	1350	404	82	214.958	154.114	gi|697991146|emb|CDZ88803.1| putative pyrimidine permease RutG [Rhodococcus ruber]
RHRU231_430182	1143	222	475	118.12	892.734	gi|749673675|ref|WP_040271906.1| acyl-CoA dehydrogenase [Rhodococcus ruber]
RHRU231_430183	714	545	169	289.98	317.625	gi|498278471|ref|WP_010592627.1| MULTISPECIES: ArsR family transcriptional regulator [Rhodococcus]
RHRU231_430184	234	51	8	27.1358	15.0355	gi|697991149|emb|CDZ88806.1| hypothetical protein RHRU231_430184 [Rhodococcus ruber]
RHRU231_440001	801	47	5	25.0075	9.3972	gi|498277911|ref|WP_010592067.1| cyclase [Rhodococcus sp. P14]
RHRU231_440002	1938	574	343	305.41	644.648	gi|516276078|ref|WP_017680041.1| acyl-CoA oxidase [Rhodococcus ruber]
RHRU231_440003	1569	245	22	130.358	41.3477	gi|749673706|ref|WP_040271936.1| hypothetical protein [Rhodococcus ruber]
RHRU231_440004	1323	976	310	519.304	582.626	gi|498277908|ref|WP_010592064.1| MULTISPECIES: glutamate-1-semialdehyde aminotransferase [Rhodococcus]
RHRU231_440005	651	289	115	153.769	216.135	gi|490035149|ref|WP_003937572.1| MULTISPECIES: hypothetical protein [Rhodococcus]
RHRU231_440006	732	15	11	7.9811	20.6738	gi|697990943|emb|CDZ88812.1| hypothetical protein RHRU231_440006 [Rhodococcus ruber]
RHRU231_440008	861	118	33	62.7847	62.0215	gi|697990945|emb|CDZ88814.1| Cytochrome c biogenesis protein CcdA [Rhodococcus ruber]
RHRU231_440009	1677	439	316	233.58	593.903	gi|749673711|ref|WP_040271941.1| cytochrome C biogenesis protein ResB [Rhodococcus ruber]
RHRU231_440010	984	951	402	506.002	755.535	gi|498277904|ref|WP_010592060.1| MULTISPECIES: cytochrome C assembly protein [Rhodococcus]
RHRU231_440011	990	515	167	274.018	313.866	gi|498277903|ref|WP_010592059.1| MULTISPECIES: plasmid partitioning protein ParA [Rhodococcus]
RHRU231_440012	201	983	373	523.028	701.031	gi|498277902|ref|WP_010592058.1| MULTISPECIES: hypothetical protein [Rhodococcus]
RHRU231_440013	210	456	55	242.626	103.369	gi|493993215|ref|WP_006935908.1| MULTISPECIES: MerR family transcriptional regulator [Rhodococcus]
RHRU231_440014	351	502	94	267.101	176.667	gi|490035157|ref|WP_003937580.1| hypothetical protein [Rhodococcus ruber]
RHRU231_440015	1092	246	89	130.89	167.27	gi|516276071|ref|WP_017680034.1| cysteine synthase [Rhodococcus ruber]
RHRU231_440016	738	1755	91	933.789	171.029	gi|498277898|ref|WP_010592054.1| MULTISPECIES: acyltransferase [Rhodococcus]
RHRU231_440017	216	169	7	89.9204	13.1561	gi|490035160|ref|WP_003937583.1| MULTISPECIES: hypothetical protein [Rhodococcus]
RHRU231_440018	555	186	25	98.9657	46.986	gi|498277897|ref|WP_010592053.1| MULTISPECIES: Clp protease [Rhodococcus]
RHRU231_440019	402	184	52	97.9015	97.7308	gi|697990956|emb|CDZ88825.1| conserved membrane hypothetical protein [Rhodococcus ruber]
RHRU231_440020	870	272	72	144.724	135.32	gi|498277895|ref|WP_010592051.1| MULTISPECIES: 1,4-dihydroxy-2-naphthoate prenyltransferase [Rhodococcus]
RHRU231_440021	1143	117	9	62.2526	16.915	gi|498277894|ref|WP_010592050.1| MULTISPECIES: O-succinylbenzoic acid--CoA ligase [Rhodococcus]
RHRU231_440022	300	99	25	52.6753	46.986	gi|498277893|ref|WP_010592049.1| MULTISPECIES: hypothetical protein [Rhodococcus]
RHRU231_440023	339	164	26	87.2601	48.8654	gi|498277892|ref|WP_010592048.1| MULTISPECIES: hypothetical protein [Rhodococcus]
RHRU231_440024	360	128	15	68.1054	28.1916	gi|516276067|ref|WP_017680030.1| membrane protein [Rhodococcus ruber]
RHRU231_440025	1272	1150	251	611.885	471.739	gi|739243212|ref|WP_037106302.1| inorganic phosphate transporter [Rhodococcus fascians]
RHRU231_440027	1419	40	19	21.2829	35.7093	gi|749673716|ref|WP_040271946.1| lipoprotein [Rhodococcus ruber]
RHRU231_450001	2286	81	29	43.098	54.5037	gi|749673721|ref|WP_040271949.1| ABC transporter permease [Rhodococcus ruber]
RHRU231_450002	738	25	10	13.3018	18.7944	gi|498277887|ref|WP_010592043.1| MULTISPECIES: ABC transporter [Rhodococcus]
RHRU231_450003	744	41	2	21.815	3.75888	gi|498277886|ref|WP_010592042.1| MULTISPECIES: ABC transporter [Rhodococcus]
RHRU231_450004	366	25	8	13.3018	15.0355	gi|697990621|emb|CDZ88837.1| conserved hypothetical protein [Rhodococcus ruber]
RHRU231_450005	381	88	21	46.8225	39.4682	gi|498277884|ref|WP_010592040.1| MULTISPECIES: glyoxalase [Rhodococcus]
RHRU231_450006	519	131	28	69.7016	52.6243	gi|697990623|emb|CDZ88839.1| conserved hypothetical protein [Rhodococcus ruber]
RHRU231_450007	894	368	213	195.803	400.321	gi|490035176|ref|WP_003937599.1| MULTISPECIES: crotonase [Rhodococcus]
RHRU231_450008	639	140	52	74.4903	97.7308	gi|498277882|ref|WP_010592038.1| MULTISPECIES: thioesterase [Rhodococcus]
RHRU231_450009	984	108	31	57.464	58.2626	gi|749673724|ref|WP_040271952.1| O-succinylbenzoate synthase [Rhodococcus ruber]
RHRU231_450010	441	203	90	108.011	169.15	gi|648445844|ref|WP_026137595.1| MULTISPECIES: hypothetical protein [Rhodococcus]
RHRU231_450011	840	53	29	28.1999	54.5037	gi|516276062|ref|WP_017680025.1| siderophore-interacting protein [Rhodococcus ruber]
RHRU231_450012	588	93	31	49.4828	58.2626	gi|498277878|ref|WP_010592034.1| MULTISPECIES: flavin reductase [Rhodococcus]
RHRU231_450013	1620	741	216	394.267	405.959	gi|498277877|ref|WP_010592033.1| MULTISPECIES: 2-succinyl-5-enolpyruvyl-6-hydroxy-3-cyclohexene-1-carboxylate synthase [Rhodococcus]
RHRU231_450014	414	91	16	48.4187	30.071	gi|498277876|ref|WP_010592032.1| MULTISPECIES: membrane protein [Rhodococcus]
RHRU231_450015	1143	43	13	22.8792	24.4327	gi|516276061|ref|WP_017680024.1| GDP-mannose-dependent alpha-mannosyltransferase [Rhodococcus ruber]
RHRU231_450016	699	524	285	278.807	535.64	gi|697990633|emb|CDZ88849.1| Demethylmenaquinone methyltransferase [Rhodococcus ruber]
RHRU231_450017	1272	321	75	170.796	140.958	gi|498277872|ref|WP_010592028.1| MULTISPECIES: FAD-linked oxidoreductase [Rhodococcus]
RHRU231_450018	1110	692	502	368.195	943.478	gi|697990635|emb|CDZ88851.1| Polyprenyl synthetase [Rhodococcus ruber]
RHRU231_450019	861	1280	482	681.054	905.89	gi|498277870|ref|WP_010592026.1| MULTISPECIES: protease [Rhodococcus]
RHRU231_450020	492	1584	840	842.805	1578.73	gi|498277869|ref|WP_010592025.1| MULTISPECIES: hypothetical protein [Rhodococcus]
RHRU231_450021	168	1282	1697	682.118	3189.41	gi|490035190|ref|WP_003937613.1| MULTISPECIES: 50S ribosomal protein L33 [Rhodococcus]
RHRU231_450022	576	1228	504	653.386	947.237	gi|498277868|ref|WP_010592024.1| MULTISPECIES: acyl dehydratase [Rhodococcus]
RHRU231_450023	426	1802	461	958.797	866.421	gi|498277867|ref|WP_010592023.1| MULTISPECIES: 3-hydroxyacyl-ACP dehydratase [Rhodococcus]
RHRU231_450024	423	2703	442	1438.19	830.712	gi|498277866|ref|WP_010592022.1| MULTISPECIES: preprotein translocase subunit SecE [Rhodococcus]
RHRU231_450025	993	293	146	155.898	274.398	gi|697990642|emb|CDZ88858.1| hypothetical protein RHRU231_450025 [Rhodococcus ruber]
RHRU231_450027	435	4421	2568	2352.3	4826.4	gi|490035195|ref|WP_003937618.1| MULTISPECIES: 50S ribosomal protein L11 [Rhodococcus]
RHRU231_450028	714	3767	3147	2004.32	5914.59	gi|498277864|ref|WP_010592020.1| MULTISPECIES: 50S ribosomal protein L1 [Rhodococcus]
RHRU231_450029	534	3787	7891	2014.96	14830.7	gi|490035197|ref|WP_003937620.1| MULTISPECIES: 50S ribosomal protein L10 [Rhodococcus]
RHRU231_450030	387	1194	2773	635.296	5211.68	gi|490035198|ref|WP_003937621.1| MULTISPECIES: 50S ribosomal protein L7/L12 [Rhodococcus]
RHRU231_450031	1098	1301	452	692.228	849.506	gi|697990648|emb|CDZ88864.1| putative ribonucleotide transport ATP-binding protein mkl [Rhodococcus ruber]
RHRU231_450032	801	349	194	185.694	364.611	gi|498277862|ref|WP_010592018.1| MULTISPECIES: ABC transporter permease [Rhodococcus]
RHRU231_450033	861	315	229	167.603	430.392	gi|648445840|ref|WP_026137591.1| MULTISPECIES: ABC transporter permease [Rhodococcus]
RHRU231_450034	1368	354	67	188.354	125.922	gi|498277860|ref|WP_010592016.1| MULTISPECIES: mammalian cell entry protein [Rhodococcus]
RHRU231_450035	1080	344	78	183.033	146.596	gi|749673736|ref|WP_040271964.1| ABC transporter substrate-binding protein [Rhodococcus ruber]
RHRU231_450036	996	371	58	197.399	109.007	gi|498277858|ref|WP_010592014.1| MULTISPECIES: ABC transporter substrate-binding protein [Rhodococcus]
RHRU231_450037	1248	459	160	244.222	300.71	gi|516276055|ref|WP_017680018.1| mammalian cell entry protein [Rhodococcus ruber]
RHRU231_450038	1275	387	53	205.912	99.6103	gi|648445839|ref|WP_026137590.1| MULTISPECIES: mammalian cell entry protein [Rhodococcus]
RHRU231_450039	1251	515	70	274.018	131.561	gi|697990656|emb|CDZ88872.1| Mce family protein [Rhodococcus ruber]
RHRU231_450040	675	94	15	50.0149	28.1916	gi|697990657|emb|CDZ88873.1| conserved hypothetical protein [Rhodococcus ruber]
RHRU231_450041	861	167	17	88.8563	31.9505	gi|516276054|ref|WP_017680017.1| hypothetical protein [Rhodococcus ruber]
RHRU231_450042	234	512	182	272.422	342.058	gi|697990659|emb|CDZ88875.1| hypothetical protein RHRU231_450042 [Rhodococcus ruber]
RHRU231_450043	3507	20571	17617	10945.3	33110.1	gi|696556554|ref|WP_033088704.1| DNA-directed RNA polymerase subunit beta [Nocardia seriolae]
RHRU231_450044	3972	16805	12910	8941.5	24263.6	gi|738518191|ref|WP_036466669.1| DNA-directed RNA polymerase subunit beta' [Mycobacterium triplex]
RHRU231_450045	1014	105	76	55.8677	142.837	gi|697990662|emb|CDZ88878.1| Iron ABC transporter, substrate binding protein [Rhodococcus ruber]
RHRU231_450046	492	64	23	34.0527	43.2271	gi|498277849|ref|WP_010592005.1| MULTISPECIES: hypothetical protein [Rhodococcus]
RHRU231_450047	828	349	145	185.694	272.519	gi|498277848|ref|WP_010592004.1| MULTISPECIES: 4-hydroxybenzoyl-CoA thioesterase [Rhodococcus]
RHRU231_450048	1695	133	92	70.7658	172.908	gi|498277847|ref|WP_010592003.1| MULTISPECIES: ferredoxin [Rhodococcus]
RHRU231_450049	1530	1357	310	722.024	582.626	gi|516276051|ref|WP_017680014.1| major facilitator transporter [Rhodococcus ruber]
RHRU231_450050	489	90	58	47.8866	109.007	gi|516276050|ref|WP_017680013.1| (2Fe-2S)-binding protein [Rhodococcus ruber]
RHRU231_450051	639	296	44	157.494	82.6953	gi|749673746|ref|WP_040271974.1| hypothetical protein [Rhodococcus ruber]
RHRU231_450052	564	66	12	35.1169	22.5533	gi|516276048|ref|WP_017680011.1| hypothetical protein [Rhodococcus ruber]
RHRU231_450053	453	53	20	28.1999	37.5888	gi|516276047|ref|WP_017680010.1| hypothetical protein [Rhodococcus ruber]
RHRU231_450054	369	46	10	24.4754	18.7944	gi|498277841|ref|WP_010591997.1| MULTISPECIES: membrane protein [Rhodococcus]
RHRU231_450055	321	42	4	22.3471	7.51776	gi|498277840|ref|WP_010591996.1| MULTISPECIES: membrane protein [Rhodococcus]
RHRU231_450056	447	88	6	46.8225	11.2766	gi|697990673|emb|CDZ88889.1| Phenylacetic acid degradation protein [Rhodococcus ruber]
RHRU231_450057	918	21	6	11.1735	11.2766	gi|516276042|ref|WP_017680005.1| LysR family transcriptional regulator [Rhodococcus ruber]
RHRU231_450058	1641	127	12	67.5733	22.5533	gi|516276041|ref|WP_017680004.1| hypothetical protein [Rhodococcus ruber]
RHRU231_450062	1761	158	59	84.0676	110.887	gi|498277833|ref|WP_010591989.1| MULTISPECIES: exopolyphosphatase [Rhodococcus]
RHRU231_450065	1599	136	98	72.362	184.185	gi|515393476|ref|WP_016882818.1| acetyl-CoA carboxylase [Rhodococcus sp. DK17]
RHRU231_450066	2121	271	42	144.192	78.9364	gi|749673753|ref|WP_040271981.1| acetyl-CoA carboxylase subunit alpha [Rhodococcus ruber]
RHRU231_450067	1161	187	62	99.4978	116.525	gi|498277828|ref|WP_010591984.1| MULTISPECIES: acyl-CoA dehydrogenase [Rhodococcus]
RHRU231_450068	780	38	6	20.2188	11.2766	gi|498277827|ref|WP_010591983.1| MULTISPECIES: enoyl-CoA hydratase [Rhodococcus]
RHRU231_450071	630	23	26	12.2377	48.8654	gi|498277825|ref|WP_010591981.1| MULTISPECIES: TetR family transcriptional regulator [Rhodococcus]
RHRU231_450072	543	148	57	78.7469	107.128	gi|498277824|ref|WP_010591980.1| MULTISPECIES: hypothetical protein [Rhodococcus]
RHRU231_450073	585	173	49	92.0487	92.0925	gi|697990690|emb|CDZ88906.1| conserved exported hypothetical protein [Rhodococcus ruber]
RHRU231_450074	438	580	2455	308.603	4614.02	gi|697990691|emb|CDZ88907.1| conserved hypothetical protein [Rhodococcus ruber]
RHRU231_450076	471	2746	2760	1461.07	5187.25	gi|490035240|ref|WP_003937663.1| MULTISPECIES: 30S ribosomal protein S7 [Rhodococcus]
RHRU231_450077	2103	10973	12489	5838.44	23472.3	gi|746554231|ref|WP_039585355.1| elongation factor G [Rhodococcus sp. Chr-9]
RHRU231_450078	1191	12757	18206	6787.66	34217.1	gi|490035242|ref|WP_003937665.1| MULTISPECIES: elongation factor Tu [Rhodococcus]
RHRU231_450079	570	227	62	120.781	116.525	gi|498277821|ref|WP_010591977.1| MULTISPECIES: membrane protein [Rhodococcus]
RHRU231_450080	1038	104	40	55.3357	75.1776	gi|498277820|ref|WP_010591976.1| MULTISPECIES: hypothetical protein [Rhodococcus]
RHRU231_450081	195	38	11	20.2188	20.6738	-
RHRU231_450082	318	46	24	24.4754	45.1065	gi|657828482|ref|WP_029545019.1| MULTISPECIES: hypothetical protein [Rhodococcus]
RHRU231_450083	462	298	232	158.558	436.03	gi|498277817|ref|WP_010591973.1| MULTISPECIES: alkaline-shock protein [Rhodococcus]
RHRU231_450084	993	91	33	48.4187	62.0215	gi|498277816|ref|WP_010591972.1| FAD-dependent pyridine nucleotide-disulfide oxidoreductase [Rhodococcus sp. P14]
RHRU231_450252	207	22	1	11.7056	1.87944	gi|749673946|ref|WP_040272173.1| hypothetical protein [Rhodococcus ruber]
RHRU231_450253	816	101	20	53.7394	37.5888	gi|749673948|ref|WP_040272175.1| glutamate racemase [Rhodococcus ruber]
RHRU231_450254	612	96	21	51.0791	39.4682	gi|518775408|ref|WP_019932697.1| TetR family transcriptional regulator [Nocardia sp. BMG111209]
RHRU231_450255	366	173	196	92.0487	368.37	gi|498277813|ref|WP_010591969.1| MULTISPECIES: hypothetical protein [Rhodococcus]
RHRU231_450256	1248	120	49	63.8488	92.0925	gi|516276035|ref|WP_017679998.1| hypothetical protein [Rhodococcus ruber]
RHRU231_450257	1056	261	218	138.871	409.718	gi|749673951|ref|WP_040272178.1| 3-ketosteroid-9-alpha-hydroxylase [Rhodococcus ruber]
RHRU231_450258	1272	4026	250	2142.13	469.86	gi|498277810|ref|WP_010591966.1| MULTISPECIES: alcohol dehydrogenase [Rhodococcus]
RHRU231_450259	1104	372	39	197.931	73.2981	gi|516276034|ref|WP_017679997.1| ATPase AAA [Rhodococcus ruber]
RHRU231_450260	1557	337	29	179.309	54.5037	gi|516276033|ref|WP_017679996.1| hypothetical protein [Rhodococcus ruber]
RHRU231_450261	627	99	11	52.6753	20.6738	gi|749673957|ref|WP_040272184.1| alkylhydroperoxidase [Rhodococcus ruber]
RHRU231_450264	1176	846	124	450.134	233.05	gi|749673958|ref|WP_040272185.1| alcohol dehydrogenase [Rhodococcus ruber]
RHRU231_450265	1440	1036	63	551.228	118.405	gi|749673959|ref|WP_040272186.1| histidine kinase [Rhodococcus ruber]
RHRU231_450266	669	378	22	201.124	41.3477	gi|498277804|ref|WP_010591960.1| MULTISPECIES: LuxR family transcriptional regulator [Rhodococcus]
RHRU231_450267	987	258	37	137.275	69.5392	gi|697990884|emb|CDZ89100.1| putative secreted lipase [Rhodococcus ruber]
RHRU231_450268	228	34	8	18.0905	15.0355	gi|760122520|ref|WP_043804041.1| MULTISPECIES: lipase [Rhodococcus]
RHRU231_450269	963	806	180	428.851	338.299	gi|498277801|ref|WP_010591957.1| MULTISPECIES: tetronasin ABC transporter ATP-binding protein [Rhodococcus]
RHRU231_450270	1635	802	112	426.723	210.497	gi|749673961|ref|WP_040272188.1| anibiotic ABC transporter [Rhodococcus ruber]
RHRU231_450271	810	329	31	175.052	58.2626	gi|498277799|ref|WP_010591955.1| MULTISPECIES: SAM-dependent methyltransferase [Rhodococcus]
RHRU231_450272	660	161	23	85.6639	43.2271	gi|498277798|ref|WP_010591954.1| MULTISPECIES: TetR family transcriptional regulator [Rhodococcus]
RHRU231_450273	96	1774	254	943.899	477.378	gi|697990890|emb|CDZ89106.1| conserved hypothetical protein [Rhodococcus ruber]
RHRU231_450274	318	1386	255	737.454	479.257	gi|697990891|emb|CDZ89107.1| putative mycofactocin system protein MftB [Rhodococcus ruber]
RHRU231_450275	1248	2915	663	1550.99	1246.07	gi|498277795|ref|WP_010591951.1| MULTISPECIES: radical SAM protein [Rhodococcus]
RHRU231_450276	1176	2038	305	1084.37	573.229	gi|498277794|ref|WP_010591950.1| MULTISPECIES: mycofactocin system heme/flavin oxidoreductase MftD [Rhodococcus]
RHRU231_450277	1899	483	81	256.992	152.235	gi|749673964|ref|WP_040272191.1| 2,4-dienoyl-CoA reductase [Rhodococcus ruber]
RHRU231_450278	813	236	62	125.569	116.525	gi|516276027|ref|WP_017679990.1| NAD-dependent oxidoreductase [Rhodococcus ruber]
RHRU231_450279	1971	76	8	40.4376	15.0355	gi|749673967|ref|WP_040272194.1| 2,4-dienoyl-CoA reductase [Rhodococcus ruber]
RHRU231_450280	459	649	132	345.316	248.086	gi|697990897|emb|CDZ89113.1| conserved hypothetical protein [Rhodococcus ruber]
RHRU231_450281	732	27	13	14.366	24.4327	gi|749673969|ref|WP_040272196.1| hypothetical protein [Rhodococcus ruber]
RHRU231_450282	1569	143	59	76.0865	110.887	gi|498277787|ref|WP_010591943.1| LuxR family transcriptional regulator [Rhodococcus sp. P14]
RHRU231_450283	1014	73	31	38.8414	58.2626	gi|498277786|ref|WP_010591942.1| MULTISPECIES: hypothetical protein [Rhodococcus]
RHRU231_450286	636	17	6	9.04525	11.2766	gi|516276023|ref|WP_017679986.1| hypothetical protein [Rhodococcus ruber]
RHRU231_450287	819	67	123	35.6489	231.171	gi|749673974|ref|WP_040272201.1| hydrolase [Rhodococcus ruber]
RHRU231_450288	996	53	18	28.1999	33.8299	gi|697990905|emb|CDZ89121.1| Acetyltransferase (modular protein) [Rhodococcus ruber]
RHRU231_450289	789	50	13	26.6037	24.4327	gi|749673976|ref|WP_040272202.1| hypothetical protein [Rhodococcus ruber]
RHRU231_450290	1272	54	20	28.732	37.5888	gi|498277780|ref|WP_010591936.1| MULTISPECIES: RNA polymerase subunit sigma-24 [Rhodococcus]
RHRU231_450291	345	26	4	13.8339	7.51776	gi|498277779|ref|WP_010591935.1| MULTISPECIES: hypothetical protein [Rhodococcus]
RHRU231_450292	1002	102	41	54.2715	77.057	gi|498277778|ref|WP_010591934.1| MULTISPECIES: membrane protein [Rhodococcus]
RHRU231_450293	366	49	9	26.0716	16.915	gi|498277777|ref|WP_010591933.1| MULTISPECIES: deaminase-reductase domain-containing protein [Rhodococcus]
RHRU231_450294	687	64	15	34.0527	28.1916	gi|498277776|ref|WP_010591932.1| MULTISPECIES: creatininase [Rhodococcus]
RHRU231_450295	1389	196	50	104.286	93.972	gi|498277775|ref|WP_010591931.1| MULTISPECIES: glycosyl transferase family 2 [Rhodococcus]
RHRU231_450296	1497	71	11	37.7772	20.6738	gi|749673978|ref|WP_040272204.1| GMC oxidoreductase [Rhodococcus ruber]
RHRU231_450297	1302	385	76	204.848	142.837	gi|498277773|ref|WP_010591929.1| MULTISPECIES: transcriptional regulator [Rhodococcus]
RHRU231_450298	1524	5447	1376	2898.21	2586.11	gi|749673980|ref|WP_040272206.1| aldehyde dehydrogenase [Rhodococcus ruber]
RHRU231_450299	537	93	27	49.4828	50.7449	gi|749673982|ref|WP_040272208.1| hypothetical protein [Rhodococcus ruber]
RHRU231_450300	1455	374	142	198.996	266.88	gi|516276017|ref|WP_017679980.1| ethanolamine transporter [Rhodococcus ruber]
RHRU231_450301	1416	193	58	102.69	109.007	gi|516276016|ref|WP_017679979.1| ethanolamine ammonia-lyase [Rhodococcus ruber]
RHRU231_450302	765	39	4	20.7509	7.51776	gi|498277767|ref|WP_010591923.1| MULTISPECIES: ethanolamine ammonia-lyase small subunit [Rhodococcus]
RHRU231_450303	549	98	28	52.1432	52.6243	gi|498277766|ref|WP_010591922.1| MULTISPECIES: hypothetical protein [Rhodococcus]
RHRU231_450304	183	23	1	12.2377	1.87944	gi|697990921|emb|CDZ89137.1| conserved hypothetical protein [Rhodococcus ruber]
RHRU231_450305	1368	4356	102	2317.71	191.703	gi|697990922|emb|CDZ89138.1| Inner membrane metabolite transport protein YhjE [Rhodococcus ruber]
RHRU231_450306	1659	1617	197	860.363	370.25	gi|749673989|ref|WP_040272215.1| AMP-binding protein [Rhodococcus ruber]
RHRU231_450307	1647	420	43	223.471	80.8159	gi|498277762|ref|WP_010591918.1| MULTISPECIES: Fis family transcriptional regulator [Rhodococcus]
RHRU231_450308	1500	426	136	226.663	255.604	gi|749673991|ref|WP_040272217.1| betaine-aldehyde dehydrogenase [Rhodococcus ruber]
RHRU231_450309	1113	433	70	230.388	131.561	gi|516276009|ref|WP_017679972.1| alcohol dehydrogenase [Rhodococcus ruber]
RHRU231_450310	270	613	120	326.161	225.533	gi|697990927|emb|CDZ89143.1| putative integral membrane protein [Rhodococcus ruber]
RHRU231_450311	747	42	4	22.3471	7.51776	gi|697990928|emb|CDZ89144.1| hypothetical protein RHRU231_450311 [Rhodococcus ruber]
RHRU231_450313	1608	4229	1366	2250.14	2567.31	gi|697990930|emb|CDZ89146.1| Methylcrotonoyl-CoA carboxylase beta chain, mitochondrial [Rhodococcus ruber]
RHRU231_450314	2022	2917	1037	1552.06	1948.98	gi|697990931|emb|CDZ89147.1| Acetyl-/propionyl-coenzyme A carboxylase alpha chain (Includes: Biotin carboxylase ; Biotin carboxyl carrier protein) [Rhodococcus ruber]
RHRU231_450315	1161	2766	634	1471.72	1191.56	gi|498277755|ref|WP_010591911.1| MULTISPECIES: acyl-CoA dehydrogenase [Rhodococcus]
RHRU231_450316	486	1192	178	634.232	334.54	gi|749673998|ref|WP_040272224.1| dehydratase [Rhodococcus ruber]
RHRU231_450317	852	1872	69	996.042	129.681	gi|749674000|ref|WP_040272226.1| citrate lyase subunit beta [Rhodococcus ruber]
RHRU231_450318	1962	593	51	315.52	95.8514	gi|749674002|ref|WP_040272228.1| acetoacetyl-CoA synthetase [Rhodococcus ruber]
RHRU231_450319	348	359	50	191.014	93.972	gi|516278360|ref|WP_017682323.1| membrane protein [Rhodococcus ruber]
RHRU231_470001	18366	3724	288	1981.44	541.278	gi|544782315|ref|WP_021205339.1| peptide synthase [Pseudomonas aeruginosa]
RHRU231_470003	7389	921	546	490.04	1026.17	gi|386789132|gb|AFJ35251.1| linear gramicidin synthetase subunit D [Mycobacterium sp. MOTT36Y]
RHRU231_470004	12192	838	650	445.878	1221.64	gi|759602943|ref|WP_043321211.1| hypothetical protein [Corallococcus coralloides]
RHRU231_470005	5841	438	172	233.048	323.264	gi|414567115|gb|EKT77920.1| non-ribosomal peptide synthetase, partial [Rhodococcus opacus M213]
RHRU231_470006	9042	2529	680	1345.61	1278.02	gi|508734702|dbj|BAN31137.1| peptide synthetase NRP [Mycobacterium avium subsp. hominissuis TH135]
RHRU231_470007	249	44	7	23.4112	13.1561	gi|697990320|emb|CDZ89159.1| hypothetical protein RHRU231_470007 [Rhodococcus ruber]
RHRU231_470008	1065	5362	1373	2852.98	2580.47	gi|498281453|ref|WP_010595609.1| MULTISPECIES: esterase [Rhodococcus]
RHRU231_470009	984	386	116	205.38	218.015	gi|749674107|ref|WP_040272331.1| lipase [Rhodococcus ruber]
RHRU231_470010	858	268	127	142.596	238.689	gi|516277482|ref|WP_017681445.1| peptide ABC transporter permease [Rhodococcus ruber]
RHRU231_470011	852	343	126	182.501	236.809	gi|516277481|ref|WP_017681444.1| antibiotic transporter [Rhodococcus ruber]
RHRU231_470012	1002	574	248	305.41	466.101	gi|498281450|ref|WP_010595606.1| MULTISPECIES: IclR family transcriptional regulator [Rhodococcus]
RHRU231_470013	696	172	41	91.5167	77.057	gi|648446184|ref|WP_026137935.1| MULTISPECIES: GntR family transcriptional regulator [Rhodococcus]
RHRU231_470014	1710	324	57	172.392	107.128	gi|697990327|emb|CDZ89166.1| Amidase [Rhodococcus ruber]
RHRU231_470015	306	2238	2576	1190.78	4841.44	gi|490035670|ref|WP_003938093.1| MULTISPECIES: 30S ribosomal protein S10 [Actinomycetales]
RHRU231_470016	654	3039	3775	1616.97	7094.88	gi|490035669|ref|WP_003938092.1| MULTISPECIES: 50S ribosomal protein L3 [Rhodococcus]
RHRU231_470017	684	1211	3885	644.341	7301.62	gi|490035668|ref|WP_003938091.1| MULTISPECIES: 50S ribosomal protein L4 [Rhodococcus]
RHRU231_470018	306	2045	2341	1088.09	4399.77	gi|490035667|ref|WP_003938090.1| MULTISPECIES: 50S ribosomal protein L23 [Rhodococcus]
RHRU231_470019	834	4537	6499	2414.02	12214.5	gi|490035666|ref|WP_003938089.1| MULTISPECIES: 50S ribosomal protein L2 [Rhodococcus]
RHRU231_470020	354	81	214	43.098	402.2	gi|697990333|emb|CDZ89172.1| conserved hypothetical protein [Rhodococcus ruber]
RHRU231_470022	399	1291	1625	686.907	3054.09	gi|648446182|ref|WP_026137933.1| MULTISPECIES: 50S ribosomal protein L22 [Rhodococcus]
RHRU231_470023	798	1957	5148	1041.27	9675.35	gi|490035663|ref|WP_003938086.1| MULTISPECIES: 30S ribosomal protein S3 [Rhodococcus]
RHRU231_470024	417	2033	3963	1081.71	7448.22	gi|494004639|ref|WP_006947154.1| MULTISPECIES: 50S ribosomal protein L16 [Rhodococcus]
RHRU231_470025	237	1466	1950	780.02	3664.91	gi|490035661|ref|WP_003938084.1| MULTISPECIES: 50S ribosomal protein L29 [Rhodococcus]
RHRU231_470026	285	775	1067	412.357	2005.36	gi|648446181|ref|WP_026137932.1| MULTISPECIES: 30S ribosomal protein S17 [Rhodococcus]
RHRU231_470027	243	194	18	103.222	33.8299	gi|697990340|emb|CDZ89179.1| hypothetical protein RHRU231_470027 [Rhodococcus ruber]
RHRU231_470028	369	1974	1466	1050.31	2755.26	gi|490035659|ref|WP_003938082.1| MULTISPECIES: 50S ribosomal protein L14 [Rhodococcus]
RHRU231_470029	318	2524	2620	1342.95	4924.13	gi|498281446|ref|WP_010595602.1| MULTISPECIES: 50S ribosomal protein L24 [Rhodococcus]
RHRU231_470030	567	3069	3571	1632.93	6711.48	gi|490035657|ref|WP_003938080.1| MULTISPECIES: 50S ribosomal protein L5 [Rhodococcus]
RHRU231_470031	510	556	376	295.833	706.669	gi|697990344|emb|CDZ89183.1| hypothetical protein RHRU231_470031 [Rhodococcus ruber]
RHRU231_470034	399	1777	2200	945.495	4134.77	gi|516277479|ref|WP_017681442.1| MULTISPECIES: 30S ribosomal protein S8 [Rhodococcus]
RHRU231_470035	540	1328	1523	706.594	2862.39	gi|749674116|ref|WP_040272340.1| 50S ribosomal protein L6 [Rhodococcus ruber]
RHRU231_470036	408	1054	1211	560.806	2276	gi|498281444|ref|WP_010595600.1| MULTISPECIES: 50S ribosomal protein L18 [Rhodococcus]
RHRU231_470037	651	1422	2907	756.609	5463.53	gi|490035652|ref|WP_003938075.1| MULTISPECIES: 30S ribosomal protein S5 [Rhodococcus]
RHRU231_470038	201	800	50	425.659	93.972	gi|494004650|ref|WP_006947165.1| MULTISPECIES: 50S ribosomal protein L30 [Rhodococcus]
RHRU231_470039	444	1626	124	865.152	233.05	gi|490035650|ref|WP_003938073.1| MULTISPECIES: 50S ribosomal protein L15 [Rhodococcus]
RHRU231_470040	1314	1154	1517	614.013	2851.11	gi|498281443|ref|WP_010595599.1| MULTISPECIES: preprotein translocase subunit SecY [Rhodococcus]
RHRU231_470041	546	1027	607	546.44	1140.82	gi|498281442|ref|WP_010595598.1| MULTISPECIES: adenylate kinase [Rhodococcus]
RHRU231_470042	798	449	211	238.901	396.562	gi|498281441|ref|WP_010595597.1| MULTISPECIES: methionine aminopeptidase [Rhodococcus]
RHRU231_470043	438	128	21	68.1054	39.4682	gi|498281440|ref|WP_010595596.1| MULTISPECIES: D-tyrosyl-tRNA(Tyr) deacylase [Rhodococcus]
RHRU231_470044	333	1388	1658	738.518	3116.11	gi|697990357|emb|CDZ89196.1| translation initiation factor IF-1 (modular protein) [Rhodococcus ruber]
RHRU231_470045	162	1374	2239	731.069	4208.06	gi|697990358|emb|CDZ89197.1| 50S ribosomal subunit protein L36 (modular protein) [Rhodococcus ruber]
RHRU231_470046	441	314	547	167.071	1028.05	gi|697990359|emb|CDZ89198.1| hypothetical protein RHRU231_470046 [Rhodococcus ruber]
RHRU231_470048	414	2011	2958	1070	5559.38	gi|490035643|ref|WP_003938066.1| MULTISPECIES: 30S ribosomal protein S11 [Rhodococcus]
RHRU231_470049	606	1381	1964	734.794	3691.22	gi|490035642|ref|WP_003938065.1| MULTISPECIES: 30S ribosomal protein S4 [Rhodococcus]
RHRU231_470050	1062	3032	6685	1613.25	12564.1	gi|494004665|ref|WP_006947180.1| MULTISPECIES: DNA-directed RNA polymerase subunit alpha [Rhodococcus]
RHRU231_470051	573	1426	3151	758.737	5922.11	gi|490035640|ref|WP_003938063.1| MULTISPECIES: 50S ribosomal protein L17 [Rhodococcus]
RHRU231_470052	915	109	30	57.996	56.3832	gi|498281439|ref|WP_010595595.1| MULTISPECIES: tRNA pseudouridine synthase A [Rhodococcus]
RHRU231_470053	993	199	76	105.883	142.837	gi|697990366|emb|CDZ89205.1| Antigen 85-A [Rhodococcus ruber]
RHRU231_470054	126	236	7	125.569	13.1561	-
RHRU231_470055	1143	1925	76	1024.24	142.837	gi|749674124|ref|WP_040272348.1| acyl-CoA dehydrogenase [Rhodococcus ruber]
RHRU231_470056	582	548	12	291.576	22.5533	gi|648221758|ref|WP_026002907.1| TetR family transcriptional regulator [Rhodococcus sp. R1101]
RHRU231_470057	567	136	3	72.362	5.63832	gi|516275701|ref|WP_017679664.1| NADPH-dependent FMN reductase [Rhodococcus ruber]
RHRU231_470058	1578	49	14	26.0716	26.3121	gi|697990371|emb|CDZ89210.1| conserved exported hypothetical protein [Rhodococcus ruber]
RHRU231_470059	1455	92	47	48.9508	88.3336	gi|749674132|ref|WP_040272356.1| type VII secretion protein [Rhodococcus ruber]
RHRU231_470060	1398	30	7	15.9622	13.1561	gi|749674134|ref|WP_040272358.1| serine protease [Rhodococcus ruber]
RHRU231_470061	1461	26	14	13.8339	26.3121	gi|490035631|ref|WP_003938054.1| hypothetical protein [Rhodococcus ruber]
RHRU231_470062	4002	179	56	95.2412	105.249	gi|648221818|ref|WP_026002967.1| secretion protein EccC [Rhodococcus sp. R1101]
RHRU231_470063	1326	51	7	27.1358	13.1561	gi|749674137|ref|WP_040272361.1| hypothetical protein [Rhodococcus ruber]
RHRU231_470064	342	134	47	71.2979	88.3336	gi|697990377|emb|CDZ89216.1| conserved hypothetical protein [Rhodococcus ruber]
RHRU231_470065	300	41	5	21.815	9.3972	gi|697990378|emb|CDZ89217.1| conserved hypothetical protein [Rhodococcus ruber]
RHRU231_470066	444	4209	1816	2239.5	3413.06	gi|498281426|ref|WP_010595582.1| MULTISPECIES: 50S ribosomal protein L13 [Rhodococcus]
RHRU231_470067	507	1655	460	880.582	864.542	gi|490035625|ref|WP_003938048.1| MULTISPECIES: 30S ribosomal protein S9 [Rhodococcus]
RHRU231_470068	1338	247	53	131.422	99.6103	gi|498281425|ref|WP_010595581.1| MULTISPECIES: phosphoglucosamine mutase [Rhodococcus]
RHRU231_470069	327	21	2	11.1735	3.75888	gi|697990382|emb|CDZ89221.1| hypothetical protein RHRU231_470069 [Rhodococcus ruber]
RHRU231_470070	1437	106	21	56.3998	39.4682	gi|697990383|emb|CDZ89222.1| hypothetical protein RHRU231_470070 [Rhodococcus ruber]
RHRU231_470071	168	41	5	21.815	9.3972	gi|697990384|emb|CDZ89223.1| hypothetical protein RHRU231_470071 [Rhodococcus ruber]
RHRU231_470072	846	555	102	295.301	191.703	gi|749674144|ref|WP_040272368.1| hypothetical protein [Rhodococcus ruber]
RHRU231_470073	1866	2190	899	1165.24	1689.62	gi|516275689|ref|WP_017679652.1| glutamine amidotransferase [Rhodococcus ruber]
RHRU231_470074	1449	155	48	82.4714	90.2131	gi|498281420|ref|WP_010595576.1| carbohydrate kinase [Rhodococcus sp. P14]
RHRU231_470075	1185	635	170	337.867	319.505	gi|498281419|ref|WP_010595575.1| MULTISPECIES: alanine racemase [Rhodococcus]
RHRU231_470076	1059	989	322	526.221	605.179	gi|749674149|ref|WP_040272373.1| alpha/beta hydrolase [Rhodococcus ruber]
RHRU231_470077	486	260	78	138.339	146.596	gi|749674151|ref|WP_040272375.1| ATP-binding protein [Rhodococcus ruber]
RHRU231_470078	705	259	116	137.807	218.015	gi|516275687|ref|WP_017679650.1| hypothetical protein [Rhodococcus ruber]
RHRU231_470079	495	57	17	30.3282	31.9505	gi|498281415|ref|WP_010595571.1| MULTISPECIES: alanine acetyltransferase [Rhodococcus]
RHRU231_470080	1041	231	59	122.909	110.887	gi|498281414|ref|WP_010595570.1| MULTISPECIES: tRNA threonylcarbamoyladenosine modification protein TsaD [Rhodococcus]
RHRU231_470082	1521	456	81	242.626	152.235	gi|498281413|ref|WP_010595569.1| MULTISPECIES: hypothetical protein [Rhodococcus]
RHRU231_470083	303	20456	25873	10884.1	48626.7	gi|490035611|ref|WP_003938034.1| MULTISPECIES: molecular chaperone GroES [Rhodococcus]
RHRU231_470084	1617	16450	7095	8752.61	13334.6	gi|749674155|ref|WP_040272379.1| molecular chaperone GroEL [Rhodococcus ruber]
RHRU231_470085	294	267	120	142.064	225.533	gi|498281411|ref|WP_010595567.1| MULTISPECIES: WhiB family transcriptional regulator [Rhodococcus]
RHRU231_470086	84	37	6	19.6867	11.2766	gi|697990399|emb|CDZ89238.1| hypothetical protein RHRU231_470086 [Rhodococcus ruber]
RHRU231_470087	843	82	36	43.63	67.6598	gi|498281410|ref|WP_010595566.1| MULTISPECIES: hypothetical protein [Rhodococcus]
RHRU231_470089	579	6525	877	3471.78	1648.27	gi|498281409|ref|WP_010595565.1| MULTISPECIES: RNA polymerase sigma factor SigD [Rhodococcus]
RHRU231_470090	1074	3973	960	2113.93	1804.26	gi|359737242|gb|EHK86174.1| hypothetical protein AK37_00442 [Rhodococcus pyridinivorans AK37]
RHRU231_470091	411	1122	282	596.987	530.002	gi|490035605|ref|WP_003938028.1| hypothetical protein [Rhodococcus ruber]
RHRU231_470092	1503	4016	1969	2136.81	3700.62	gi|697990405|emb|CDZ89244.1| IMP dehydrogenase [Rhodococcus ruber]
RHRU231_470093	1140	942	529	501.213	994.223	gi|498281405|ref|WP_010595561.1| MULTISPECIES: inosine 5'-monophosphate dehydrogenase [Rhodococcus]
RHRU231_470094	1800	2115	1462	1125.34	2747.74	gi|697990407|emb|CDZ89246.1| Cholesterol oxidase [Rhodococcus ruber]
RHRU231_470095	1572	1848	645	983.272	1212.24	gi|498281403|ref|WP_010595559.1| MULTISPECIES: GMP synthase [Rhodococcus]
RHRU231_470096	237	70	14	37.2452	26.3121	gi|498281402|ref|WP_010595558.1| MULTISPECIES: membrane protein [Rhodococcus]
RHRU231_470097	1332	340	101	180.905	189.823	gi|749674164|ref|WP_040272388.1| PspC family transcriptional regulator [Rhodococcus ruber]
RHRU231_470098	1275	282	63	150.045	118.405	gi|498281400|ref|WP_010595556.1| MULTISPECIES: histidine kinase [Rhodococcus]
RHRU231_470099	663	118	25	62.7847	46.986	gi|498281399|ref|WP_010595555.1| MULTISPECIES: LuxR family transcriptional regulator [Rhodococcus]
RHRU231_470100	486	51	28	27.1358	52.6243	gi|498281398|ref|WP_010595554.1| MULTISPECIES: hypothetical protein [Rhodococcus]
RHRU231_470101	1068	60	15	31.9244	28.1916	gi|516275680|ref|WP_017679643.1| hypothetical protein [Rhodococcus ruber]
RHRU231_470102	1200	204	78	108.543	146.596	gi|697990415|emb|CDZ89254.1| Serine/threonine-protein kinase [Rhodococcus ruber]
RHRU231_470105	1569	165	26	87.7921	48.8654	gi|749674169|ref|WP_040272393.1| DNA polymerase [Rhodococcus ruber]
RHRU231_470106	762	196	44	104.286	82.6953	gi|697990419|emb|CDZ89258.1| putative lipase [Rhodococcus ruber]
RHRU231_470107	303	44	15	23.4112	28.1916	gi|498281392|ref|WP_010595548.1| MULTISPECIES: phosphoribosyl-ATP pyrophosphohydrolase [Rhodococcus]
RHRU231_470108	1101	71	24	37.7772	45.1065	gi|749674171|ref|WP_040272395.1| HNH endonuclease [Rhodococcus ruber]
RHRU231_470109	309	64	7	34.0527	13.1561	gi|697990422|emb|CDZ89261.1| hypothetical protein RHRU231_470109 [Rhodococcus ruber]
RHRU231_470110	234	41	3	21.815	5.63832	gi|697990423|emb|CDZ89262.1| conserved hypothetical protein [Rhodococcus ruber]
RHRU231_470111	483	88	29	46.8225	54.5037	gi|498281389|ref|WP_010595545.1| MULTISPECIES: hypothetical protein [Rhodococcus]
RHRU231_470112	522	83	6	44.1621	11.2766	gi|498281388|ref|WP_010595544.1| MULTISPECIES: hypothetical protein [Rhodococcus]
RHRU231_470113	600	48	28	25.5395	52.6243	gi|697990426|emb|CDZ89265.1| conserved hypothetical protein [Rhodococcus ruber]
RHRU231_470114	873	72	10	38.3093	18.7944	gi|749674174|ref|WP_040272398.1| sucrase [Rhodococcus ruber]
RHRU231_470115	1980	268	76	142.596	142.837	gi|516275673|ref|WP_017679636.1| short-chain dehydrogenase [Rhodococcus ruber]
RHRU231_470116	2124	201	82	106.947	154.114	gi|749674177|ref|WP_040272401.1| membrane protein [Rhodococcus ruber]
RHRU231_470117	1584	60	8	31.9244	15.0355	gi|697990430|emb|CDZ89269.1| putative exporter of polyketide antibiotics [Rhodococcus ruber]
RHRU231_470118	918	48	8	25.5395	15.0355	gi|749674181|ref|WP_040272405.1| ABC transporter [Rhodococcus ruber]
RHRU231_470119	1239	42	15	22.3471	28.1916	gi|697990432|emb|CDZ89271.1| putative oxidase [Rhodococcus ruber]
RHRU231_470121	684	23	2	12.2377	3.75888	gi|697990434|emb|CDZ89273.1| TetR family transcriptional regulator [Rhodococcus ruber]
RHRU231_470122	579	43	9	22.8792	16.915	gi|749674183|ref|WP_040272407.1| carboxymuconolactone decarboxylase [Rhodococcus ruber]
RHRU231_470123	864	48	14	25.5395	26.3121	gi|749674185|ref|WP_040272409.1| RNA polymerase sigma24 factor [Rhodococcus ruber]
RHRU231_470124	3297	166	45	88.3242	84.5748	gi|746553617|ref|WP_039584922.1| DNA polymerase [Rhodococcus sp. Chr-9]
RHRU231_470125	840	53	16	28.1999	30.071	gi|498281375|ref|WP_010595531.1| MULTISPECIES: hypothetical protein [Rhodococcus]
RHRU231_470126	309	85	25	45.2263	46.986	gi|498281374|ref|WP_010595530.1| MULTISPECIES: sulfurtransferase [Rhodococcus]
RHRU231_470127	201	83	21	44.1621	39.4682	gi|498281373|ref|WP_010595529.1| MULTISPECIES: hypothetical protein [Rhodococcus]
RHRU231_470128	522	373	104	198.463	195.462	gi|749674189|ref|WP_040272413.1| isopentenyl-diphosphate delta-isomerase [Rhodococcus ruber]
RHRU231_470129	465	59	12	31.3923	22.5533	gi|498281371|ref|WP_010595527.1| MULTISPECIES: RNA methyltransferase [Rhodococcus]
RHRU231_470130	945	603	201	320.84	377.767	gi|697990443|emb|CDZ89282.1| Bifunctional protein FolD 2 (Includes: Methylenetetrahydrofolate dehydrogenase ; Methenyltetrahydrofolate cyclohydrolase) [Rhodococcus ruber]
RHRU231_470131	303	63	12	33.5206	22.5533	gi|697990444|emb|CDZ89283.1| conserved membrane hypothetical protein [Rhodococcus ruber]
RHRU231_470132	1128	354	70	188.354	131.561	gi|498281368|ref|WP_010595524.1| MULTISPECIES: homoserine O-acetyltransferase [Rhodococcus]
RHRU231_470133	1533	91	23	48.4187	43.2271	gi|697990446|emb|CDZ89285.1| hypothetical protein RHRU231_470133 [Rhodococcus ruber]
RHRU231_470135	1218	3625	2540	1928.77	4773.78	gi|498280689|ref|WP_010594845.1| MULTISPECIES: isocitrate dehydrogenase [Rhodococcus]
RHRU231_470136	813	86	31	45.7583	58.2626	gi|749674192|ref|WP_040272416.1| exodeoxyribonuclease III [Rhodococcus ruber]
RHRU231_470137	1041	462	275	245.818	516.846	gi|749674194|ref|WP_040272418.1| tryptophanyl-tRNA synthetase [Rhodococcus ruber]
RHRU231_470138	1065	275	48	146.32	90.2131	gi|749674196|ref|WP_040272420.1| membrane protein [Rhodococcus ruber]
RHRU231_470139	597	25	14	13.3018	26.3121	gi|648445755|ref|WP_026137506.1| MULTISPECIES: TetR family transcriptional regulator [Rhodococcus]
RHRU231_470140	1008	72	101	38.3093	189.823	gi|498280684|ref|WP_010594840.1| MULTISPECIES: NADP-dependent oxidoreductase [Rhodococcus]
RHRU231_470141	1041	575	90	305.942	169.15	gi|498280683|ref|WP_010594839.1| MULTISPECIES: alcohol dehydrogenase [Rhodococcus]
RHRU231_470142	777	649	1916	345.316	3601.01	gi|21615554|emb|CAD36476.1| succinate dehydrogenase [Rhodococcus ruber]
RHRU231_470143	1752	1807	4030	961.457	7574.14	gi|490033309|ref|WP_003935735.1| MULTISPECIES: succinate dehydrogenase [Rhodococcus]
RHRU231_470144	441	367	504	195.271	947.237	gi|498280682|ref|WP_010594838.1| MULTISPECIES: succinate dehydrogenase [Rhodococcus]
RHRU231_470145	336	419	473	222.939	888.975	gi|490033307|ref|WP_003935733.1| MULTISPECIES: succinate dehydrogenase [Rhodococcus]
RHRU231_470146	423	96	26	51.0791	48.8654	gi|648445754|ref|WP_026137505.1| MULTISPECIES: cytidine deaminase [Rhodococcus]
RHRU231_470147	1284	107	60	56.9319	112.766	gi|516275658|ref|WP_017679621.1| pyrimidine-nucleoside phosphorylase [Rhodococcus ruber]
RHRU231_470148	1098	256	89	136.211	167.27	gi|498280678|ref|WP_010594834.1| MULTISPECIES: adenosine deaminase [Rhodococcus]
RHRU231_470149	2091	252	51	134.083	95.8514	gi|657823520|ref|WP_029540064.1| MULTISPECIES: hypothetical protein [Rhodococcus]
RHRU231_470150	1446	137	35	72.8941	65.7804	gi|697990463|emb|CDZ89302.1| conserved hypothetical protein [Rhodococcus ruber]
RHRU231_470151	1233	1171	380	623.058	714.187	gi|493997034|ref|WP_006939675.1| MULTISPECIES: hypothetical protein [Rhodococcus]
RHRU231_470153	333	9	13	4.78866	24.4327	gi|498280672|ref|WP_010594828.1| MULTISPECIES: hypothetical protein [Rhodococcus]
RHRU231_470155	339	18	6	9.57733	11.2766	gi|498280669|ref|WP_010594825.1| MULTISPECIES: hypothetical protein [Rhodococcus]
RHRU231_470156	315	77	10	40.9697	18.7944	gi|498280668|ref|WP_010594824.1| MULTISPECIES: ligand-binding protein SH3 [Rhodococcus]
RHRU231_470157	978	162	17	86.1959	31.9505	gi|498280667|ref|WP_010594823.1| MULTISPECIES: glycine/betaine ABC transporter substrate-binding protein [Rhodococcus]
RHRU231_470158	795	122	56	64.913	105.249	gi|498280666|ref|WP_010594822.1| MULTISPECIES: ABC transporter permease [Rhodococcus]
RHRU231_470159	1191	261	35	138.871	65.7804	gi|498280665|ref|WP_010594821.1| MULTISPECIES: ABC transporter [Rhodococcus]
RHRU231_470160	648	255	32	135.679	60.1421	gi|697990473|emb|CDZ89312.1| putative choline transport system permease protein opuBB [Rhodococcus ruber]
RHRU231_470161	705	135	29	71.8299	54.5037	gi|697990474|emb|CDZ89313.1| Uracil phosphoribosyltransferase [Rhodococcus ruber]
RHRU231_470162	696	3387	128	1802.13	240.568	gi|498280662|ref|WP_010594818.1| MULTISPECIES: membrane protein [Rhodococcus]
RHRU231_470163	1476	248	23	131.954	43.2271	gi|697990476|emb|CDZ89315.1| putative phosphomannomutase [Rhodococcus ruber]
RHRU231_470164	813	47	15	25.0075	28.1916	gi|657828158|ref|WP_029544695.1| MULTISPECIES: purine nucleoside phosphorylase [Rhodococcus]
RHRU231_470165	699	35	26	18.6226	48.8654	gi|498280659|ref|WP_010594815.1| MULTISPECIES: enoyl-CoA hydratase [Rhodococcus]
RHRU231_470166	1194	225	43	119.717	80.8159	gi|697990479|emb|CDZ89318.1| Amidohydrolase [Rhodococcus ruber]
RHRU231_470167	1155	236	63	125.569	118.405	gi|749674203|ref|WP_040272427.1| N-acyl-L-amino acid amidohydrolase [Rhodococcus ruber]
RHRU231_470168	1035	256	247	136.211	464.221	gi|648445752|ref|WP_026137503.1| MULTISPECIES: iron ABC transporter substrate-binding protein [Rhodococcus]
RHRU231_470169	1470	122	48	64.913	90.2131	gi|749674205|ref|WP_040272429.1| iron ABC transporter permease [Rhodococcus ruber]
RHRU231_470170	1059	98	42	52.1432	78.9364	gi|749674208|ref|WP_040272432.1| ABC transporter [Rhodococcus ruber]
RHRU231_470171	471	222	54	118.12	101.49	gi|493996986|ref|WP_006939627.1| MULTISPECIES: gamma-glutamyl cyclotransferase [Rhodococcus]
RHRU231_470172	1401	1046	538	556.549	1011.14	gi|498280653|ref|WP_010594809.1| MULTISPECIES: pyridine nucleotide-disulfide oxidoreductase [Rhodococcus]
RHRU231_470173	420	92	25	48.9508	46.986	gi|498280652|ref|WP_010594808.1| MULTISPECIES: glyoxalase [Rhodococcus]
RHRU231_470174	816	175	41	93.1129	77.057	gi|498280651|ref|WP_010594807.1| MULTISPECIES: transcriptional activator ligand binding domain-containing protein [Rhodococcus]
RHRU231_470175	1515	1079	325	574.107	610.818	gi|498280650|ref|WP_010594806.1| MULTISPECIES: glycerol kinase [Rhodococcus]
RHRU231_470176	1734	1560	876	830.035	1646.39	gi|498280649|ref|WP_010594805.1| MULTISPECIES: glycerol-3-phosphate dehydrogenase [Rhodococcus]
RHRU231_470177	537	169	43	89.9204	80.8159	gi|498280648|ref|WP_010594804.1| MULTISPECIES: membrane protein [Rhodococcus]
RHRU231_470178	918	2847	372	1514.81	699.151	gi|697990491|emb|CDZ89330.1| TetR family transcriptional regulator (modular protein) [Rhodococcus ruber]
RHRU231_470179	795	553	52	294.237	97.7308	gi|498280647|ref|WP_010594803.1| MULTISPECIES: DNA glycosylase [Rhodococcus]
RHRU231_470180	4518	1015	155	540.055	291.313	gi|654381336|ref|WP_027860074.1| DEAD/DEAH box helicase [Marmoricola sp. URHB0036]
RHRU231_470181	558	86	16	45.7583	30.071	gi|498280645|ref|WP_010594801.1| MULTISPECIES: hypothetical protein [Rhodococcus]
RHRU231_470182	1365	221	38	117.588	71.4187	gi|749674212|ref|WP_040272436.1| FAD-linked oxidase [Rhodococcus ruber]
RHRU231_470183	1545	679	48	361.278	90.2131	gi|749674214|ref|WP_040272438.1| acyl-CoA synthetase [Rhodococcus ruber]
RHRU231_470184	969	162	53	86.1959	99.6103	gi|498280642|ref|WP_010594798.1| MULTISPECIES: integral membrane protein [Rhodococcus]
RHRU231_470185	372	148	20	78.7469	37.5888	gi|498280641|ref|WP_010594797.1| MULTISPECIES: hypothetical protein [Rhodococcus]
RHRU231_470186	435	55	11	29.264	20.6738	gi|498280640|ref|WP_010594796.1| MULTISPECIES: pyridoxamine 5'-phosphate oxidase-like protein [Rhodococcus]
RHRU231_470187	1161	456	44	242.626	82.6953	gi|498280639|ref|WP_010594795.1| MULTISPECIES: hypothetical protein [Rhodococcus]
RHRU231_470188	1539	1143	225	608.16	422.874	gi|749674218|ref|WP_040272442.1| aldehyde dehydrogenase [Rhodococcus ruber]
RHRU231_470189	450	707	78	376.176	146.596	gi|498280637|ref|WP_010594793.1| MULTISPECIES: AsnC family transcriptional regulator [Rhodococcus]
RHRU231_470190	1344	7397	1185	3935.75	2227.14	gi|516275636|ref|WP_017679599.1| L-lysine aminotransferase [Rhodococcus ruber]
RHRU231_470191	1980	1066	82	567.19	154.114	gi|697990504|emb|CDZ89343.1| Two-component system sensor kinase [Rhodococcus ruber]
RHRU231_470193	825	151	19	80.3431	35.7093	gi|498280633|ref|WP_010594789.1| MULTISPECIES: protein tyrosine phosphatase [Rhodococcus]
RHRU231_470194	396	82	16	43.63	30.071	gi|749674221|ref|WP_040272445.1| phosphoribosylglycinamide formyltransferase [Rhodococcus ruber]
RHRU231_470195	342	82	14	43.63	26.3121	gi|749674223|ref|WP_040272447.1| membrane protein [Rhodococcus ruber]
RHRU231_470196	261	115	22	61.1885	41.3477	gi|516275632|ref|WP_017679595.1| hypothetical protein [Rhodococcus ruber]
RHRU231_470197	381	201	50	106.947	93.972	gi|516275631|ref|WP_017679594.1| membrane protein [Rhodococcus ruber]
RHRU231_470198	591	526	151	279.871	283.795	gi|516275630|ref|WP_017679593.1| hypothetical protein [Rhodococcus ruber]
RHRU231_470201	1098	53	14	28.1999	26.3121	gi|697990514|emb|CDZ89353.1| conserved hypothetical protein [Rhodococcus ruber]
RHRU231_470202	753	89	36	47.3546	67.6598	gi|697990515|emb|CDZ89354.1| hypothetical protein RHRU231_470202 [Rhodococcus ruber]
RHRU231_470203	414	319	153	169.731	287.554	gi|498280625|ref|WP_010594781.1| MULTISPECIES: cysteine desufuration protein SufE [Rhodococcus]
RHRU231_470204	894	780	765	415.017	1437.77	gi|498280624|ref|WP_010594780.1| MULTISPECIES: thiosulfate sulfurtransferase [Rhodococcus]
RHRU231_470205	402	42	14	22.3471	26.3121	gi|498280623|ref|WP_010594779.1| MULTISPECIES: cyanoglobin [Rhodococcus]
RHRU231_470206	360	50	12	26.6037	22.5533	gi|498280622|ref|WP_010594778.1| MULTISPECIES: hypothetical protein [Rhodococcus]
RHRU231_470207	798	67	44	35.6489	82.6953	gi|498280621|ref|WP_010594777.1| MULTISPECIES: methyltransferase [Rhodococcus]
RHRU231_470208	657	127	15	67.5733	28.1916	gi|749674226|ref|WP_040272450.1| septum formation inhibitor Maf [Rhodococcus ruber]
RHRU231_470209	318	781	89	415.549	167.27	gi|498280619|ref|WP_010594775.1| MULTISPECIES: hypothetical protein [Rhodococcus]
RHRU231_470210	1641	1817	2516	966.778	4728.67	gi|749674229|ref|WP_040272453.1| methylmalonyl-CoA carboxyltransferase [Rhodococcus ruber]
RHRU231_470211	867	86	69	45.7583	129.681	gi|498280617|ref|WP_010594773.1| MULTISPECIES: biotin--acetyl-CoA-carboxylase ligase [Rhodococcus]
RHRU231_470212	546	57	15	30.3282	28.1916	gi|498280616|ref|WP_010594772.1| MULTISPECIES: membrane protein [Rhodococcus]
RHRU231_470213	684	247	87	131.422	163.511	gi|498280615|ref|WP_010594771.1| MULTISPECIES: chemotaxis protein CheY [Rhodococcus]
RHRU231_470214	1305	284	61	151.109	114.646	gi|749674231|ref|WP_040272455.1| ATPase [Rhodococcus ruber]
RHRU231_470215	549	300	58	159.622	109.007	gi|697990528|emb|CDZ89367.1| GtrA family protein (fragment) [Rhodococcus ruber]
RHRU231_470216	1296	505	66	268.697	124.043	gi|521968927|ref|WP_020480515.1| phosphoribosylaminoimidazole carboxylase [Rhodococcus ruber]
RHRU231_470217	504	153	42	81.4073	78.9364	gi|498280611|ref|WP_010594767.1| MULTISPECIES: N5-carboxyaminoimidazole ribonucleotide mutase [Rhodococcus]
RHRU231_470218	375	60	9	31.9244	16.915	gi|498280610|ref|WP_010594766.1| MULTISPECIES: hypothetical protein [Rhodococcus]
RHRU231_470219	708	96	18	51.0791	33.8299	gi|749674232|ref|WP_040272456.1| acetyl-CoA synthetase [Rhodococcus ruber]
RHRU231_470220	1530	622	120	330.95	225.533	gi|697990533|emb|CDZ89372.1| LytR family regulatory protein [Rhodococcus ruber]
RHRU231_470221	867	63	10	33.5206	18.7944	gi|697990534|emb|CDZ89373.1| dTDP-4-dehydrorhamnose reductase [Rhodococcus ruber]
RHRU231_470222	906	232	36	123.441	67.6598	gi|498280606|ref|WP_010594762.1| MULTISPECIES: dTDP-rhamnose--alpha-D-N-acetylglucosamine- diphosphoryl polyprenol, alpha-3-L-rhamnosyl transferase [Rhodococcus]
RHRU231_470223	1086	388	90	206.445	169.15	gi|498280605|ref|WP_010594761.1| MULTISPECIES: GDP-mannose pyrophosphorylase [Rhodococcus]
RHRU231_470224	756	249	23	132.486	43.2271	gi|516275618|ref|WP_017679581.1| SGNH hydrolase [Rhodococcus ruber]
RHRU231_470225	564	77	18	40.9697	33.8299	gi|498280603|ref|WP_010594759.1| MULTISPECIES: NUDIX hydrolase [Rhodococcus]
RHRU231_470226	1383	339	104	180.373	195.462	gi|697990539|emb|CDZ89378.1| Coenzyme F420:L-glutamate ligase [Rhodococcus ruber]
RHRU231_470227	1098	533	145	283.595	272.519	gi|697990540|emb|CDZ89379.1| 2-phospho-L-lactate transferase [Rhodococcus ruber]
RHRU231_470228	381	4247	749	2259.72	1407.7	gi|498280600|ref|WP_010594756.1| MULTISPECIES: WhiB family regulatory protein [Rhodococcus]
RHRU231_470229	468	464	92	246.882	172.908	gi|749674234|ref|WP_040272457.1| MULTISPECIES: exonuclease [Rhodococcus]
RHRU231_470230	330	2222	137	1182.27	257.483	gi|498280598|ref|WP_010594754.1| MULTISPECIES: hypothetical protein [Rhodococcus]
RHRU231_470231	1368	1051	370	559.209	695.392	gi|498280597|ref|WP_010594753.1| MULTISPECIES: phosphomannomutase [Rhodococcus]
RHRU231_470232	1086	408	117	217.086	219.894	gi|498280596|ref|WP_010594752.1| MULTISPECIES: hypothetical protein [Rhodococcus]
RHRU231_470233	1272	406	161	216.022	302.59	gi|498280595|ref|WP_010594751.1| MULTISPECIES: mannose-6-phosphate isomerase [Rhodococcus]
RHRU231_470234	663	399	59	212.297	110.887	gi|498280594|ref|WP_010594750.1| MULTISPECIES: TetR family transcriptional regulator [Rhodococcus]
RHRU231_470235	1488	3353	5032	1784.04	9457.34	gi|498280593|ref|WP_010594749.1| MULTISPECIES: S-adenosyl-L-homocysteine hydrolase [Rhodococcus]
RHRU231_470236	666	353	146	187.822	274.398	gi|498280592|ref|WP_010594748.1| MULTISPECIES: thymidylate kinase [Rhodococcus]
RHRU231_470237	678	2128	366	1132.25	687.875	gi|498280591|ref|WP_010594747.1| MULTISPECIES: XRE family transcriptional regulator [Rhodococcus]
RHRU231_470238	1674	1959	332	1042.33	623.974	gi|498280590|ref|WP_010594746.1| MULTISPECIES: sensor histidine kinase [Rhodococcus]
RHRU231_470239	1767	786	177	418.21	332.661	gi|648445743|ref|WP_026137494.1| MULTISPECIES: hypothetical protein [Rhodococcus]
RHRU231_470240	645	27	7	14.366	13.1561	gi|498280588|ref|WP_010594744.1| MULTISPECIES: phosphoribosyltransferase [Rhodococcus]
RHRU231_470241	675	8084	4531	4301.28	8515.74	gi|498280587|ref|WP_010594743.1| MULTISPECIES: hypothetical protein [Rhodococcus]
RHRU231_470242	2844	8409	3764	4474.21	7074.21	gi|746553442|ref|WP_039584800.1| preprotein translocase subunit SecA [Rhodococcus sp. Chr-9]
RHRU231_470243	504	233	62	123.973	116.525	gi|498280585|ref|WP_010594741.1| MULTISPECIES: hypothetical protein [Rhodococcus]
RHRU231_470244	459	165	26	87.7921	48.8654	gi|498280584|ref|WP_010594740.1| MULTISPECIES: HAD family hydrolase [Rhodococcus]
RHRU231_470245	1413	574	107	305.41	201.1	gi|498280583|ref|WP_010594739.1| MULTISPECIES: diacylglycerol O-acyltransferase [Rhodococcus]
RHRU231_470246	513	381	77	202.72	144.717	gi|648445742|ref|WP_026137493.1| hypothetical protein [Rhodococcus ruber]
RHRU231_470247	1131	9848	1194	5239.86	2244.05	gi|516275603|ref|WP_017679566.1| stearoyl-CoA 9-desaturase [Rhodococcus ruber]
RHRU231_470248	1233	5182	1272	2757.21	2390.65	gi|516275602|ref|WP_017679565.1| fatty acid desaturase [Rhodococcus ruber]
RHRU231_470249	1236	15905	1704	8462.63	3202.56	gi|516275601|ref|WP_017679564.1| stearoyl-CoA 9-desaturase [Rhodococcus ruber]
RHRU231_470250	1020	468	56	249.01	105.249	gi|749674236|ref|WP_040272459.1| GTPase EngC [Rhodococcus ruber]
RHRU231_470251	1377	283	66	150.577	124.043	gi|697990564|emb|CDZ89403.1| 3-phosphoshikimate 1-carboxyvinyltransferase [Rhodococcus ruber]
RHRU231_470252	498	54	4	28.732	7.51776	gi|498280574|ref|WP_010594730.1| MULTISPECIES: prolyl-tRNA synthetase [Rhodococcus]
RHRU231_470253	693	674	661	358.618	1242.31	gi|697990566|emb|CDZ89405.1| RNA polymerase sigma-E factor [Rhodococcus ruber]
RHRU231_470254	282	353	136	187.822	255.604	gi|498280572|ref|WP_010594728.1| MULTISPECIES: anti-sigma factor [Rhodococcus]
RHRU231_470255	75	76	19	40.4376	35.7093	-
RHRU231_470256	216	100	58	53.2074	109.007	gi|503182061|ref|WP_013416722.1| acetyl-CoA carboxylase [Rhodococcus equi]
RHRU231_470257	1488	333	96	177.181	180.426	gi|697990570|emb|CDZ89409.1| putative sensor histidine kinase pdtaS [Rhodococcus ruber]
RHRU231_470258	372	60	12	31.9244	22.5533	gi|697990571|emb|CDZ89410.1| hypothetical protein RHRU231_470258 [Rhodococcus ruber]
RHRU231_470260	69	24	57	12.7698	107.128	-
RHRU231_470261	951	164	36	87.2601	67.6598	gi|498280570|ref|WP_010594726.1| MULTISPECIES: DeoR family transcriptional regulator [Rhodococcus]
RHRU231_470262	429	116	36	61.7205	67.6598	gi|498280569|ref|WP_010594725.1| MULTISPECIES: membrane protein [Rhodococcus]
RHRU231_470263	501	117	55	62.2526	103.369	gi|749674241|ref|WP_040272464.1| GCN5 family acetyltransferase [Rhodococcus ruber]
RHRU231_470264	840	1309	113	696.484	212.377	gi|697990577|emb|CDZ89416.1| putative Soj/ParA-related protein [Rhodococcus ruber]
RHRU231_470265	1218	1079	123	574.107	231.171	gi|516275598|ref|WP_017679561.1| hypothetical protein [Rhodococcus ruber]
RHRU231_470266	1617	6024	1949	3205.21	3663.03	gi|498280565|ref|WP_010594721.1| MULTISPECIES: DEAD/DEAH box helicase [Rhodococcus]
RHRU231_470267	699	844	382	449.07	717.946	gi|648445741|ref|WP_026137492.1| MULTISPECIES: hydroxylase [Rhodococcus]
RHRU231_470268	231	1439	493	765.654	926.563	gi|490036715|ref|WP_003939138.1| MULTISPECIES: hypothetical protein [Rhodococcus]
RHRU231_470269	678	755	423	401.716	795.003	gi|498280563|ref|WP_010594719.1| TetR family transcriptional regulator [Rhodococcus sp. P14]
RHRU231_470270	1023	183	32	97.3695	60.1421	gi|697990583|emb|CDZ89422.1| conserved hypothetical protein [Rhodococcus ruber]
RHRU231_470271	1203	433	222	230.388	417.235	gi|697990584|emb|CDZ89423.1| putative adenylyltransferase/sulfurtransferase MoeZ (Includes: Sulfur carrier protein CysO adenylyltransferase ; Sulfur carrier protein CysO sulfurtransferase) [Rhodococcus ruber]
RHRU231_470272	855	369	48	196.335	90.2131	gi|498280560|ref|WP_010594716.1| MULTISPECIES: aminoglycoside phosphotransferase [Rhodococcus]
RHRU231_470273	666	144	73	76.6186	137.199	gi|498280559|ref|WP_010594715.1| MULTISPECIES: GntR family transcriptional regulator [Rhodococcus]
[truncated: 2,723 more rows]

## Sheet: S2 Table-TN3
S2 Table Gene expression value of annotated genes in t_TN3 and c_TN3 libraries
Gene		Raw count		Normalized mean count		Annotation
ID	Length	c_TN3	t_TN3	c_TN13	t_TN3
pREC1_0012	8811	393	4402	1032.09	1676.19	-
pREC1_0014	570	13	218	34.1405	83.01	-
pREC1_0084	546	17	35	44.6452	13.3273	-
pREC1_0098	816	7	23	18.3833	8.75793	-
pREL1_0027	681	67	492	175.955	187.344	-
pREL1_0104	840	5	50	13.131	19.039	-
pREL1_0105	234	78	549	204.843	209.048	-
pREL1_0106	723	88	1115	231.105	424.569	-
pREL1_0107	846	54	366	141.814	139.365	-
pREL1_0110	1353	9	26	23.6357	9.90027	-
pREL1_0122	1752	8	13	21.0095	4.95014	-
pREL1_0139	2067	41	415	107.674	158.024	-
pREL1_0159	1089	2	55	5.25238	20.9429	-
pREL1_0161	987	141	184	370.293	70.0635	-
pREL1_0177	1398	5752	5769	15105.8	2196.72	-
pREL1_0178	798	1312	2252	3445.56	857.516	-
pREL1_0179	1071	1091	2547	2865.17	969.846	-
pREL1_0180	270	72	385	189.086	146.6	-
pREL1_0181	246	6	43	15.7571	16.3735	-
pREL1_0198	123	9	335	23.6357	127.561	-
pREL1_0203	705	94	1079	246.862	410.861	-
pREL1_0204	768	32	452	84.0381	172.112	-
pREL1_0205	519	0	85	0	32.3663	-
pREL1_0214	363	76	899	199.59	342.321	-
pREL1_0216	2181	17	184	44.6452	70.0635	-
pREL1_0269	828	26	443	68.281	168.685	-
pREL1_0270	339	22	53	57.7762	20.1813	-
RER_00010	1563	226	1704	593.519	648.849	gi|499650412|ref|WP_011331146.1| hypothetical protein [Rhodococcus erythropolis]
RER_00020	1185	781	1969	2051.05	749.755	gi|499650413|ref|WP_011331147.1| glutaredoxin [Rhodococcus erythropolis]
RER_00030	909	213	1231	559.379	468.74	gi|499650414|ref|WP_011331148.1| hypothetical protein [Rhodococcus erythropolis]
RER_00040	1230	161	1578	422.817	600.87	gi|77019870|dbj|BAE46245.1| hypothetical protein [Rhodococcus erythropolis PR4]
RER_00050	546	146	591	383.424	225.041	gi|77019871|dbj|BAE46246.1| hypothetical protein [Rhodococcus erythropolis PR4]
RER_00060	912	514	1657	1349.86	630.952	gi|77019872|dbj|BAE46247.1| putative Xre family DNA-binding protein [Rhodococcus erythropolis PR4]
RER_00070	924	187	1327	491.098	505.295	gi|77019873|dbj|BAE46248.1| hypothetical protein [Rhodococcus erythropolis PR4]
RER_00080	897	207	1684	543.621	641.233	gi|499650419|ref|WP_011331153.1| hypothetical protein [Rhodococcus erythropolis]
RER_00090	2037	5101	2741	13396.2	1043.72	gi|754200522|ref|WP_041814276.1| hypothetical protein [Rhodococcus erythropolis]
RER_00100	2532	4481	3286	11768	1251.24	gi|499650421|ref|WP_011331155.1| membrane protein [Rhodococcus erythropolis]
RER_00110	1134	1071	1111	2812.65	423.046	gi|499650422|ref|WP_011331156.1| hypothetical protein [Rhodococcus erythropolis]
RER_00120	1110	1411	1569	3705.55	597.443	gi|499650425|ref|WP_011331159.1| hypothetical protein [Rhodococcus erythropolis]
RER_00130	1665	281	2161	737.96	822.865	gi|77019881|dbj|BAE46256.1| hypothetical protein [Rhodococcus erythropolis PR4]
RER_00140	618	36	726	94.5429	276.446	gi|754200585|ref|WP_041814330.1| conjugal transfer protein TraA, partial [Rhodococcus erythropolis]
RER_00150	612	49	684	128.683	260.453	gi|77019883|dbj|BAE46258.1| hypothetical protein [Rhodococcus erythropolis PR4]
RER_00160	534	1187	842	3117.29	320.617	gi|77019884|dbj|BAE46259.1| hypothetical protein [Rhodococcus erythropolis PR4]
RER_00170	528	2838	1720	7453.13	654.941	gi|499650430|ref|WP_011331164.1| hypothetical protein [Rhodococcus erythropolis]
RER_00180	801	474	1328	1244.81	505.675	gi|499650431|ref|WP_011331165.1| hypothetical protein [Rhodococcus erythropolis]
RER_00190	504	97	871	254.74	331.659	gi|77019887|dbj|BAE46262.1| hypothetical protein [Rhodococcus erythropolis PR4]
RER_00200	1344	147	1855	386.05	706.346	gi|77019888|dbj|BAE46263.1| putative nuclease [Rhodococcus erythropolis PR4]
RER_00210	1866	207	2553	543.621	972.131	gi|499650434|ref|WP_011331168.1| hypothetical protein [Rhodococcus erythropolis]
RER_00220	1404	198	1755	519.986	668.268	gi|499650435|ref|WP_011331169.1| topoisomerase I [Rhodococcus erythropolis]
RER_00230	849	177	967	464.836	368.214	gi|77019891|dbj|BAE46266.1| hypothetical protein [Rhodococcus erythropolis PR4]
RER_00240	492	384	453	1008.46	172.493	gi|499650437|ref|WP_011331171.1| hypothetical protein [Rhodococcus erythropolis]
RER_00250	264	341	488	895.531	185.82	gi|499650438|ref|WP_011331172.1| hypothetical protein [Rhodococcus erythropolis]
RER_00260	714	79	894	207.469	340.417	gi|527109075|ref|WP_020909807.1| hypothetical protein [Rhodococcus erythropolis]
RER_00270	666	172	1046	451.705	398.296	gi|499650440|ref|WP_011331174.1| conjugal transfer protein TraD [Rhodococcus erythropolis]
RER_00280	1926	413	1961	1084.62	746.709	gi|77019896|dbj|BAE46271.1| conserved hypothetical protein [Rhodococcus erythropolis PR4]
RER_00290	1359	192	3733	504.229	1421.45	gi|499650442|ref|WP_011331176.1| hypothetical protein [Rhodococcus erythropolis]
RER_00300	1467	224	1818	588.267	692.257	gi|499650443|ref|WP_011331177.1| hypothetical protein [Rhodococcus erythropolis]
RER_00310	1452	247	1793	648.669	682.738	gi|754200533|ref|WP_041814285.1| hypothetical protein [Rhodococcus erythropolis]
RER_00320	1425	509	2642	1336.73	1006.02	gi|499650445|ref|WP_011331179.1| peptidase M23 [Rhodococcus erythropolis]
RER_00330	465	435	489	1142.39	186.201	gi|499650446|ref|WP_011331180.1| hypothetical protein [Rhodococcus erythropolis]
RER_00340	1419	3130	2707	8219.98	1030.77	gi|499650447|ref|WP_011331181.1| ATP-binding protein [Rhodococcus erythropolis]
RER_00350	411	183	868	480.593	330.517	gi|497113397|ref|WP_009475972.1| hypothetical protein [Rhodococcus sp. JVH1]
RER_00490	561	119	1214	312.517	462.267	gi|77019918|dbj|BAE46293.1| hypothetical protein [Rhodococcus erythropolis PR4]
RER_00500	1440	247	1989	648.669	757.371	gi|499650464|ref|WP_011331198.1| 3-oxoacyl-ACP reductase [Rhodococcus erythropolis]
RER_00510	4599	2623	5250	6888.5	1999.09	gi|499650465|ref|WP_011331199.1| replication protein [Rhodococcus erythropolis]
RER_00520	1452	536	1242	1407.64	472.928	gi|77019921|dbj|BAE46296.1| cytochrome P450 [Rhodococcus erythropolis PR4]
RER_00530	897	258	1157	677.557	440.562	gi|77019922|dbj|BAE46297.1| hypothetical protein [Rhodococcus erythropolis PR4]
RER_00540	183	71	126	186.46	47.9782	gi|499650468|ref|WP_011331202.1| cobyrinic acid a,c-diamide synthase [Rhodococcus erythropolis]
RER_00550	387	548	656	1439.15	249.791	gi|499650469|ref|WP_011331203.1| hypothetical protein [Rhodococcus erythropolis]
RER_00560	873	117	1192	307.264	453.889	gi|77019925|dbj|BAE46300.1| hypothetical membrane protein [Rhodococcus erythropolis PR4]
RER_00570	852	64	871	168.076	331.659	gi|77019926|dbj|BAE46301.1| putative TetR family transcriptional regulator [Rhodococcus erythropolis PR4]
RER_00580	903	131	1327	344.031	505.295	gi|499650472|ref|WP_011331206.1| MULTISPECIES: hypothetical protein [Corynebacterineae]
RER_00590	1620	374	1767	982.195	672.838	gi|499650473|ref|WP_011331207.1| MULTISPECIES: site-specific recombinase [Corynebacterineae]
RER_00600	2481	1232	3143	3235.47	1196.79	gi|77019929|dbj|BAE46304.1| hypothetical protein [Rhodococcus erythropolis PR4]
RER_00610	321	364	559	955.933	212.856	gi|499650475|ref|WP_011331209.1| O-succinylbenzoate-CoA ligase [Rhodococcus erythropolis]
RER_00620	1596	270	3849	709.071	1465.62	gi|499650476|ref|WP_011331210.1| enoyl-CoA hydratase [Rhodococcus erythropolis]
RER_00630	1620	246	2437	646.043	927.96	gi|499650477|ref|WP_011331211.1| MULTISPECIES: acetyl-CoA acetyltransferase [Corynebacterineae]
RER_00640	957	183	1866	480.593	710.535	gi|77019933|dbj|BAE46308.1| conserved hypothetical protein [Rhodococcus erythropolis PR4]
RER_00650	1086	143	1862	375.545	709.012	gi|499650479|ref|WP_011331213.1| MULTISPECIES: 3-hydroxy-2-methylbutyryl-CoA dehydrogenase [Corynebacterineae]
RER_00660	1098	146	1340	383.424	510.245	gi|499650480|ref|WP_011331214.1| MULTISPECIES: acyl-CoA dehydrogenase [Corynebacterineae]
RER_00670	990	121	1474	317.769	561.269	gi|499650481|ref|WP_011331215.1| MULTISPECIES: 2,3-dehydroadipyl-CoA hydratase [Corynebacterineae]
RER_00680	609	38	513	99.7952	195.34	gi|499650482|ref|WP_011331216.1| MULTISPECIES: AMP-dependent synthetase [Corynebacterineae]
RER_00690	1410	105	1576	275.75	600.109	gi|499650483|ref|WP_011331217.1| MULTISPECIES: acetyl-CoA acetyltransferase [Corynebacterineae]
RER_00700	891	205	1507	538.369	573.835	gi|499650484|ref|WP_011331218.1| MULTISPECIES: 2-octaprenyl-3-methyl-6-methoxy-1,4-benzoquinol hydroxylase [Corynebacterineae]
RER_00710	3315	1148	4026	3014.87	1533.02	gi|499650485|ref|WP_011331219.1| MULTISPECIES: TetR family transcriptional regulator [Corynebacterineae]
RER_00720	348	138	665	362.414	253.218	gi|499650486|ref|WP_011331220.1| MULTISPECIES: transposase [Corynebacterineae]
RER_00730	477	695	806	1825.2	306.908	gi|77019942|dbj|BAE46317.1| conserved hypothetical protein [Rhodococcus erythropolis PR4]
RER_00740	987	92	1081	241.61	411.623	gi|499650488|ref|WP_011331222.1| resolvase [Rhodococcus erythropolis]
RER_00750	672	52	559	136.562	212.856	gi|499650489|ref|WP_011331223.1| hypothetical protein [Rhodococcus erythropolis]
RER_00760	1224	107	1796	281.002	683.88	gi|499650490|ref|WP_011331224.1| TetR family transcriptional regulator [Rhodococcus erythropolis]
RER_00770	1164	77	1454	202.217	553.654	gi|499650491|ref|WP_011331225.1| hypothetical protein [Rhodococcus erythropolis]
RER_00780	936	123	1535	323.021	584.497	gi|490039136|ref|WP_003941559.1| hypothetical protein [Rhodococcus erythropolis]
RER_00790	576	65	954	170.702	363.264	gi|754200612|ref|WP_041814354.1| hypothetical protein [Rhodococcus erythropolis]
RER_00800	465	218	1066	572.51	405.911	gi|77019949|dbj|BAE46324.1| hypothetical protein [Rhodococcus erythropolis PR4]
RER_00810	975	465	1872	1221.18	712.82	gi|77019950|dbj|BAE46325.1| putative site-specific recombinase [Rhodococcus erythropolis PR4]
RER_00820	459	313	978	821.998	372.403	gi|499650496|ref|WP_011331230.1| hypothetical protein [Rhodococcus erythropolis]
RER_00830	420	107	468	281.002	178.205	gi|499650497|ref|WP_011331231.1| hypothetical protein [Rhodococcus erythropolis]
RER_00840	1428	262	1974	688.062	751.659	gi|77019953|dbj|BAE46328.1| hypothetical membrane protein [Rhodococcus erythropolis PR4]
RER_00850	1650	220	2160	577.762	822.484	gi|499650499|ref|WP_011331233.1| hypothetical protein [Rhodococcus erythropolis]
RER_00860	954	205	1542	538.369	587.162	gi|499650500|ref|WP_011331234.1| hypothetical protein [Rhodococcus erythropolis]
RER_00870	927	120	1151	315.143	438.277	gi|499650501|ref|WP_011331235.1| hypothetical protein [Rhodococcus erythropolis]
RER_00880	1728	256	1835	672.305	698.731	gi|499650502|ref|WP_011331236.1| hypothetical protein [Rhodococcus erythropolis]
RER_00890	378	338	575	887.652	218.948	gi|499650503|ref|WP_011331237.1| hypothetical protein [Rhodococcus erythropolis]
RER_00900	972	179	1667	470.088	634.76	gi|499650504|ref|WP_011331238.1| hypothetical protein [Rhodococcus erythropolis]
RER_00910	1317	80	1532	210.095	583.354	gi|77019960|dbj|BAE46335.1| hypothetical protein [Rhodococcus erythropolis PR4]
RER_00920	1554	1340	1777	3519.1	676.646	gi|499650506|ref|WP_011331240.1| hypothetical protein [Rhodococcus erythropolis]
RER_00930	444	177	450	464.836	171.351	gi|77019962|dbj|BAE46337.1| hypothetical protein [Rhodococcus erythropolis PR4]
RER_00940	957	100	1029	262.619	391.822	gi|77019963|dbj|BAE46338.1| hypothetical protein [Rhodococcus erythropolis PR4]
RER_00950	375	61	541	160.198	206.002	gi|499650509|ref|WP_011331243.1| hypothetical protein [Rhodococcus erythropolis]
RER_00960	816	96	1391	252.114	529.665	gi|77019965|dbj|BAE46340.1| hypothetical protein [Rhodococcus erythropolis PR4]
RER_00970	1239	204	2587	535.743	985.077	gi|499650511|ref|WP_011331245.1| hypothetical protein [Rhodococcus erythropolis]
RER_00980	618	83	1179	217.974	448.939	gi|499650512|ref|WP_011331246.1| hypothetical protein [Rhodococcus erythropolis]
RER_00990	1203	232	1772	609.276	674.742	gi|499650513|ref|WP_011331247.1| plasmid partitioning protein [Rhodococcus erythropolis]
RER_01000	1047	99	1327	259.993	505.295	gi|77019670|dbj|BAE46046.1| putative drug resistance efflux protein [Rhodococcus erythropolis PR4]
RER_01010	741	79	1203	207.469	458.078	gi|229319808|gb|EEN85638.1| ATP-dependent DNA ligase domain protein [Rhodococcus erythropolis SK121]
RER_01020	348	370	687	971.69	261.596	gi|77019672|dbj|BAE46048.1| hypothetical protein RER_pREL1-01050 [Rhodococcus erythropolis PR4]
RER_01030	627	269	1041	706.445	396.392	gi|490042280|ref|WP_003944653.1| MULTISPECIES: hypothetical protein [Rhodococcus]
RER_01040	972	67	1254	175.955	477.498	gi|77019674|dbj|BAE46050.1| conserved hypothetical protein [Rhodococcus erythropolis PR4]
RER_01050	1293	87	1329	228.479	506.056	gi|490042272|ref|WP_003944645.1| FAD-dependent oxidoreductase [Rhodococcus erythropolis]
RER_01060	1341	183	2311	480.593	879.982	gi|499650915|ref|WP_011331649.1| MULTISPECIES: major facilitator transporter [Rhodococcus]
RER_01070	1428	137	1749	359.788	665.984	gi|490042239|ref|WP_003944612.1| MULTISPECIES: flavoprotein [Rhodococcus]
RER_01080	837	67	1142	175.955	434.85	gi|77019678|dbj|BAE46054.1| putative ArsR family transcriptional regulator [Rhodococcus erythropolis PR4]
RER_01090	324	246	623	646.043	237.226	gi|77019679|dbj|BAE46055.1| hypothetical membrane protein [Rhodococcus erythropolis PR4]
RER_01100	1215	117	1526	307.264	581.07	gi|499650913|ref|WP_011331647.1| MULTISPECIES: iron-sulfur protein [Rhodococcus]
RER_01110	1068	121	1640	317.769	624.479	gi|77019681|dbj|BAE46057.1| hypothetical membrane protein [Rhodococcus erythropolis PR4]
RER_01120	795	151	1686	396.555	641.995	gi|499650911|ref|WP_011331645.1| copper oxidase [Rhodococcus erythropolis]
RER_01130	981	91	1523	238.983	579.927	gi|499650910|ref|WP_011331644.1| MULTISPECIES: signal peptidase [Rhodococcus]
RER_01140	687	34	517	89.2905	196.863	gi|490042262|ref|WP_003944635.1| MULTISPECIES: cation transporter [Rhodococcus]
RER_01150	294	21	418	55.15	159.166	gi|490042293|ref|WP_003944666.1| copper resistance protein CopD [Rhodococcus erythropolis]
RER_01160	453	30	338	78.7857	128.704	gi|77019686|dbj|BAE46062.1| conserved hypothetical protein [Rhodococcus erythropolis PR4]
RER_01170	1647	196	3054	514.733	1162.9	gi|490042254|ref|WP_003944627.1| MULTISPECIES: penicillinase repressor [Rhodococcus]
RER_01180	1227	75	1017	196.964	387.253	gi|490042290|ref|WP_003944663.1| peptidase M48 [Rhodococcus erythropolis]
RER_01190	588	82	705	215.348	268.45	gi|499650906|ref|WP_011331640.1| MULTISPECIES: cytochrome C oxidase subunit I [Rhodococcus]
RER_01200	1563	202	2656	530.49	1011.35	gi|499445982|ref|WP_011133446.1| hypothetical protein [Rhodococcus erythropolis]
RER_01210	1377	102	1363	267.871	519.003	gi|490042243|ref|WP_003944616.1| MULTISPECIES: hypothetical protein [Rhodococcus]
RER_01220	636	61	848	160.198	322.901	gi|490042278|ref|WP_003944651.1| MULTISPECIES: vitamin K epoxide reductase [Rhodococcus]
RER_01230	1698	253	2583	664.426	983.554	gi|490042253|ref|WP_003944626.1| MULTISPECIES: DSBA oxidoreductase [Rhodococcus]
RER_01240	3198	361	3258	948.055	1240.58	gi|490042233|ref|WP_003944606.1| MULTISPECIES: copper resistance protein CopC [Rhodococcus]
RER_01250	1371	124	1622	325.648	617.625	gi|77019695|dbj|BAE46071.1| conserved hypothetical membrane protein [Rhodococcus erythropolis PR4]
RER_01260	1881	117	1985	307.264	755.848	gi|77019696|dbj|BAE46072.1| hypothetical protein RER_pREL1-01290 [Rhodococcus erythropolis PR4]
RER_01270	915	81	1160	212.721	441.704	gi|77019697|dbj|BAE46073.1| conserved hypothetical protein [Rhodococcus erythropolis PR4]
RER_01280	810	69	1199	181.207	456.555	gi|490042221|ref|WP_003944595.1| MULTISPECIES: apolipoprotein N-acyltransferase [Rhodococcus]
RER_01290	915	339	1878	890.279	715.104	gi|490042247|ref|WP_003944620.1| cytochrome C biogenesis protein ResB [Rhodococcus erythropolis]
RER_01300	519	674	669	1770.05	254.742	gi|490042246|ref|WP_003944619.1| MULTISPECIES: cytochrome C biogenesis protein ResC [Rhodococcus]
RER_01310	669	1745	897	4582.7	341.559	gi|77019701|dbj|BAE46077.1| putative cytochrome c biogenesis protein ResA [Rhodococcus erythropolis PR4]
RER_01320	516	374	1568	982.195	597.063	gi|490042229|ref|WP_003944602.1| MULTISPECIES: cytochrome C biogenesis protein [Rhodococcus]
RER_01330	729	586	1040	1538.95	396.011	gi|499650902|ref|WP_011331636.1| MULTISPECIES: hypothetical protein [Rhodococcus]
RER_01340	1593	129	1971	338.779	750.517	gi|490042260|ref|WP_003944633.1| MULTISPECIES: hypothetical protein [Rhodococcus]
RER_01350	2391	263	2978	690.688	1133.96	gi|499650901|ref|WP_011331635.1| HAD family hydrolase [Rhodococcus erythropolis]
RER_01360	768	618	1636	1622.99	622.956	gi|77019706|dbj|BAE46082.1| conserved hypothetical membrane protein [Rhodococcus erythropolis PR4]
RER_01370	591	84	916	220.6	348.794	gi|77019707|dbj|BAE46083.1| conserved hypothetical protein [Rhodococcus erythropolis PR4]
RER_01380	651	63	677	165.45	257.788	gi|499446000|ref|WP_011133464.1| MULTISPECIES: permease [Rhodococcus]
RER_01390	1482	165	2029	433.321	772.602	gi|490042266|ref|WP_003944639.1| MULTISPECIES: hypothetical protein [Rhodococcus]
RER_01400	552	69	693	181.207	263.88	gi|490042304|ref|WP_003944677.1| MULTISPECIES: beta-lactamase [Rhodococcus]
RER_01410	684	145	1931	380.798	735.286	gi|490042213|ref|WP_003944587.1| MULTISPECIES: cadmium transporter [Rhodococcus]
RER_01420	1191	485	1903	1273.7	724.624	gi|499446002|ref|WP_011133466.1| MULTISPECIES: signal peptidase [Rhodococcus]
RER_01430	432	52	499	136.562	190.009	gi|490042250|ref|WP_003944623.1| cadmium-translocating P-type ATPase [Rhodococcus erythropolis]
RER_01440	876	101	685	265.245	260.834	gi|490042284|ref|WP_003944657.1| MULTISPECIES: ArsR family transcriptional regulator [Rhodococcus]
RER_01450	867	110	760	288.881	289.393	gi|499650898|ref|WP_011331632.1| MULTISPECIES: MerR family transcriptional regulator [Rhodococcus]
RER_01460	2199	221	1858	580.388	707.489	gi|229319834|gb|EEN85664.1| helicase associated domain protein [Rhodococcus erythropolis SK121]
RER_01470	1413	602	2438	1580.97	928.341	gi|77019717|dbj|BAE46093.1| putative response regulator [Rhodococcus erythropolis PR4]
RER_01480	159	30	274	78.7857	104.334	gi|490042263|ref|WP_003944636.1| MULTISPECIES: phosphate ABC transporter ATP-binding protein [Rhodococcus]
RER_01490	651	90	1394	236.357	530.807	gi|490042244|ref|WP_003944617.1| MULTISPECIES: phosphate ABC transporter permease [Rhodococcus]
RER_01500	723	120	1047	315.143	398.676	gi|490042219|ref|WP_003944593.1| MULTISPECIES: phosphate ABC transporter permease [Rhodococcus]
RER_01530	1068	81	1134	212.721	431.804	gi|499650895|ref|WP_011331629.1| MULTISPECIES: phosphotyrosine protein phosphatase [Rhodococcus]
RER_01540	1452	125	1484	328.274	565.077	gi|490042273|ref|WP_003944646.1| MULTISPECIES: hypothetical protein [Rhodococcus]
RER_01550	1263	101	1141	265.245	434.47	gi|77019725|dbj|BAE46101.1| putative arsenic resistance operon repressor ArsR [Rhodococcus erythropolis PR4]
RER_01560	1209	135	2072	354.536	788.976	gi|490042217|ref|WP_003944591.1| MULTISPECIES: arsenic transporter [Rhodococcus]
RER_01570	1020	290	1413	761.595	538.042	gi|490042271|ref|WP_003944644.1| MULTISPECIES: heat-shock protein HtpX [Rhodococcus]
RER_01580	714	1654	1631	4343.72	621.052	gi|490042255|ref|WP_003944628.1| thioredoxin reductase [Rhodococcus erythropolis]
RER_01590	528	284	1004	745.838	382.303	gi|490042234|ref|WP_003944607.1| MULTISPECIES: arsenate reductase [Rhodococcus]
RER_01600	1485	175	1775	459.583	675.884	gi|490042223|ref|WP_003944597.1| MULTISPECIES: FAD-dependent pyridine nucleotide-disulfide oxidoreductase [Rhodococcus]
RER_01610	573	63	1096	165.45	417.335	gi|490042276|ref|WP_003944649.1| MULTISPECIES: arsenic resistance operon repressor [Rhodococcus]
RER_01620	1149	159	1903	417.564	724.624	gi|490042288|ref|WP_003944661.1| arsenic transporter ATPase [Rhodococcus erythropolis]
RER_01630	1347	177	2279	464.836	867.797	gi|499650894|ref|WP_011331628.1| MULTISPECIES: hypothetical protein [Rhodococcus]
RER_01640	624	1406	1692	3692.42	644.279	gi|77019734|dbj|BAE46110.1| conserved hypothetical protein [Rhodococcus erythropolis PR4]
RER_01650	1179	133	1653	349.283	629.429	gi|499650892|ref|WP_011331626.1| hypothetical protein [Rhodococcus erythropolis]
RER_01660	714	1627	797	4272.81	303.481	gi|499650891|ref|WP_011331625.1| hypothetical protein [Rhodococcus erythropolis]
RER_01670	597	1799	941	4724.52	358.314	gi|77019737|dbj|BAE46113.1| hypothetical protein RER_pREL1-01700 [Rhodococcus erythropolis PR4]
RER_01680	930	535	1006	1405.01	383.064	gi|77019738|dbj|BAE46114.1| hypothetical protein RER_pREL1-01710 [Rhodococcus erythropolis PR4]
RER_01690	1782	153	2495	401.807	950.045	gi|77019739|dbj|BAE46115.1| hypothetical protein RER_pREL1-01720 [Rhodococcus erythropolis PR4]
RER_01700	960	778	2166	2043.18	824.769	gi|499650887|ref|WP_011331621.1| hypothetical protein [Rhodococcus erythropolis]
RER_01710	765	396	690	1039.97	262.738	gi|499650886|ref|WP_011331620.1| hypothetical protein [Rhodococcus erythropolis]
RER_01720	945	459	2333	1205.42	888.359	gi|499650885|ref|WP_011331619.1| hypothetical protein [Rhodococcus erythropolis]
RER_01730	819	498	808	1307.84	307.67	gi|77019743|dbj|BAE46119.1| hypothetical protein RER_pREL1-01770 [Rhodococcus erythropolis PR4]
RER_01740	582	3676	629	9653.88	239.51	gi|754200419|ref|WP_041814200.1| hypothetical protein [Rhodococcus erythropolis]
RER_01750	927	137	1648	359.788	627.525	gi|499650882|ref|WP_011331616.1| hypothetical protein [Rhodococcus erythropolis]
RER_01760	675	103	973	270.498	370.499	gi|499650881|ref|WP_011331615.1| hypothetical protein [Rhodococcus erythropolis]
RER_01770	360	65	596	170.702	226.945	gi|77019747|dbj|BAE46123.1| putative transposase [Rhodococcus erythropolis PR4]
RER_01780	948	117	1296	307.264	493.49	gi|77019748|dbj|BAE46124.1| putative transposase [Rhodococcus erythropolis PR4]
RER_01790	657	80	777	210.095	295.866	gi|77019749|dbj|BAE46125.1| putative transposase [Rhodococcus erythropolis PR4]
RER_01800	942	72	887	189.086	337.752	gi|77019750|dbj|BAE46126.1| putative transposase [Rhodococcus erythropolis PR4]
RER_01810	546	91	508	238.983	193.436	gi|77019751|dbj|BAE46127.1| putative transposase [Rhodococcus erythropolis PR4]
RER_01820	471	50	739	131.31	281.396	gi|77019752|dbj|BAE46128.1| putative transposase [Rhodococcus erythropolis PR4]
RER_01830	912	196	1781	514.733	678.169	gi|499650875|ref|WP_011331609.1| triacylglycerol lipase [Rhodococcus erythropolis]
RER_01840	822	175	1295	459.583	493.11	gi|77019754|dbj|BAE46130.1| putative transposase [Rhodococcus erythropolis PR4]
RER_01850	780	1541	1205	4046.96	458.84	gi|77019755|dbj|BAE46131.1| putative transposase [Rhodococcus erythropolis PR4]
RER_01860	639	74	869	194.338	330.898	gi|77019756|dbj|BAE46132.1| putative transposase [Rhodococcus erythropolis PR4]
RER_01870	933	80	993	210.095	378.114	gi|77019757|dbj|BAE46133.1| hypothetical protein RER_pREL1-01900 [Rhodococcus erythropolis PR4]
RER_01880	669	121	1226	317.769	466.836	gi|77019758|dbj|BAE46134.1| putative transposase [Rhodococcus erythropolis PR4]
RER_01890	2103	288	3275	756.343	1247.05	gi|77019759|dbj|BAE46135.1| putative transposase [Rhodococcus erythropolis PR4]
RER_01900	819	72	1118	189.086	425.712	gi|77019750|dbj|BAE46126.1| putative transposase [Rhodococcus erythropolis PR4]
RER_01910	1269	108	1935	283.629	736.809	gi|77019761|dbj|BAE46137.1| putative transposase [Rhodococcus erythropolis PR4]
RER_01920	300	88	837	231.105	318.713	gi|77019762|dbj|BAE46138.1| hypothetical protein RER_pREL1-01950 [Rhodococcus erythropolis PR4]
RER_01930	351	72	405	189.086	154.216	gi|77019763|dbj|BAE46139.1| hypothetical protein RER_pREL1-01960 [Rhodococcus erythropolis PR4]
RER_01940	1095	545	1345	1431.27	512.149	gi|77019764|dbj|BAE46140.1| putative transposase [Rhodococcus erythropolis PR4]
RER_01950	468	84	647	220.6	246.364	gi|77019765|dbj|BAE46141.1| putative transposase [Rhodococcus erythropolis PR4]
RER_01960	1254	249	1507	653.921	573.835	gi|77019766|dbj|BAE46142.1| hypothetical protein RER_pREL1-01990 [Rhodococcus erythropolis PR4]
RER_01970	3339	219	4240	575.136	1614.51	gi|77019767|dbj|BAE46143.1| hypothetical protein RER_pREL1-02000 [Rhodococcus erythropolis PR4]
RER_01980	3480	415	6663	1089.87	2537.14	gi|499650860|ref|WP_011331594.1| Cro/Cl family transcriptional regulator [Rhodococcus erythropolis]
RER_01990	636	117	875	307.264	333.182	gi|754200429|ref|WP_041814208.1| integrase [Rhodococcus erythropolis]
RER_02000	207	65	660	170.702	251.315	gi|77019770|dbj|BAE46146.1| putative transposition helper protein [Rhodococcus erythropolis PR4]
RER_02010	756	117	964	307.264	367.072	gi|77019771|dbj|BAE46147.1| putative transposase [Rhodococcus erythropolis PR4]
RER_02020	735	269	734	706.445	279.492	gi|77019772|dbj|BAE46148.1| putative transposase [Rhodococcus erythropolis PR4]
RER_02030	840	168	892	441.2	339.655	gi|77019773|dbj|BAE46149.1| putative transposase [Rhodococcus erythropolis PR4]
RER_02040	1998	1137	2561	2985.98	975.177	gi|77019774|dbj|BAE46150.1| putative transposase [Rhodococcus erythropolis PR4]
RER_02050	1464	2628	2610	6901.63	993.835	gi|499650798|ref|WP_011331532.1| transposase [Rhodococcus erythropolis]
RER_02060	1524	266	2413	698.567	918.821	gi|499650799|ref|WP_011331533.1| ATP-binding protein [Rhodococcus erythropolis]
RER_02070	1422	190	2632	498.976	1002.21	gi|77019777|dbj|BAE46153.1| putative transposase [Rhodococcus erythropolis PR4]
RER_02080	1194	447	1590	1173.91	605.44	gi|77019778|dbj|BAE46154.1| putative transposase [Rhodococcus erythropolis PR4]
RER_02090	1152	236	1388	619.781	528.522	gi|499650851|ref|WP_011331585.1| putative transposase [Rhodococcus erythropolis]
RER_02100	924	121	1818	317.769	692.257	gi|77019780|dbj|BAE46156.1| putative WD-40 repeat protein [Rhodococcus erythropolis PR4]
RER_02110	1215	142	1507	372.919	573.835	gi|77019781|dbj|BAE46157.1| putative transposase [Rhodococcus erythropolis PR4]
RER_02120	1863	178	1867	467.462	710.916	gi|499650848|ref|WP_011331582.1| membrane protein [Rhodococcus erythropolis]
RER_02130	444	63	579	165.45	220.471	gi|77019783|dbj|BAE46159.1| conserved hypothetical membrane protein [Rhodococcus erythropolis PR4]
RER_02140	906	116	986	304.638	375.449	gi|499650846|ref|WP_011331580.1| hypothetical protein [Rhodococcus erythropolis]
RER_02150	1818	178	2643	467.462	1006.4	gi|499650845|ref|WP_011331579.1| hypothetical protein [Rhodococcus erythropolis]
RER_02160	1011	1035	2040	2718.11	776.791	gi|544925186|ref|WP_021334544.1| FAD-dependent pyridine nucleotide-disulfide oxidoreductase [Rhodococcus erythropolis]
RER_02170	1884	1655	3747	4346.35	1426.78	gi|499650843|ref|WP_011331577.1| Zn-dependent hydrolase [Rhodococcus erythropolis]
RER_02180	954	210	1283	551.5	488.54	gi|499650842|ref|WP_011331576.1| GntR family transcriptional regulator [Rhodococcus erythropolis]
RER_02190	996	204	1269	535.743	483.209	gi|499650841|ref|WP_011331575.1| thiosulfate sulfurtransferase [Rhodococcus erythropolis]
RER_02200	1890	562	2216	1475.92	843.808	gi|499650840|ref|WP_011331574.1| hypothetical protein [Rhodococcus erythropolis]
RER_02210	4944	1857	5328	4876.84	2028.79	gi|77019791|dbj|BAE46167.1| cytochrome c oxidase subunit I [Rhodococcus erythropolis PR4]
RER_02220	1542	577	1736	1515.31	661.034	gi|499650838|ref|WP_011331572.1| hypothetical protein [Rhodococcus erythropolis]
RER_02230	912	281	1290	737.96	491.206	gi|77019793|dbj|BAE46169.1| hypothetical protein RER_pREL1-02260 [Rhodococcus erythropolis PR4]
RER_02240	933	187	2388	491.098	909.302	gi|499650836|ref|WP_011331570.1| RNA polymerase ECF-subfamily sigma factor [Rhodococcus erythropolis]
RER_02250	3291	209	3683	548.874	1402.41	gi|499650835|ref|WP_011331569.1| hypothetical protein [Rhodococcus erythropolis]
RER_02260	3291	417	4603	1095.12	1752.73	gi|77019796|dbj|BAE46172.1| hypothetical protein RER_pREL1-02290 [Rhodococcus erythropolis PR4]
RER_02270	270	300	934	787.857	355.648	gi|532558810|gb|EQM29774.1| ABC transporter [Rhodococcus erythropolis DN1]
RER_02280	765	538	1390	1412.89	529.284	gi|499650832|ref|WP_011331566.1| hypothetical protein [Rhodococcus erythropolis]
RER_02290	1833	2191	3116	5753.98	1186.51	gi|499650831|ref|WP_011331565.1| disulfide bond formation protein [Rhodococcus erythropolis]
RER_02300	690	278	1028	730.081	391.442	gi|499650830|ref|WP_011331564.1| thiol-disulfide oxidoreductase [Rhodococcus erythropolis]
RER_02310	627	148	752	388.676	286.346	gi|499650829|ref|WP_011331563.1| hypothetical protein [Rhodococcus erythropolis]
RER_02320	609	62	841	162.824	320.236	gi|77019802|dbj|BAE46178.1| hypothetical protein RER_pREL1-02350 [Rhodococcus erythropolis PR4]
RER_02330	1935	271	2839	711.698	1081.03	gi|77019803|dbj|BAE46179.1| putative transposase [Rhodococcus erythropolis PR4]
RER_02340	762	469	660	1231.68	251.315	gi|77019804|dbj|BAE46180.1| putative transposase [Rhodococcus erythropolis PR4]
RER_02350	1434	717	1481	1882.98	563.935	gi|77019805|dbj|BAE46181.1| putative transposase [Rhodococcus erythropolis PR4]
RER_02360	384	47	692	123.431	263.5	gi|499650824|ref|WP_011331558.1| putative transposase [Rhodococcus erythropolis]
RER_02370	927	260	1506	682.81	573.454	gi|77019807|dbj|BAE46183.1| putative transposase [Rhodococcus erythropolis PR4]
RER_02380	861	142	1686	372.919	641.995	gi|499650822|ref|WP_011331556.1| thioesterase [Rhodococcus erythropolis]
RER_02390	609	272	2380	714.324	906.256	gi|499650821|ref|WP_011331555.1| major facilitator transporter [Rhodococcus erythropolis]
RER_02400	792	321	3469	843.007	1320.92	gi|499650820|ref|WP_011331554.1| TetR family transcriptional regulator [Rhodococcus erythropolis]
RER_02410	933	198	2713	519.986	1033.06	gi|499650819|ref|WP_011331553.1| hypothetical protein [Rhodococcus erythropolis]
RER_02420	1239	384	5447	1008.46	2074.11	gi|499650818|ref|WP_011331552.1| TetR family transcriptional regulator [Rhodococcus erythropolis]
RER_02430	1548	387	4081	1016.34	1553.96	gi|77019813|dbj|BAE46189.1| putative transposase [Rhodococcus erythropolis PR4]
RER_02440	861	90	1345	236.357	512.149	gi|77019814|dbj|BAE46190.1| putative transposase [Rhodococcus erythropolis PR4]
RER_02450	1095	224	1802	588.267	686.165	gi|544925246|ref|WP_021334600.1| hypothetical protein [Rhodococcus erythropolis]
RER_02490	876	21	85	55.15	32.3663	gi|77019819|dbj|BAE46195.1| putative transposase [Rhodococcus erythropolis PR4]
RER_02500	1008	17	97	44.6452	36.9356	gi|499650810|ref|WP_011331544.1| putative transposase [Rhodococcus erythropolis]
RER_02550	1830	5	19	13.131	7.23481	gi|77019825|dbj|BAE46201.1| aldehyde dehydrogenase [Rhodococcus erythropolis PR4]
RER_02560	828	431	1156	1131.89	440.181	gi|499650804|ref|WP_011331538.1| ferredoxin [Rhodococcus erythropolis]
RER_02570	1086	110	1955	288.881	744.424	gi|77019827|dbj|BAE46203.1| cytochrome P450 [Rhodococcus erythropolis PR4]
RER_02580	897	106	1427	278.376	543.373	gi|499650802|ref|WP_011331536.1| FAD-dependent pyridine nucleotide-disulfide oxidoreductase [Rhodococcus erythropolis]
RER_02590	807	79	751	207.469	285.966	gi|499650801|ref|WP_011331535.1| hypothetical protein [Rhodococcus erythropolis]
RER_02600	873	19	215	49.8976	81.8676	gi|77019830|dbj|BAE46206.1| conserved hypothetical protein [Rhodococcus erythropolis PR4]
RER_02610	570	380	934	997.952	355.648	gi|499650799|ref|WP_011331533.1| ATP-binding protein [Rhodococcus erythropolis]
RER_02620	1203	264	1500	693.314	571.17	gi|499650798|ref|WP_011331532.1| transposase [Rhodococcus erythropolis]
RER_02630	990	392	1477	1029.47	562.412	gi|77019833|dbj|BAE46209.1| putative transposase [Rhodococcus erythropolis PR4]
RER_02640	1179	162	2208	425.443	840.762	gi|499650796|ref|WP_011331530.1| integrase [Rhodococcus erythropolis]
RER_02650	501	260	787	682.81	299.674	gi|499650795|ref|WP_011331529.1| transposase [Rhodococcus erythropolis]
RER_02660	684	58	967	152.319	368.214	gi|77019837|dbj|BAE46213.1| putative transposase [Rhodococcus erythropolis PR4]
RER_02680	210	15	154	39.3929	58.6401	gi|749931448|ref|WP_040320147.1| acyl-CoA dehydrogenase [Aeromicrobium marinum]
RER_02690	2367	290	2601	761.595	990.408	gi|499650790|ref|WP_011331524.1| TetR family transcriptional regulator [Rhodococcus erythropolis]
RER_02700	180	26	167	68.281	63.5902	gi|77019841|dbj|BAE46217.1| hypothetical protein RER_pREL1-02740 [Rhodococcus erythropolis PR4]
RER_02720	426	125	1043	328.274	397.153	gi|499650787|ref|WP_011331521.1| cysteine protease [Rhodococcus erythropolis]
RER_02730	495	78	1142	204.843	434.85	gi|499650786|ref|WP_011331520.1| hypothetical protein [Rhodococcus erythropolis]
RER_02740	972	113	1151	296.76	438.277	gi|77019845|dbj|BAE46221.1| putative transposase [Rhodococcus erythropolis PR4]
RER_02750	684	78	940	204.843	357.933	gi|77019846|dbj|BAE46222.1| putative transposase [Rhodococcus erythropolis PR4]
RER_02760	432	10	148	26.2619	56.3554	gi|499650783|ref|WP_011331517.1| transposase [Rhodococcus erythropolis]
RER_02770	216	13	396	34.1405	150.789	gi|77019848|dbj|BAE46224.1| putative AraC family transcriptional regulator [Rhodococcus erythropolis PR4]
RER_02780	3021	122	1707	320.395	649.991	gi|499650781|ref|WP_011331515.1| ferredoxin [Rhodococcus erythropolis]
RER_02790	774	306	1123	803.614	427.616	gi|77019850|dbj|BAE46226.1| cytochrome P450 [Rhodococcus erythropolis PR4]
RER_02840	870	179	2331	470.088	887.597	gi|77019855|dbj|BAE46231.1| putative transposase [Rhodococcus erythropolis PR4]
RER_02850	540	83	1032	217.974	392.965	gi|77019856|dbj|BAE46232.1| putative transposase [Rhodococcus erythropolis PR4]
RER_02860	354	79	1310	207.469	498.821	gi|77019857|dbj|BAE46233.1| putative transposase [Rhodococcus erythropolis PR4]
RER_02870	1686	224	2805	588.267	1068.09	gi|77019858|dbj|BAE46234.1| putative transposase [Rhodococcus erythropolis PR4]
RER_02880	303	45	405	118.179	154.216	gi|77019859|dbj|BAE46235.1| putative transposase [Rhodococcus erythropolis PR4]
RER_02890	438	37	525	97.169	199.909	gi|77019860|dbj|BAE46236.1| putative transposase [Rhodococcus erythropolis PR4]
RER_02900	1719	246	2516	646.043	958.042	gi|493403233|ref|WP_006359314.1| MULTISPECIES: transposase [Corynebacterineae]
RER_02910	588	42	681	110.3	259.311	gi|77019862|dbj|BAE46238.1| putative transposase [Rhodococcus erythropolis PR4]
RER_02920	669	46	669	120.805	254.742	gi|499650769|ref|WP_011331503.1| hypothetical protein [Rhodococcus erythropolis]
RER_02930	642	30	582	78.7857	221.614	gi|499650768|ref|WP_011331502.1| cyclohexanone monooxygenase [Rhodococcus erythropolis]
RER_02940	948	80	1307	210.095	497.679	gi|499650767|ref|WP_011331501.1| putative phenazine biosynthesis protein [Rhodococcus erythropolis]
RER_02950	1044	90	1572	236.357	598.586	gi|527104735|ref|WP_020905834.1| MULTISPECIES: urea transporter [Rhodococcus]
RER_02960	522	65	642	170.702	244.461	gi|527104736|ref|WP_020905835.1| MULTISPECIES: gluconokinase [Rhodococcus]
RER_02970	783	129	1098	338.779	418.096	gi|527104738|ref|WP_020905836.1| MULTISPECIES: putative gluconate 5-dehydrogenase [Rhodococcus]
RER_02980	927	172	1337	451.705	509.102	gi|527104739|ref|WP_020905837.1| putative dehydrogenase [Rhodococcus erythropolis]
RER_02990	924	135	1246	354.536	474.451	gi|527104740|ref|WP_020905838.1| putative LysR family transcriptional regulator [Rhodococcus erythropolis]
RER_03000	804	57	1011	149.693	384.968	gi|527104741|ref|WP_020905839.1| hypothetical protein [Rhodococcus erythropolis]
RER_03010	717	77	963	202.217	366.691	gi|527104743|ref|WP_020905840.1| hypothetical protein [Rhodococcus erythropolis]
RER_03020	1074	101	1749	265.245	665.984	gi|527104744|ref|WP_020905841.1| hypothetical protein [Rhodococcus erythropolis]
RER_03030	1335	173	2105	454.331	801.541	gi|527104745|ref|WP_020905842.1| putative MFS transporter [Rhodococcus erythropolis]
RER_03040	756	69	1003	181.207	381.922	gi|527104746|ref|WP_020905843.1| putative oxidoreductase [Rhodococcus erythropolis]
RER_03050	1044	147	1724	386.05	656.464	gi|527104747|ref|WP_020905844.1| putative zinc-containing alcohol dehydrogenase [Rhodococcus erythropolis]
RER_03060	669	32	773	84.0381	294.343	gi|527104748|ref|WP_020905845.1| MULTISPECIES: putative 4-carboxy-4-hydroxy-2-oxoadipate aldolase [Rhodococcus]
RER_03070	1209	168	1725	441.2	656.845	gi|527104750|ref|WP_020905846.1| aspartate aminotransferase [Rhodococcus erythropolis]
RER_03080	405	128	1091	336.152	415.431	gi|532490976|ref|WP_020968164.1| MULTISPECIES: hypothetical protein [Rhodococcus]
RER_03090	621	132	1132	346.657	431.043	gi|495005677|ref|WP_007731691.1| MULTISPECIES: threonine transporter RhtB [Rhodococcus]
RER_03100	1011	431	2071	1131.89	788.595	gi|527104752|ref|WP_020905848.1| MULTISPECIES: putative mycolyltransferase [Rhodococcus]
RER_03110	870	112	824	294.133	313.762	gi|518576263|ref|WP_019746470.1| MULTISPECIES: metal-dependent protein hydrolase [Rhodococcus]
RER_03120	1695	212	2617	556.752	996.5	gi|527104753|ref|WP_020905849.1| putative nucleotidase [Rhodococcus erythropolis]
RER_03130	1077	149	1424	391.302	542.23	gi|527104755|ref|WP_020905850.1| putative aromatic amino acid aminotransferase [Rhodococcus erythropolis]
RER_03140	720	155	953	407.06	362.883	gi|527104756|ref|WP_020905851.1| hypothetical protein [Rhodococcus erythropolis]
RER_03150	918	101	1163	265.245	442.847	gi|226182919|dbj|BAH31023.1| putative AraC family transcriptional regulator [Rhodococcus erythropolis PR4]
RER_03160	1035	88	1193	231.105	454.27	gi|527104759|ref|WP_020905853.1| putative iron-siderophore ABC transporter substrate-binding protein [Rhodococcus erythropolis]
RER_03170	1044	97	1737	254.74	661.414	gi|527104760|ref|WP_020905854.1| putative iron-siderophore ABC transporter permease protein [Rhodococcus erythropolis]
RER_03180	1053	99	1610	259.993	613.055	gi|527104761|ref|WP_020905855.1| putative iron-siderophore ABC transporter permease protein [Rhodococcus erythropolis]
RER_03190	816	49	1087	128.683	413.908	gi|527104762|ref|WP_020905856.1| MULTISPECIES: putative iron-siderophore ABC transporter ATP-binding protein [Rhodococcus]
RER_03200	630	26	532	68.281	202.575	gi|527104763|ref|WP_020905857.1| MULTISPECIES: hypothetical protein [Rhodococcus]
RER_03210	1179	183	1500	480.593	571.17	gi|518576271|ref|WP_019746478.1| MULTISPECIES: potassium transporter [Rhodococcus]
RER_03220	1245	472	1825	1239.56	694.923	gi|226182926|dbj|BAH31030.1| conserved hypothetical protein [Rhodococcus erythropolis PR4]
RER_03230	690	181	1399	475.34	532.711	gi|527104764|ref|WP_020905858.1| hypothetical protein [Rhodococcus erythropolis]
RER_03240	405	21	462	55.15	175.92	gi|527104765|ref|WP_020905859.1| putative DNA mismatch endonuclease [Rhodococcus erythropolis]
RER_03250	876	88	1007	231.105	383.445	gi|656322941|ref|WP_029254265.1| hypothetical protein [Rhodococcus erythropolis]
RER_03260	1179	253	2056	664.426	782.883	gi|226182930|dbj|BAH31034.1| putative modification methylase [Rhodococcus erythropolis PR4]
RER_03270	588	94	612	246.862	233.037	gi|226182931|dbj|BAH31035.1| conserved hypothetical protein [Rhodococcus erythropolis PR4]
RER_03280	975	153	1290	401.807	491.206	gi|527104768|ref|WP_020905861.1| prephenate dehydrogenase [Rhodococcus erythropolis]
RER_03290	540	250	833	656.548	317.189	gi|490041435|ref|WP_003943823.1| MULTISPECIES: tRNA adenosine deaminase [Rhodococcus]
RER_03300	462	253	577	664.426	219.71	gi|527104769|ref|WP_020905862.1| putative tRNA-specific adenosine deaminase [Rhodococcus erythropolis]
RER_03310	192	5088	1275	13362.1	485.494	gi|490041482|ref|WP_003943869.1| MULTISPECIES: general stress protein CsbD [Rhodococcus]
RER_03320	333	1409	816	3700.3	310.716	gi|226182936|dbj|BAH31040.1| hypothetical protein RER_03320 [Rhodococcus erythropolis PR4]
RER_03330	684	118	1234	309.89	469.882	gi|527104771|ref|WP_020905864.1| hypothetical protein [Rhodococcus erythropolis]
RER_03340	354	39	513	102.421	195.34	gi|226182938|dbj|BAH31042.1| conserved hypothetical membrane protein [Rhodococcus erythropolis PR4]
RER_03350	291	15	234	39.3929	89.1024	gi|226182939|dbj|BAH31043.1| hypothetical protein RER_03350 [Rhodococcus erythropolis PR4]
RER_03360	942	130	1490	341.405	567.362	gi|527104774|ref|WP_020905867.1| hypothetical protein [Rhodococcus erythropolis]
RER_03370	456	62	699	162.824	266.165	gi|490041521|ref|WP_003943908.1| MULTISPECIES: Rrf2 family transcriptional regulator [Rhodococcus]
RER_03380	1110	124	1541	325.648	586.782	gi|527104775|ref|WP_020905868.1| hypothetical protein [Rhodococcus erythropolis]
RER_03390	630	205	1271	538.369	483.971	gi|495005632|ref|WP_007731646.1| MULTISPECIES: TetR family transcriptional regulator [Rhodococcus]
RER_03400	2355	158	2892	414.938	1101.21	gi|527104776|ref|WP_020905869.1| hypothetical protein [Rhodococcus erythropolis]
RER_03410	1734	191	1984	501.602	755.467	gi|527104777|ref|WP_020905870.1| putative ABC transporter permease/ATP-binding protein [Rhodococcus erythropolis]
RER_03420	1932	194	1983	509.481	755.086	gi|527104779|ref|WP_020905871.1| putative ABC transporter permease/ATP-binding protein [Rhodococcus erythropolis]
RER_03440	1263	131	1195	344.031	455.032	gi|226182948|dbj|BAH31052.1| tRNA-guanine transglycosylase [Rhodococcus erythropolis PR4]
RER_03450	726	87	975	228.479	371.26	gi|527104782|ref|WP_020905874.1| MULTISPECIES: hypothetical protein [Rhodococcus]
RER_03470	336	766	733	2011.66	279.112	gi|754200818|ref|WP_041814537.1| membrane protein/domain protein [Rhodococcus erythropolis]
RER_03480	654	646	1071	1696.52	407.815	gi|532491112|ref|WP_020968190.1| MULTISPECIES: hypothetical protein [Rhodococcus]
RER_03490	741	495	1446	1299.96	550.607	gi|518576306|ref|WP_019746513.1| MULTISPECIES: diguanylate cyclase [Rhodococcus]
RER_03500	897	160	1224	420.19	466.074	gi|527104787|ref|WP_020905878.1| putative glutamyl-Q-tRNA(Asp) synthetase [Rhodococcus erythropolis]
RER_03510	609	330	1512	866.643	575.739	gi|527104788|ref|WP_020905879.1| putative TetR family transcriptional regulator [Rhodococcus erythropolis]
RER_03520	612	164	785	430.695	298.912	gi|226182956|dbj|BAH31060.1| hypothetical protein RER_03520 [Rhodococcus erythropolis PR4]
RER_03530	1092	60	979	157.571	372.783	gi|527104790|ref|WP_020905881.1| MULTISPECIES: putative AsnC family transcriptional regulator [Rhodococcus]
RER_03540	1188	209	1711	548.874	651.514	gi|527104792|ref|WP_020905882.1| MULTISPECIES: acetylornithine deacetylase [Rhodococcus]
RER_03550	1290	152	1678	399.181	638.948	gi|527104793|ref|WP_020905883.1| MULTISPECIES: putative MFS transporter [Rhodococcus]
RER_03560	780	323	1004	848.26	382.303	gi|527104794|ref|WP_020905884.1| putative AraC family transcriptional regulator [Rhodococcus erythropolis]
RER_03570	672	167	1350	438.574	514.053	gi|518576314|ref|WP_019746521.1| MULTISPECIES: OmpR family two-protein response regulator [Rhodococcus]
RER_03580	309	85	404	223.226	153.835	gi|663207798|ref|WP_030245272.1| hypothetical protein [Rhodococcus opacus]
RER_03590	819	130	1009	341.405	384.207	gi|757722446|ref|WP_042950415.1| pentapeptide repeat-containing protein [Rhodococcus erythropolis]
RER_03620	1293	601	1593	1578.34	606.582	gi|518576317|ref|WP_019746524.1| MULTISPECIES: aminotransferase [Rhodococcus]
RER_03630	1356	111	1668	291.507	635.141	gi|527104798|ref|WP_020905888.1| putative glycosyltransferase [Rhodococcus erythropolis]
RER_03640	582	255	625	669.679	237.987	gi|665966785|ref|WP_031332746.1| Fe-S cluster assembly protein HesB, partial [Rhodococcus sp. P27]
RER_03650	909	227	981	596.145	373.545	gi|527104800|ref|WP_020905889.1| MULTISPECIES: putative LysR family transcriptional regulator [Rhodococcus]
RER_03660	1047	174	2851	456.957	1085.6	gi|226182970|dbj|BAH31074.1| conserved hypothetical membrane protein [Rhodococcus erythropolis PR4]
RER_03670	1065	188	1902	493.724	724.243	gi|226182971|dbj|BAH31075.1| putative AraC family transcriptional regulator [Rhodococcus erythropolis PR4]
RER_03680	975	249	2806	653.921	1068.47	gi|490041541|ref|WP_003943928.1| MULTISPECIES: quinone oxidoreductase [Rhodococcus]
RER_03690	900	141	1680	370.293	639.71	gi|527104804|ref|WP_020905892.1| putative dioxygenase [Rhodococcus erythropolis]
RER_03700	1053	82	1237	215.348	471.024	gi|490041602|ref|WP_003943988.1| MULTISPECIES: hypothetical protein [Rhodococcus]
RER_03710	1362	118	2101	309.89	800.018	gi|527104805|ref|WP_020905893.1| putative MFS transporter [Rhodococcus erythropolis]
RER_03720	624	48	1110	126.057	422.665	gi|527104806|ref|WP_020905894.1| hypothetical protein [Rhodococcus erythropolis]
RER_03730	1590	167	2431	438.574	925.675	gi|527104807|ref|WP_020905895.1| putative fatty-acid--CoA ligase [Rhodococcus erythropolis]
RER_03740	372	20	231	52.5238	87.9601	gi|527104808|ref|WP_020905896.1| MULTISPECIES: hypothetical protein [Rhodococcus]
RER_03750	1332	124	2270	325.648	864.37	gi|226182979|dbj|BAH31083.1| ammonium transporter [Rhodococcus erythropolis PR4]
RER_03760	2247	268	2668	703.819	1015.92	gi|757722458|ref|WP_042950427.1| DNA polymerase III subunit gamma/tau, partial [Rhodococcus erythropolis]
RER_03770	6180	563	8229	1478.55	3133.44	gi|226182981|dbj|BAH31085.1| putative polyketide synthase [Rhodococcus erythropolis PR4]
RER_03780	1587	149	2316	391.302	881.886	gi|527104812|ref|WP_020905899.1| hypothetical protein [Rhodococcus erythropolis]
RER_03790	1848	263	3666	690.688	1395.94	gi|527104813|ref|WP_020905900.1| putative multicopper oxidase [Rhodococcus erythropolis]
RER_03800	1215	580	1441	1523.19	548.704	gi|490041499|ref|WP_003943886.1| MULTISPECIES: acetyl-CoA acetyltransferase [Rhodococcus]
RER_03810	2142	1022	2196	2683.97	836.192	gi|490041411|ref|WP_003943799.1| MULTISPECIES: 3-hydroxyacyl-CoA dehydrogenase [Rhodococcus]
RER_03820	1074	53	470	139.188	178.966	gi|226182986|dbj|BAH31090.1| hypothetical protein RER_03820 [Rhodococcus erythropolis PR4]
RER_03830	1302	411	1894	1079.36	721.197	gi|490041545|ref|WP_003943932.1| MULTISPECIES: cyclopropane-fatty-acyl-phospholipid synthase [Rhodococcus]
RER_03840	1404	446	2187	1171.28	832.765	gi|518576336|ref|WP_019746543.1| MULTISPECIES: FAD-linked oxidase [Rhodococcus]
RER_03850	189	33	340	86.6643	129.465	gi|226182989|dbj|BAH31093.1| hypothetical protein RER_03850 [Rhodococcus erythropolis PR4]
RER_03860	435	637	600	1672.88	228.468	gi|518576337|ref|WP_019746544.1| MULTISPECIES: polyketide cyclase [Rhodococcus]
RER_03870	1512	169	2013	443.826	766.51	gi|527104817|ref|WP_020905902.1| hypothetical protein [Rhodococcus erythropolis]
RER_03880	297	10	231	26.2619	87.9601	gi|527104818|ref|WP_020905903.1| MULTISPECIES: hypothetical protein [Rhodococcus]
RER_03890	801	119	1220	312.517	464.551	gi|527104819|ref|WP_020905904.1| MULTISPECIES: putative hydrolase [Rhodococcus]
RER_03900	339	367	586	963.812	223.137	gi|490041542|ref|WP_003943929.1| MULTISPECIES: hypothetical protein [Rhodococcus]
RER_03910	621	295	555	774.726	211.333	gi|490041530|ref|WP_003943917.1| MULTISPECIES: recombinase RecR [Rhodococcus]
RER_03920	570	151	521	396.555	198.386	gi|527104820|ref|WP_020905905.1| MULTISPECIES: putative TetR family transcriptional regulator [Rhodococcus]
RER_03930	1512	411	2733	1079.36	1040.67	gi|226182997|dbj|BAH31101.1| putative MFS transporter [Rhodococcus erythropolis PR4]
RER_03940	591	58	665	152.319	253.218	gi|518576342|ref|WP_019746549.1| MULTISPECIES: TetR family transcriptional regulator [Rhodococcus]
RER_03950	654	84	1016	220.6	386.872	gi|226182999|dbj|BAH31103.1| hypothetical protein RER_03950 [Rhodococcus erythropolis PR4]
RER_03960	429	28	515	73.5333	196.102	gi|527104823|ref|WP_020905908.1| MULTISPECIES: hypothetical protein [Rhodococcus]
RER_03970	414	17	520	44.6452	198.005	gi|527104824|ref|WP_020905909.1| hypothetical protein [Rhodococcus erythropolis]
RER_03980	1182	105	1951	275.75	742.901	gi|527104825|ref|WP_020905910.1| MULTISPECIES: hypothetical protein [Rhodococcus]
RER_03990	1209	90	1214	236.357	462.267	gi|527104826|ref|WP_020905911.1| putative NDP-hexose dehydratase [Rhodococcus erythropolis]
RER_04000	855	51	877	133.936	333.944	gi|527104827|ref|WP_020905912.1| putative oxidoreductase [Rhodococcus erythropolis]
RER_04010	1131	127	1545	333.526	588.305	gi|527104828|ref|WP_020905913.1| putative acetyl-CoA acyltransferase [Rhodococcus erythropolis]
RER_04020	2211	181	2477	475.34	943.191	gi|527104830|ref|WP_020905914.1| hypothetical protein [Rhodococcus erythropolis]
RER_04030	1206	85	1371	223.226	522.049	gi|527104831|ref|WP_020905915.1| MULTISPECIES: putative acyl-CoA dehydrogenase [Rhodococcus]
RER_04040	1128	119	1654	312.517	629.81	gi|527104832|ref|WP_020905916.1| putative acyl-CoA dehydrogenase [Rhodococcus erythropolis]
RER_04050	1164	78	1300	204.843	495.014	gi|656323005|ref|WP_029254303.1| low temperature requirement protein A [Rhodococcus erythropolis]
RER_04060	714	119	745	312.517	283.681	gi|518576353|ref|WP_019746560.1| glutamine amidotransferase [Rhodococcus erythropolis]
RER_04070	1254	252	1829	661.8	696.446	gi|527104834|ref|WP_020905918.1| hypothetical protein [Rhodococcus erythropolis]
RER_04080	942	63	1109	165.45	422.285	gi|527104835|ref|WP_020905919.1| probable amino acid efflux protein [Rhodococcus erythropolis]
RER_04090	894	72	873	189.086	332.421	gi|527104836|ref|WP_020905920.1| MULTISPECIES: putative LysR family transcriptional regulator [Rhodococcus]
RER_04100	396	594	801	1559.96	305.005	gi|226183014|dbj|BAH31118.1| conserved hypothetical protein [Rhodococcus erythropolis PR4]
RER_04110	1809	605	3541	1588.85	1348.34	gi|518576358|ref|WP_019746565.1| MULTISPECIES: 2-isopropylmalate synthase [Rhodococcus]
RER_04120	492	80	836	210.095	318.332	gi|226183016|dbj|BAH31120.1| hypothetical protein RER_04120 [Rhodococcus erythropolis PR4]
RER_04130	957	91	1016	238.983	386.872	gi|226183017|dbj|BAH31121.1| hypothetical membrane protein [Rhodococcus erythropolis PR4]
RER_04140	1266	497	1467	1305.22	558.604	gi|518576360|ref|WP_019746567.1| MULTISPECIES: aspartokinase [Rhodococcus]
RER_04150	1035	486	1283	1276.33	488.54	gi|518576361|ref|WP_019746568.1| MULTISPECIES: aspartate-semialdehyde dehydrogenase [Rhodococcus]
RER_04160	342	96	393	252.114	149.646	gi|527104840|ref|WP_020905923.1| hypothetical protein [Rhodococcus erythropolis]
RER_04170	642	197	841	517.36	320.236	gi|527104841|ref|WP_020905924.1| MULTISPECIES: putative TetR family transcriptional regulator [Rhodococcus]
RER_04180	1782	428	2344	1124.01	892.548	gi|527104842|ref|WP_020905925.1| hypothetical protein [Rhodococcus erythropolis]
RER_04190	933	318	1275	835.129	485.494	gi|226183023|dbj|BAH31127.1| conserved hypothetical protein [Rhodococcus erythropolis PR4]
RER_04200	1266	164	1789	430.695	681.215	gi|226183024|dbj|BAH31128.1| hypothetical protein RER_04200 [Rhodococcus erythropolis PR4]
RER_04210	777	0	23	0	8.75793	gi|527104845|ref|WP_020905928.1| putative TetR family transcriptional regulator [Rhodococcus erythropolis]
RER_04220	840	5	29	13.131	11.0426	gi|527104846|ref|WP_020905929.1| hypothetical protein [Rhodococcus erythropolis]
RER_04230	1767	344	3051	903.41	1161.76	gi|527104847|ref|WP_020905930.1| MULTISPECIES: putative multicopper oxidase [Rhodococcus]
RER_04240	1215	350	1961	919.167	746.709	gi|527104848|ref|WP_020905931.1| hypothetical protein [Rhodococcus erythropolis]
RER_04250	912	248	1209	651.295	460.363	gi|518576371|ref|WP_019746578.1| hydroxymethylglutaryl-CoA lyase [Rhodococcus erythropolis]
RER_04260	306	25	131	65.6548	49.8821	gi|518576372|ref|WP_019746579.1| MULTISPECIES: hypothetical protein [Rhodococcus]
RER_04270	1098	25	409	65.6548	155.739	gi|527104849|ref|WP_020905932.1| hypothetical protein [Rhodococcus erythropolis]
RER_04290	267	19	297	49.8976	113.092	gi|226183033|dbj|BAH31137.1| putative LuxR family transcriptional regulator [Rhodococcus erythropolis PR4]
RER_04300	705	71	892	186.46	339.655	gi|518576376|ref|WP_019746583.1| MULTISPECIES: response regulator receiver [Rhodococcus]
RER_04310	585	52	456	136.562	173.636	gi|527104853|ref|WP_020905935.1| MULTISPECIES: putative TetR family transcriptional regulator [Rhodococcus]
RER_04320	1485	200	1777	525.238	676.646	gi|527104854|ref|WP_020905936.1| putative flavin-containing monooxygenase [Rhodococcus erythropolis]
RER_04330	1716	331	2791	869.269	1062.76	gi|656323013|ref|WP_029254311.1| cholesterol oxidase [Rhodococcus erythropolis]
RER_04340	603	129	891	338.779	339.275	gi|226183038|dbj|BAH31142.1| hypothetical protein RER_04340 [Rhodococcus erythropolis PR4]
RER_04450	555	14329	1259	37630.7	479.402	gi|518576381|ref|WP_019746588.1| MULTISPECIES: Fur family transcriptional regulator [Rhodococcus]
RER_04460	1452	22734	2625	59703.8	999.547	gi|527104868|ref|WP_020905949.1| catalase [Rhodococcus erythropolis]
RER_04470	687	527	1371	1384	522.049	gi|527104869|ref|WP_020905950.1| MULTISPECIES: putative hydrolase [Rhodococcus]
RER_04480	993	475	1050	1247.44	399.819	gi|226183052|dbj|BAH31156.1| putative F420-dependent glucose-6-phosphate dehydrogenase [Rhodococcus erythropolis PR4]
RER_04490	1380	227	1687	596.145	642.375	gi|527104871|ref|WP_020905951.1| probable two-component histidine kinase [Rhodococcus erythropolis]
RER_04500	696	76	681	199.59	259.311	gi|226183054|dbj|BAH31158.1| probable OmpR family two-component response regulator [Rhodococcus erythropolis PR4]
RER_04510	513	67	938	175.955	357.171	gi|226183055|dbj|BAH31159.1| hypothetical protein RER_04510 [Rhodococcus erythropolis PR4]
RER_04520	873	176	1839	462.21	700.254	gi|226183056|dbj|BAH31160.1| conserved hypothetical membrane protein [Rhodococcus erythropolis PR4]
RER_04530	1767	168	2573	441.2	979.746	gi|226183057|dbj|BAH31161.1| putative oxidoreductase [Rhodococcus erythropolis PR4]
RER_04540	753	96	699	252.114	266.165	gi|226183058|dbj|BAH31162.1| hypothetical protein RER_04540 [Rhodococcus erythropolis PR4]
RER_04550	1644	150	1719	393.929	654.56	gi|226183059|dbj|BAH31163.1| putative drug resistance efflux protein [Rhodococcus erythropolis PR4]
RER_04560	477	75	710	196.964	270.354	gi|527104879|ref|WP_020905958.1| MULTISPECIES: putative MarR family transcriptional regulator [Rhodococcus]
RER_04570	1032	118	992	309.89	377.733	gi|527104880|ref|WP_020905959.1| putative iron-siderophore binding protein [Rhodococcus erythropolis]
RER_04580	1557	322	2073	845.633	789.356	gi|527104881|ref|WP_020905960.1| probable fatty-acid--CoA ligase [Rhodococcus erythropolis]
RER_04600	324	201	355	527.864	135.177	gi|518576396|ref|WP_019746603.1| hypothetical protein [Rhodococcus erythropolis]
RER_04610	969	715	1325	1877.73	504.533	gi|490041066|ref|WP_003943461.1| MULTISPECIES: metallophosphoesterase [Rhodococcus]
RER_04620	477	90	494	236.357	188.105	gi|490041097|ref|WP_003943491.1| MULTISPECIES: GatB/Yqey domain protein [Rhodococcus]
RER_04630	2388	413	3680	1084.62	1401.27	gi|226183067|dbj|BAH31171.1| penicillin-binding protein 1 [Rhodococcus erythropolis PR4]
RER_04640	324	1758	559	4616.84	212.856	gi|495006361|ref|WP_007732375.1| MULTISPECIES: transcriptional regulator [Rhodococcus]
RER_04650	1182	825	1540	2166.61	586.401	gi|226183069|dbj|BAH31173.1| putative anion-transporting ATPase [Rhodococcus erythropolis PR4]
RER_04660	1014	286	1185	751.09	451.224	gi|527104886|ref|WP_020905964.1| putative anion-transporting ATPase [Rhodococcus erythropolis]
RER_04670	165	138	159	362.414	60.544	gi|226183071|dbj|BAH31175.1| conserved hypothetical protein [Rhodococcus erythropolis PR4]
RER_04680	471	366	650	961.186	247.507	gi|490041114|ref|WP_003943508.1| MULTISPECIES: LysR family transcriptional regulator [Rhodococcus]
RER_04690	786	378	954	992.7	363.264	gi|527104888|ref|WP_020905965.1| MULTISPECIES: putative beta-lactamase [Rhodococcus]
RER_04700	1476	82	1139	215.348	433.708	gi|527104889|ref|WP_020905966.1| MULTISPECIES: putative 2-aminomuconic semialdehyde dehydrogenase [Rhodococcus]
RER_04710	774	74	1011	194.338	384.968	gi|518576404|ref|WP_019746611.1| MULTISPECIES: 4-oxalocrotonate decarboxylase [Rhodococcus]
RER_04720	453	94	1177	246.862	448.178	gi|518576405|ref|WP_019746612.1| MULTISPECIES: 2-aminomuconate deaminase [Rhodococcus]
RER_04730	522	38	492	99.7952	187.344	gi|490041117|ref|WP_003943511.1| MULTISPECIES: 3-hydroxyanthranilate 3,4-dioxygenase [Rhodococcus]
RER_04740	999	166	1988	435.948	756.99	gi|226183078|dbj|BAH31182.1| putative 2-amino-3-carboxymuconate-6- semialdehyde decarboxylase [Rhodococcus erythropolis PR4]
RER_04750	1359	251	1862	659.174	709.012	gi|518576408|ref|WP_019746615.1| MULTISPECIES: MFS transporter [Rhodococcus]
RER_04760	927	628	1389	1649.25	528.903	gi|518576409|ref|WP_019746616.1| MULTISPECIES: LysR family transcriptional regulator [Rhodococcus]
RER_04770	1293	301	2281	790.483	868.558	gi|527104892|ref|WP_020905968.1| putative carboxylesterase [Rhodococcus erythropolis]
RER_04780	561	67	502	175.955	191.151	gi|527104893|ref|WP_020905969.1| putative TetR family transcriptional regulator [Rhodococcus erythropolis]
RER_04790	471	75	573	196.964	218.187	gi|518576412|ref|WP_019746619.1| MULTISPECIES: 50S ribosomal protein L21 [Rhodococcus]
RER_04800	675	794	1469	2085.2	559.365	gi|490041112|ref|WP_003943506.1| MULTISPECIES: Crp/Fnr family transcriptional regulator [Rhodococcus]
RER_04810	231	41	222	107.674	84.5331	gi|226183085|dbj|BAH31189.1| hypothetical protein RER_04810 [Rhodococcus erythropolis PR4]
RER_04820	786	110	1193	288.881	454.27	gi|490041077|ref|WP_003943471.1| MULTISPECIES: endonuclease III [Rhodococcus]
RER_04830	654	55	974	144.44	370.879	gi|518576414|ref|WP_019746621.1| MULTISPECIES: thioredoxin [Rhodococcus]
RER_04840	615	36	597	94.5429	227.325	gi|226183088|dbj|BAH31192.1| conserved hypothetical protein [Rhodococcus erythropolis PR4]
RER_04850	1191	129	1783	338.779	678.93	gi|518576416|ref|WP_019746623.1| MULTISPECIES: serine protease [Rhodococcus]
RER_04860	936	270	1141	709.071	434.47	gi|518576417|ref|WP_019746624.1| MULTISPECIES: alpha/beta hydrolase [Rhodococcus]
RER_04870	510	494	686	1297.34	261.215	gi|518576418|ref|WP_019746625.1| MULTISPECIES: membrane protein [Rhodococcus]
RER_04880	1335	2227	2300	5848.53	875.793	gi|226183092|dbj|BAH31196.1| probable Na(+)/H(+) antiporter [Rhodococcus erythropolis PR4]
RER_04890	1392	118	1547	309.89	589.066	gi|527104898|ref|WP_020905973.1| putative MFS transporter [Rhodococcus erythropolis]
RER_04900	1686	173	2389	454.331	909.683	gi|518576421|ref|WP_019746628.1| allantoin permease [Rhodococcus erythropolis]
RER_04910	1041	89	1007	233.731	383.445	gi|226183095|dbj|BAH31199.1| putative ATPase [Rhodococcus erythropolis PR4]
RER_04920	1038	179	1521	470.088	579.166	gi|518576423|ref|WP_019746630.1| MULTISPECIES: acylamide amidohydrolase [Rhodococcus]
RER_04930	621	150	1599	393.929	608.867	gi|518576424|ref|WP_019746631.1| MULTISPECIES: transporter [Rhodococcus]
RER_04940	1080	116	997	304.638	379.637	gi|527104900|ref|WP_020905975.1| MULTISPECIES: putative aliphatic amidase regulator [Rhodococcus]
RER_04950	456	150	1039	393.929	395.63	gi|226183099|dbj|BAH31203.1| putative MarR family transcriptional regulator [Rhodococcus erythropolis PR4]
RER_04960	1932	1200	4287	3151.43	1632.4	gi|527104902|ref|WP_020905977.1| acetate--CoA ligase [Rhodococcus erythropolis]
RER_04970	1632	272	2626	714.324	999.927	gi|226183101|dbj|BAH31205.1| putative ABC transporter substrate-binding protein [Rhodococcus erythropolis PR4]
RER_04980	927	77	1281	202.217	487.779	gi|518576430|ref|WP_019746637.1| MULTISPECIES: ABC transporter permease [Rhodococcus]
RER_04990	957	69	1150	181.207	437.897	gi|518576431|ref|WP_019746638.1| MULTISPECIES: peptide ABC transporter permease [Rhodococcus]
RER_05000	1734	155	1867	407.06	710.916	gi|527104903|ref|WP_020905978.1| putative ABC transporter ATP-binding protein [Rhodococcus erythropolis]
RER_05010	750	1822	1118	4784.92	425.712	gi|527104904|ref|WP_020905979.1| MULTISPECIES: hypothetical protein [Rhodococcus]
RER_05020	819	240	1155	630.286	439.801	gi|518576434|ref|WP_019746641.1| MULTISPECIES: Inhibition of morphological differentiation protein [Rhodococcus]
RER_05030	1095	180	1643	472.714	625.621	gi|544934286|ref|WP_021342689.1| membrane protein [Rhodococcus sp. P27]
RER_05040	1182	102	1333	267.871	507.579	gi|527104907|ref|WP_020905981.1| hypothetical protein [Rhodococcus erythropolis]
RER_05050	789	59	865	154.945	329.374	gi|527104908|ref|WP_020905982.1| hypothetical protein [Rhodococcus erythropolis]
RER_05060	585	37	710	97.169	270.354	gi|757692602|ref|WP_042922859.1| membrane protein [Rhodococcus qingshengii]
RER_05070	204	27	354	70.9071	134.796	gi|527104910|ref|WP_020905984.1| MULTISPECIES: hypothetical protein [Rhodococcus]
RER_05080	363	35	722	91.9167	274.923	gi|226183112|dbj|BAH31216.1| conserved hypothetical protein [Rhodococcus erythropolis PR4]
RER_05090	351	121	1204	317.769	458.459	gi|527104912|ref|WP_020905986.1| hypothetical protein [Rhodococcus erythropolis]
RER_05100	2349	1296	4031	3403.54	1534.92	gi|226183114|dbj|BAH31218.1| putative ATP-dependent helicase [Rhodococcus erythropolis PR4]
RER_05110	204	501	711	1315.72	270.734	gi|490043755|ref|WP_003946117.1| MULTISPECIES: cold-shock protein [Rhodococcus]
RER_05120	621	85	1024	223.226	389.918	gi|226183116|dbj|BAH31220.1| conserved hypothetical protein [Rhodococcus erythropolis PR4]
RER_05130	2937	2653	3774	6967.28	1437.06	gi|414571628|gb|EKT82337.1| DNA topoisomerase I subunit omega [Rhodococcus opacus M213]
RER_05140	1230	602	1363	1580.97	519.003	gi|518576445|ref|WP_019746652.1| MULTISPECIES: DNA polymerase III subunit delta' [Rhodococcus]
RER_05150	567	108	1066	283.629	405.911	gi|527104915|ref|WP_020905988.1| MULTISPECIES: hypothetical protein [Rhodococcus]
RER_05160	432	202	871	530.49	331.659	gi|226183120|dbj|BAH31224.1| conserved hypothetical membrane protein [Rhodococcus erythropolis PR4]
RER_05170	279	257	882	674.931	335.848	gi|226183121|dbj|BAH31225.1| hypothetical protein RER_05170 [Rhodococcus erythropolis PR4]
RER_05180	1425	3658	2090	9606.6	795.83	gi|532558746|gb|EQM29719.1| aldehyde dehydrogenase [Rhodococcus erythropolis DN1]
RER_05190	762	200	938	525.238	357.171	gi|527104917|ref|WP_020905990.1| putative aldolase [Rhodococcus erythropolis]
RER_05200	960	428	1569	1124.01	597.443	gi|527104918|ref|WP_020905991.1| putative aldo-keto reductase [Rhodococcus erythropolis]
RER_05210	867	141	966	370.293	367.833	gi|226183125|dbj|BAH31229.1| putative ABC transporter ATP-binding protein [Rhodococcus erythropolis PR4]
RER_05220	834	176	1185	462.21	451.224	gi|226183126|dbj|BAH31230.1| putative ABC transporter ATP-binding protein [Rhodococcus erythropolis PR4]
RER_05230	948	208	1370	546.248	521.668	gi|527104922|ref|WP_020905994.1| putative ABC transporter permease protein [Rhodococcus erythropolis]
RER_05240	1005	141	1542	370.293	587.162	gi|226183128|dbj|BAH31232.1| putative ABC transporter permease protein [Rhodococcus erythropolis PR4]
RER_05250	1563	250	2714	656.548	1033.44	gi|226183129|dbj|BAH31233.1| putative ABC transporter substrate-binding protein [Rhodococcus erythropolis PR4]
RER_05260	246	93	488	244.236	185.82	gi|495006477|ref|WP_007732491.1| MULTISPECIES: hypothetical protein [Rhodococcus]
RER_05270	2061	372	4071	976.943	1550.15	gi|226183131|dbj|BAH31235.1| probable 4-hydroxythreonine-4-phosphate dehydrogenase [Rhodococcus erythropolis PR4]
RER_05280	768	203	1978	533.117	753.182	gi|527104924|ref|WP_020905996.1| putative DeoR family transcriptional regulator [Rhodococcus erythropolis]
RER_05310	1470	195	2406	512.107	916.156	gi|226183135|dbj|BAH31239.1| putative GntR family transcriptional regulator [Rhodococcus erythropolis PR4]
RER_05320	459	102	549	267.871	209.048	gi|527104927|ref|WP_020905998.1| hypothetical protein [Rhodococcus erythropolis]
RER_05330	1452	148	1809	388.676	688.83	gi|754200887|ref|WP_041814597.1| hypothetical protein [Rhodococcus erythropolis]
RER_05340	693	43	672	112.926	255.884	gi|754202078|ref|WP_041815532.1| peptidase C60 [Rhodococcus erythropolis]
RER_05350	798	146	988	383.424	376.21	gi|527104931|ref|WP_020906001.1| hypothetical protein [Rhodococcus erythropolis]
RER_05360	1122	271	1602	711.698	610.009	gi|518576462|ref|WP_019746669.1| MULTISPECIES: diguanylate cyclase [Rhodococcus]
RER_05370	651	101	939	265.245	357.552	gi|226183141|dbj|BAH31245.1| putative GntR family transcriptional regulator [Rhodococcus erythropolis PR4]
RER_05380	1275	433	2306	1137.14	878.078	gi|527104933|ref|WP_020906003.1| putative drug resistance efflux protein [Rhodococcus erythropolis]
RER_05390	1572	1581	1644	4152.01	626.002	gi|527104934|ref|WP_020906004.1| MULTISPECIES: hypothetical protein [Rhodococcus]
RER_05400	516	1562	1581	4102.11	602.013	gi|527104935|ref|WP_020906005.1| hypothetical protein [Rhodococcus erythropolis]
RER_05420	1317	407	2468	1068.86	939.764	gi|226183146|dbj|BAH31250.1| putative M1 family peptidase [Rhodococcus erythropolis PR4]
RER_05430	3918	679	5297	1783.18	2016.99	gi|746553031|ref|WP_039584524.1| amino acid adenylation protein [Rhodococcus sp. Chr-9]
RER_05440	1878	190	2144	498.976	816.392	gi|226183148|dbj|BAH31252.1| putative BCCT family transporter [Rhodococcus erythropolis PR4]
RER_05450	405	57	601	149.693	228.849	gi|527104939|ref|WP_020906009.1| hypothetical protein [Rhodococcus erythropolis]
RER_05460	327	161	382	422.817	145.458	gi|226183150|dbj|BAH31254.1| hypothetical protein RER_05460 [Rhodococcus erythropolis PR4]
RER_05470	231	87	207	228.479	78.8214	gi|226183151|dbj|BAH31255.1| hypothetical protein RER_05470 [Rhodococcus erythropolis PR4]
RER_05480	732	337	1698	885.026	646.564	gi|518576472|ref|WP_019746679.1| short-chain dehydrogenase [Rhodococcus erythropolis]
RER_05490	1368	665	2432	1746.42	926.056	gi|226183153|dbj|BAH31257.1| putative cytosine permease [Rhodococcus erythropolis PR4]
RER_05500	1581	1065	2250	2796.89	856.754	gi|544924340|ref|WP_021333724.1| MULTISPECIES: hydantoinase [Rhodococcus]
RER_05510	1110	788	1702	2069.44	648.087	gi|495001123|ref|WP_007727138.1| MULTISPECIES: hypothetical protein [Rhodococcus]
RER_05520	1059	278	1701	730.081	647.706	gi|527104945|ref|WP_020906014.1| hypothetical protein [Rhodococcus erythropolis]
RER_05530	1536	298	2479	782.605	943.953	gi|527104946|ref|WP_020906015.1| MULTISPECIES: putative CdaR family transcriptional regulator [Rhodococcus]
RER_05540	1326	433	2403	1137.14	915.014	gi|527104948|ref|WP_020906016.1| putative cysteine desulfurase [Rhodococcus erythropolis]
RER_05550	615	72	729	189.086	277.588	gi|527104949|ref|WP_020906017.1| MULTISPECIES: hypothetical protein [Rhodococcus]
RER_05560	864	139	1435	365.04	546.419	gi|527104950|ref|WP_020906018.1| hypothetical protein [Rhodococcus erythropolis]
RER_05570	1053	173	2496	454.331	950.426	gi|226183161|dbj|BAH31265.1| conserved hypothetical protein [Rhodococcus erythropolis PR4]
RER_05580	1212	98	1774	257.367	675.503	gi|527104952|ref|WP_020906020.1| hypothetical protein [Rhodococcus erythropolis]
RER_05590	402	41	385	107.674	146.6	gi|226183163|dbj|BAH31267.1| hypothetical protein RER_05590 [Rhodococcus erythropolis PR4]
RER_05600	378	28	433	73.5333	164.878	gi|527104955|ref|WP_020906022.1| hypothetical protein [Rhodococcus erythropolis]
RER_05610	579	124	800	325.648	304.624	gi|226183165|dbj|BAH31269.1| hypothetical protein RER_05610 [Rhodococcus erythropolis PR4]
RER_05620	1608	250	2170	656.548	826.292	gi|527104957|ref|WP_020906024.1| putative ABC transporter substrate-binding protein [Rhodococcus erythropolis]
RER_05630	1503	206	3237	540.995	1232.58	gi|527104958|ref|WP_020906025.1| putative MFS transporter [Rhodococcus erythropolis]
RER_05640	675	124	806	325.648	306.908	gi|536663341|gb|ERB55226.1| TetR family transcriptional regulator [Rhodococcus sp. P27]
RER_05650	960	118	1338	309.89	509.483	gi|663760735|ref|WP_030534848.1| hypothetical protein [Rhodococcus erythropolis]
RER_05660	342	42	570	110.3	217.044	gi|226183170|dbj|BAH31274.1| hypothetical protein RER_05660 [Rhodococcus erythropolis PR4]
RER_05670	1323	158	1946	414.938	740.997	gi|226183171|dbj|BAH31275.1| putative MFS transporter [Rhodococcus erythropolis PR4]
RER_05680	528	54	539	141.814	205.24	gi|527104962|ref|WP_020906029.1| hypothetical protein [Rhodococcus erythropolis]
RER_05690	1560	357	2458	937.55	935.956	gi|226183173|dbj|BAH31277.1| putative drug resistance efflux protein [Rhodococcus erythropolis PR4]
RER_05700	807	345	1161	906.036	442.085	gi|527104965|ref|WP_020906031.1| hypothetical protein [Rhodococcus erythropolis]
RER_05710	378	69	376	181.207	143.173	gi|527104966|ref|WP_020906032.1| hypothetical protein [Rhodococcus erythropolis]
RER_05720	408	54	444	141.814	169.066	gi|226183176|dbj|BAH31280.1| hypothetical protein RER_05720 [Rhodococcus erythropolis PR4]
RER_05730	1602	287	3107	753.717	1183.08	gi|665966828|ref|WP_031332789.1| ABC transporter substrate-binding protein [Rhodococcus sp. P27]
RER_05740	438	44	751	115.552	285.966	gi|527104969|ref|WP_020906035.1| MULTISPECIES: hypothetical protein [Rhodococcus]
RER_05750	741	187	896	491.098	341.179	gi|226183179|dbj|BAH31283.1| putative methyltransferase [Rhodococcus erythropolis PR4]
RER_05760	957	684	1700	1796.31	647.325	gi|490038711|ref|WP_003941134.1| MULTISPECIES: guanidinobutyrase [Rhodococcus]
RER_05770	645	210	1455	551.5	554.034	gi|226183181|dbj|BAH31285.1| putative Xre family DNA-binding protein [Rhodococcus erythropolis PR4]
RER_05780	846	701	1167	1840.96	444.37	gi|527104974|ref|WP_020906038.1| putative hydrolase [Rhodococcus erythropolis]
RER_05790	1689	1316	1748	3456.07	665.603	gi|527104975|ref|WP_020906039.1| putative oxidoreductase [Rhodococcus erythropolis]
RER_05800	3222	795	3540	2087.82	1347.96	gi|527104976|ref|WP_020906040.1| putative NAD-dependent glutamate dehydrogenase [Rhodococcus erythropolis]
RER_05810	1518	283	2822	743.212	1074.56	gi|527104977|ref|WP_020906041.1| putative CdaR family transcriptional regulator [Rhodococcus erythropolis]
RER_05820	1365	1149	2322	3017.49	884.17	gi|527104978|ref|WP_020906042.1| 4-aminobutyrate aminotransferase [Rhodococcus erythropolis]
RER_05830	1446	1084	1977	2846.79	752.801	gi|518576519|ref|WP_019746726.1| succinate-semialdehyde dehdyrogenase [Rhodococcus erythropolis]
RER_05840	579	215	1073	564.631	408.577	gi|490038766|ref|WP_003941189.1| MULTISPECIES: flavin oxidoreductase [Rhodococcus]
RER_05850	474	111	1078	291.507	410.481	gi|518576520|ref|WP_019746727.1| MULTISPECIES: YbaK/EbsC family protein EbsC protein [Rhodococcus]
RER_05860	1104	85	1349	223.226	513.672	gi|490038706|ref|WP_003941129.1| MULTISPECIES: membrane protein [Rhodococcus]
RER_05870	642	139	966	365.04	367.833	gi|226183191|dbj|BAH31295.1| putative TetR family transcriptional regulator [Rhodococcus erythropolis PR4]
RER_05880	2694	189	2980	496.35	1134.72	gi|527104981|ref|WP_020906043.1| magnesium-transporting ATPase [Rhodococcus erythropolis]
RER_05890	705	86	653	225.852	248.649	gi|490038764|ref|WP_003941187.1| MULTISPECIES: membrane protein [Rhodococcus]
RER_05900	1395	635	2633	1667.63	1002.59	gi|226183194|dbj|BAH31298.1| putative lipase [Rhodococcus erythropolis PR4]
RER_05910	450	104	670	273.124	255.122	gi|527104983|ref|WP_020906045.1| hypothetical protein [Rhodococcus erythropolis]
RER_05920	477	115	551	302.012	209.81	gi|527104984|ref|WP_020906046.1| hypothetical protein [Rhodococcus erythropolis]
RER_05930	1995	427	2372	1121.38	903.209	gi|527104985|ref|WP_020906047.1| hypothetical protein [Rhodococcus erythropolis]
RER_05940	1122	347	1715	911.288	653.037	gi|527104986|ref|WP_020906048.1| hypothetical protein [Rhodococcus erythropolis]
RER_05950	576	873	1035	2292.66	394.107	gi|527104988|ref|WP_020906049.1| putative tellurium resistance protein [Rhodococcus erythropolis]
RER_05960	1230	267	2511	701.193	956.138	gi|226183200|dbj|BAH31304.1| hypothetical protein RER_05960 [Rhodococcus erythropolis PR4]
RER_05970	1191	126	1319	330.9	502.248	gi|226183201|dbj|BAH31305.1| conserved hypothetical protein [Rhodococcus erythropolis PR4]
RER_05980	1290	103	1265	270.498	481.686	gi|527104990|ref|WP_020906051.1| hypothetical protein [Rhodococcus erythropolis]
RER_05990	1110	123	1380	323.021	525.476	gi|527104991|ref|WP_020906052.1| hypothetical protein [Rhodococcus erythropolis]
RER_06000	858	72	830	189.086	316.047	gi|527104993|ref|WP_020906053.1| hypothetical protein [Rhodococcus erythropolis]
RER_06010	1395	1005	1801	2639.32	685.784	gi|532220415|gb|AGT90448.1| hypothetical protein O5Y_02865 [Rhodococcus erythropolis CCM2595]
RER_06020	894	140	1298	367.667	494.252	gi|527104994|ref|WP_020906054.1| MULTISPECIES: putative esterase [Rhodococcus]
RER_06030	1557	244	1911	640.79	727.67	gi|226183207|dbj|BAH31311.1| conserved hypothetical protein [Rhodococcus erythropolis PR4]
RER_06040	456	1561	602	4099.48	229.229	gi|490038687|ref|WP_003941110.1| MULTISPECIES: tellurium resistance protein [Rhodococcus]
RER_06050	522	205	1210	538.369	460.743	gi|490038661|ref|WP_003941084.1| allantoicase [Rhodococcus erythropolis]
RER_06090	483	2	91	5.25238	34.651	gi|518576560|ref|WP_019746767.1| hypothetical protein [Rhodococcus erythropolis]
RER_06120	1980	163	2506	428.069	954.234	gi|226183216|dbj|BAH31320.1| conserved hypothetical membrane protein [Rhodococcus erythropolis PR4]
RER_06130	819	149	1346	391.302	512.529	gi|527105003|ref|WP_020906062.1| hypothetical protein [Rhodococcus erythropolis]
RER_06140	1530	208	2228	546.248	848.377	gi|226183218|dbj|BAH31322.1| putative LytR family regulatory protein [Rhodococcus erythropolis PR4]
RER_06150	183	234	404	614.529	153.835	gi|527105005|ref|WP_020906064.1| MULTISPECIES: hypothetical protein [Rhodococcus]
RER_06160	831	618	1424	1622.99	542.23	gi|495001007|ref|WP_007727023.1| MULTISPECIES: enoyl-CoA hydratase [Rhodococcus]
RER_06170	492	99	813	259.993	309.574	gi|490038758|ref|WP_003941181.1| MULTISPECIES: inorganic pyrophosphatase [Rhodococcus]
RER_06180	1326	322	1503	845.633	572.312	gi|656323133|ref|WP_029254401.1| D-alanyl-D-alanine carboxypeptidase [Rhodococcus erythropolis]
RER_06190	1074	230	1114	604.024	424.189	gi|527105008|ref|WP_020906066.1| hypothetical protein [Rhodococcus erythropolis]
RER_06200	978	140	1527	367.667	581.451	gi|527105009|ref|WP_020906067.1| tRNA(Ile)-lysidine synthetase [Rhodococcus erythropolis]
RER_06210	555	84	495	220.6	188.486	gi|527105011|ref|WP_020906068.1| hypoxanthine phosphoribosyltransferase [Rhodococcus erythropolis]
RER_06240	168	46	168	120.805	63.971	gi|226183228|dbj|BAH31332.1| hypothetical protein RER_06240 [Rhodococcus erythropolis PR4]
RER_06250	2565	3781	4078	9929.63	1552.82	gi|527105015|ref|WP_020906072.1| ATP-dependent protease FtsH [Rhodococcus erythropolis]
RER_06260	618	370	999	971.69	380.399	gi|518576576|ref|WP_019746783.1| MULTISPECIES: GTP cyclohydrolase [Rhodococcus]
RER_06270	870	348	807	913.914	307.289	gi|226183231|dbj|BAH31335.1| dihydropteroate synthase [Rhodococcus erythropolis PR4]
RER_06280	366	176	424	462.21	161.451	gi|490043418|ref|WP_003945780.1| MULTISPECIES: dihydroneopterin aldolase [Rhodococcus]
RER_06290	504	153	970	401.807	369.356	gi|490043486|ref|WP_003945848.1| 2-amino-4-hydroxy-6-hydroxymethyldihydropteridine pyrophosphokinase [Rhodococcus erythropolis]
RER_06300	489	147	628	386.05	239.13	gi|527105018|ref|WP_020906074.1| hypothetical protein [Rhodococcus erythropolis]
RER_06310	1086	172	1265	451.705	481.686	gi|754200912|ref|WP_041814620.1| membrane protein [Rhodococcus erythropolis]
RER_06320	942	331	1199	869.269	456.555	gi|518576582|ref|WP_019746789.1| MULTISPECIES: oxidoreductase [Rhodococcus]
RER_06330	942	442	1471	1160.78	560.127	gi|527105020|ref|WP_020906076.1| pantothenate synthetase [Rhodococcus erythropolis]
RER_06340	447	266	605	698.567	230.372	gi|490043399|ref|WP_003945761.1| MULTISPECIES: aspartate decarboxylase [Rhodococcus]
RER_06350	816	170	1025	446.452	390.299	gi|518576584|ref|WP_019746791.1| MULTISPECIES: pantothenate kinase [Rhodococcus]
RER_06360	519	234	1306	614.529	497.298	gi|527105022|ref|WP_020906077.1| putative cysteine dioxygenase [Rhodococcus erythropolis]
RER_06370	423	86	600	225.852	228.468	gi|490043083|ref|WP_003945445.1| MULTISPECIES: sulfurtransferase [Rhodococcus]
RER_06380	960	161	1078	422.817	410.481	gi|527105023|ref|WP_020906078.1| putative AraC family transcriptional regulator [Rhodococcus erythropolis]
RER_06390	834	142	1605	372.919	611.151	gi|527105024|ref|WP_020906079.1| hypothetical protein [Rhodococcus erythropolis]
RER_06400	504	55	587	144.44	223.518	gi|527105025|ref|WP_020906080.1| hypothetical protein [Rhodococcus erythropolis]
RER_06410	1512	215	1595	564.631	607.344	gi|490043472|ref|WP_003945834.1| MULTISPECIES: lysyl-tRNA synthetase [Rhodococcus]
RER_06420	450	59	909	154.945	346.129	gi|226183246|dbj|BAH31350.1| hypothetical protein RER_06420 [Rhodococcus erythropolis PR4]
RER_06430	339	79	997	207.469	379.637	gi|755102543|ref|WP_042453400.1| nucleoid-associated protein Lsr2 [Rhodococcus erythropolis]
RER_06440	915	83	1143	217.974	435.231	gi|226183248|dbj|BAH31352.1| triacylglycerol lipase [Rhodococcus erythropolis PR4]
RER_06450	891	63	853	165.45	324.805	gi|226183249|dbj|BAH31353.1| putative triacylglycerol lipase [Rhodococcus erythropolis PR4]
RER_06460	2544	8772	5224	23036.9	1989.19	gi|696565099|ref|WP_033096930.1| NDP-hexose 4-ketoreductase [Rhodococcus sp. p52]
RER_06470	480	25	320	65.6548	121.85	gi|518576594|ref|WP_019746801.1| MULTISPECIES: cytidine deaminase [Rhodococcus]
RER_06480	1590	603	1855	1583.59	706.346	gi|527105032|ref|WP_020906085.1| MULTISPECIES: putative fatty-acid--CoA ligase [Rhodococcus]
RER_06490	780	86	1201	225.852	457.316	gi|518576596|ref|WP_019746803.1| MULTISPECIES: enoyl-CoA hydratase [Rhodococcus]
RER_06500	990	117	1603	307.264	610.39	gi|518576597|ref|WP_019746804.1| nitronate monooxygenase [Rhodococcus erythropolis]
RER_06510	1200	133	1481	349.283	563.935	gi|527105033|ref|WP_020906086.1| putative TetR family transcriptional regulator [Rhodococcus erythropolis]
RER_06520	435	625	810	1641.37	308.432	gi|490043477|ref|WP_003945839.1| MULTISPECIES: peroxiredoxin [Rhodococcus]
RER_06530	483	107	551	281.002	209.81	gi|527105034|ref|WP_020906087.1| hypothetical protein [Rhodococcus erythropolis]
RER_06540	573	20	664	52.5238	252.838	gi|226183258|dbj|BAH31362.1| hypothetical protein RER_06540 [Rhodococcus erythropolis PR4]
RER_06550	1191	130	1690	341.405	643.518	gi|226183259|dbj|BAH31363.1| putative two-component histidine kinase [Rhodococcus erythropolis PR4]
RER_06560	654	105	706	275.75	268.83	gi|518576602|ref|WP_019746809.1| MULTISPECIES: NarL family two-protein response regulator [Rhodococcus]
RER_06570	660	129	760	338.779	289.393	gi|527105039|ref|WP_020906090.1| hypothetical protein [Rhodococcus erythropolis]
RER_06580	1341	121	1316	317.769	501.106	gi|754200920|ref|WP_041814628.1| diguanylate cyclase [Rhodococcus erythropolis]
RER_06590	780	125	986	328.274	375.449	gi|527105042|ref|WP_020906092.1| MULTISPECIES: acetoin(diacetyl) reductase [Rhodococcus]
RER_06600	1146	128	2312	336.152	880.363	gi|527105043|ref|WP_020906093.1| hypothetical protein [Rhodococcus erythropolis]
RER_06610	1800	1362	2304	3576.87	877.316	gi|226183265|dbj|BAH31369.1| putative oxidoreductase [Rhodococcus erythropolis PR4]
RER_06620	777	354	746	929.671	284.062	gi|518576608|ref|WP_019746815.1| MULTISPECIES: membrane protein [Rhodococcus]
RER_06630	195	210	482	551.5	183.536	gi|490043553|ref|WP_003945915.1| MULTISPECIES: membrane protein [Rhodococcus]
RER_06640	309	334	574	877.148	218.568	gi|495000911|ref|WP_007726927.1| MULTISPECIES: monooxygenase [Rhodococcus]
RER_06650	747	85	718	223.226	273.4	gi|226183269|dbj|BAH31373.1| putative hydrolase [Rhodococcus erythropolis PR4]
RER_06660	426	72	461	189.086	175.539	gi|518576610|ref|WP_019746817.1| MULTISPECIES: HIT family hydrolase [Rhodococcus]
RER_06670	2619	204	2905	535.743	1106.17	gi|527105046|ref|WP_020906095.1| putative LuxR family transcriptional regulator [Rhodococcus erythropolis]
RER_06680	948	78	1081	204.843	411.623	gi|226183272|dbj|BAH31376.1| hypothetical protein RER_06680 [Rhodococcus erythropolis PR4]
RER_06690	1035	49	610	128.683	232.276	gi|527105048|ref|WP_020906097.1| hypothetical protein [Rhodococcus erythropolis]
RER_06700	894	163	1050	428.069	399.819	gi|656323184|ref|WP_029254426.1| adenine glycosylase [Rhodococcus erythropolis]
RER_06710	555	75	823	196.964	313.382	gi|532492143|ref|WP_020968377.1| MULTISPECIES: hypothetical protein [Rhodococcus]
RER_06720	1239	135	1443	354.536	549.465	gi|527105050|ref|WP_020906099.1| putative Mce family protein [Rhodococcus erythropolis]
RER_06730	1074	136	1712	357.162	651.895	gi|518576617|ref|WP_019746824.1| mammalian cell entry protein [Rhodococcus erythropolis]
RER_06740	1080	77	1520	202.217	578.785	gi|656323191|ref|WP_029254429.1| mammalian cell entry protein [Rhodococcus erythropolis]
RER_06750	993	146	1454	383.424	553.654	gi|527105053|ref|WP_020906101.1| MULTISPECIES: putative Mce family protein [Rhodococcus]
RER_06760	1011	119	1607	312.517	611.913	gi|527105054|ref|WP_020906102.1| MULTISPECIES: putative Mce family protein [Rhodococcus]
RER_06770	1185	163	1739	428.069	662.176	gi|527105055|ref|WP_020906103.1| putative Mce family protein [Rhodococcus erythropolis]
RER_06780	846	62	1056	162.824	402.103	gi|527105056|ref|WP_020906104.1| MULTISPECIES: putative YrbE family protein [Rhodococcus]
RER_06790	780	79	977	207.469	372.022	gi|532220500|gb|AGT90533.1| YrbE family protein [Rhodococcus erythropolis CCM2595]
RER_06800	639	73	622	191.712	236.845	gi|518576625|ref|WP_019746832.1| MULTISPECIES: carbonic anhydrase [Rhodococcus]
RER_06810	744	214	1016	562.005	386.872	gi|518576626|ref|WP_019746833.1| MULTISPECIES: hypothetical protein [Rhodococcus]
RER_06820	1098	336	1187	882.4	451.985	gi|226183286|dbj|BAH31390.1| conserved hypothetical protein [Rhodococcus erythropolis PR4]
RER_06830	561	79	584	207.469	222.375	gi|518576627|ref|WP_019746834.1| MULTISPECIES: thioesterase [Rhodococcus]
RER_06840	1434	211	1628	554.126	619.909	gi|490043377|ref|WP_003945739.1| MULTISPECIES: DNA repair protein RadA [Rhodococcus]
RER_06850	636	446	900	1171.28	342.702	gi|490043580|ref|WP_003945942.1| LpqE protein [Rhodococcus erythropolis]
RER_06860	489	9867	1052	25912.6	400.58	gi|490043304|ref|WP_003945666.1| MULTISPECIES: CarD family transcriptional regulator [Rhodococcus]
RER_06870	699	989	666	2597.3	253.599	gi|518576629|ref|WP_019746836.1| MULTISPECIES: 2-C-methyl-D-erythritol 4-phosphate cytidylyltransferase [Rhodococcus]
RER_06880	477	166	507	435.948	193.055	gi|518576630|ref|WP_019746837.1| MULTISPECIES: 2-C-methyl-D-erythritol 2,4-cyclodiphosphate synthase [Rhodococcus]
RER_06890	1395	387	1509	1016.34	574.597	gi|490043468|ref|WP_003945830.1| MULTISPECIES: cysteinyl-tRNA synthetase [Rhodococcus]
RER_06900	978	217	1211	569.883	461.124	gi|527105059|ref|WP_020906105.1| MULTISPECIES: putative RNA methyltransferase [Rhodococcus]
RER_06910	1782	242	2602	635.538	990.789	gi|527105060|ref|WP_020906106.1| putative ABC transporter permease/ATP-binding protein [Rhodococcus erythropolis]
RER_06920	1629	209	3021	548.874	1150.34	gi|527105061|ref|WP_020906107.1| putative ABC transporter permease/ATP-binding protein [Rhodococcus erythropolis]
RER_06930	990	77	1252	202.217	476.736	gi|527105062|ref|WP_020906108.1| MULTISPECIES: putative ABC transporter substrate-binding protein [Rhodococcus]
RER_06940	798	150	1402	393.929	533.853	gi|518576635|ref|WP_019746842.1| AraC family transcriptional regulator [Rhodococcus erythropolis]
RER_06950	723	84	1208	220.6	459.982	gi|226183299|dbj|BAH31403.1| hypothetical protein RER_06950 [Rhodococcus erythropolis PR4]
RER_06960	708	77	844	202.217	321.378	gi|226183300|dbj|BAH31404.1| hypothetical protein RER_06960 [Rhodococcus erythropolis PR4]
RER_06970	744	396	913	1039.97	347.652	gi|754200931|ref|WP_041814638.1| hypothetical protein [Rhodococcus erythropolis]
RER_06980	873	1221	1152	3206.58	438.658	gi|527105067|ref|WP_020906112.1| hypothetical protein [Rhodococcus erythropolis]
RER_06990	615	162	375	425.443	142.792	gi|226183303|dbj|BAH31407.1| conserved hypothetical protein [Rhodococcus erythropolis PR4]
RER_07000	762	564	1041	1481.17	396.392	gi|527105069|ref|WP_020906114.1| hypothetical protein [Rhodococcus erythropolis]
RER_07010	882	130	1188	341.405	452.366	gi|490043449|ref|WP_003945811.1| MULTISPECIES: helicase [Rhodococcus]
RER_07020	924	138	860	362.414	327.471	gi|226183306|dbj|BAH31410.1| putative ABC transporter ATP-binding protein [Rhodococcus erythropolis PR4]
RER_07030	951	349	1526	916.54	581.07	gi|527105072|ref|WP_020906116.1| putative ABC transporter substrate-binding protein [Rhodococcus erythropolis]
RER_07040	1089	155	1137	407.06	432.947	gi|495007983|ref|WP_007733995.1| MULTISPECIES: LacI family transcription regulator [Rhodococcus]
RER_07050	2493	600	3256	1575.71	1239.82	gi|495007986|ref|WP_007733998.1| trehalose-phosphatase [Rhodococcus qingshengii]
RER_07060	639	130	658	341.405	250.553	gi|490043390|ref|WP_003945752.1| MULTISPECIES: transcriptional regulator [Rhodococcus]
RER_07070	2163	224	3097	588.267	1179.27	gi|527105074|ref|WP_020906118.1| hypothetical protein [Rhodococcus erythropolis]
RER_07080	1041	127	882	333.526	335.848	gi|702654897|ref|WP_033232534.1| acyl-CoA dehydrogenase [Rhodococcus rhodochrous]
RER_07090	1152	163	1697	428.069	646.183	gi|527105076|ref|WP_020906120.1| putative acyl-CoA dehydrogenase [Rhodococcus erythropolis]
RER_07100	1008	90	1285	236.357	489.302	gi|518576648|ref|WP_019746855.1| DNA-binding protein [Rhodococcus erythropolis]
RER_07110	447	39	545	102.421	207.525	gi|226183315|dbj|BAH31419.1| conserved hypothetical protein [Rhodococcus erythropolis PR4]
RER_07120	1170	128	1395	336.152	531.188	gi|527105078|ref|WP_020906121.1| hypothetical protein [Rhodococcus erythropolis]
RER_07130	1266	197	1994	517.36	759.275	gi|226183317|dbj|BAH31421.1| hypothetical protein RER_07130 [Rhodococcus erythropolis PR4]
RER_07140	543	58	907	152.319	345.367	gi|527105080|ref|WP_020906123.1| putative acetyltransferase [Rhodococcus erythropolis]
RER_07150	1002	447	1485	1173.91	565.458	gi|527105081|ref|WP_020906124.1| putative AraC family transcriptional regulator [Rhodococcus erythropolis]
RER_07160	411	240	724	630.286	275.684	gi|490043495|ref|WP_003945857.1| PhnB protein [Rhodococcus erythropolis]
RER_07170	1194	226	1288	593.519	490.444	gi|527105082|ref|WP_020906125.1| esterase [Rhodococcus erythropolis]
RER_07180	849	134	851	351.91	324.044	gi|518576655|ref|WP_019746862.1| 3-ketoacyl-ACP reductase [Rhodococcus erythropolis]
RER_07190	1461	190	2177	498.976	828.957	gi|527105083|ref|WP_020906126.1| putative MFS transporter [Rhodococcus erythropolis]
RER_07200	1563	324	3139	850.886	1195.27	gi|527105084|ref|WP_020906127.1| hypothetical protein [Rhodococcus erythropolis]
RER_07210	957	198	2550	519.986	970.988	gi|518576658|ref|WP_019746865.1| ABC transporter [Rhodococcus erythropolis]
RER_07220	801	139	1590	365.04	605.44	gi|490043175|ref|WP_003945537.1| MULTISPECIES: ABC transporter [Rhodococcus]
RER_07230	630	173	1199	454.331	456.555	gi|527105086|ref|WP_020906128.1| putative TetR family transcriptional regulator [Rhodococcus erythropolis]
RER_07240	795	236	1252	619.781	476.736	gi|527105087|ref|WP_020906129.1| methyltransferase [Rhodococcus erythropolis]
RER_07250	1161	144	1596	378.171	607.724	gi|527105088|ref|WP_020906130.1| hypothetical protein [Rhodococcus erythropolis]
RER_07260	567	31	657	81.4119	250.172	gi|527105090|ref|WP_020906131.1| putative TetR family transcriptional regulator [Rhodococcus erythropolis]
RER_07270	990	126	1275	330.9	485.494	gi|536663222|gb|ERB55111.1| ATPase [Rhodococcus sp. P27]
RER_07280	762	105	1120	275.75	426.473	gi|226183332|dbj|BAH31436.1| putative AraC family transcriptional regulator [Rhodococcus erythropolis PR4]
RER_07290	693	72	666	189.086	253.599	gi|495008053|ref|WP_007734065.1| MULTISPECIES: ABC transporter ATP-binding protein [Rhodococcus]
RER_07300	1308	253	2850	664.426	1085.22	gi|527105094|ref|WP_020906135.1| MULTISPECIES: hypothetical protein [Rhodococcus]
RER_07310	849	118	1610	309.89	613.055	gi|527105095|ref|WP_020906136.1| hypothetical protein [Rhodococcus erythropolis]
RER_07320	840	101	1129	265.245	429.9	gi|226183336|dbj|BAH31440.1| hypothetical protein RER_07320 [Rhodococcus erythropolis PR4]
RER_07330	1188	249	1966	653.921	748.613	gi|754200941|ref|WP_041814646.1| D-Ala-D-Ala carboxypeptidase [Rhodococcus erythropolis]
RER_07340	288	62	536	162.824	204.098	gi|527105099|ref|WP_020906139.1| MULTISPECIES: putative MerR family transcriptional regulator [Rhodococcus]
RER_07350	1764	388	4361	1018.96	1660.58	gi|527105100|ref|WP_020906140.1| MULTISPECIES: putative oxidoreductase [Rhodococcus]
RER_07360	858	102	1339	267.871	509.864	gi|490043518|ref|WP_003945880.1| MULTISPECIES: 3-alpha,7-alpha,12-alpha-trihydroxy-5-beta-cholest-24-enoyl-CoA hydratase [Rhodococcus]
RER_07370	1734	183	2145	480.593	816.772	gi|527105101|ref|WP_020906141.1| 3-keto-5alpha-steroid delta(1)-dehydrogenase KstD3 [Rhodococcus erythropolis]
RER_07380	1599	219	2606	575.136	992.312	gi|527105102|ref|WP_020906142.1| putative 3-ketosteroid delta(4)(5alpha)-dehydrogenase [Rhodococcus erythropolis]
RER_07390	786	143	1123	375.545	427.616	gi|490043118|ref|WP_003945480.1| MULTISPECIES: 2-keto-4-pentenoate hydratase [Rhodococcus]
RER_07400	903	172	1371	451.705	522.049	gi|527105103|ref|WP_020906143.1| MULTISPECIES: acetaldehyde dehydrogenase [Rhodococcus]
RER_07410	1044	82	760	215.348	289.393	gi|527105105|ref|WP_020906144.1| MULTISPECIES: 4-hydroxy-2-oxovalerate aldolase [Rhodococcus]
RER_07420	753	89	977	233.731	372.022	gi|527105106|ref|WP_020906145.1| putative oxidoreductase [Rhodococcus erythropolis]
RER_07430	489	55	721	144.44	274.542	gi|527105107|ref|WP_020906146.1| hypothetical protein [Rhodococcus erythropolis]
RER_07440	1695	294	2477	772.1	943.191	gi|226183348|dbj|BAH31452.1| putative monooxygenase [Rhodococcus erythropolis PR4]
RER_07460	1176	205	1607	538.369	611.913	gi|527105110|ref|WP_020906149.1| alkane-1-monooxygenase [Rhodococcus erythropolis]
RER_07470	171	33	305	86.6643	116.138	gi|527105111|ref|WP_020906150.1| MULTISPECIES: rubredoxin [Rhodococcus]
RER_07480	192	19	234	49.8976	89.1024	gi|495008082|ref|WP_007734094.1| MULTISPECIES: rubredoxin [Rhodococcus]
RER_07490	1257	125	1765	328.274	672.076	gi|527105113|ref|WP_020906151.1| rubredoxin reductase [Rhodococcus erythropolis]
RER_07500	627	60	566	157.571	215.521	gi|527105115|ref|WP_020906152.1| MULTISPECIES: putative TetR family transcriptional regulator [Rhodococcus]
RER_07510	171	12	104	31.5143	39.6011	gi|226183355|dbj|BAH31459.1| hypothetical protein RER_07510 [Rhodococcus erythropolis PR4]
RER_07520	834	121	1245	317.769	474.071	gi|527105117|ref|WP_020906154.1| hypothetical protein [Rhodococcus erythropolis]
RER_07530	372	85	316	223.226	120.326	gi|226183357|dbj|BAH31461.1| conserved hypothetical protein [Rhodococcus erythropolis PR4]
RER_07540	1161	437	1400	1147.65	533.092	gi|527105120|ref|WP_020906156.1| probable 3-ketosteroid 9alpha-hydroxylase component KshA [Rhodococcus erythropolis]
RER_07550	1212	309	1725	811.493	656.845	gi|226183359|dbj|BAH31463.1| putative hydroxylase [Rhodococcus erythropolis PR4]
RER_07560	879	203	982	533.117	373.926	gi|527105121|ref|WP_020906157.1| meta-cleavage compound hydrolase [Rhodococcus erythropolis]
RER_07570	903	207	719	543.621	273.781	gi|527105122|ref|WP_020906158.1| extradiol dioxygenase [Rhodococcus erythropolis]
RER_07580	585	171	767	449.079	292.058	gi|490043315|ref|WP_003945677.1| MULTISPECIES: monooxygenase [Rhodococcus]
RER_07590	843	104	743	273.124	282.919	gi|226183363|dbj|BAH31467.1| hypothetical protein RER_07590 [Rhodococcus erythropolis PR4]
RER_07600	1275	205	1756	538.369	668.649	gi|518576701|ref|WP_019746908.1| MULTISPECIES: hypothetical protein [Rhodococcus]
RER_07610	1221	171	1740	449.079	662.557	gi|527105125|ref|WP_020906160.1| threonyl-tRNA synthetase [Rhodococcus erythropolis]
RER_07620	447	432	485	1134.51	184.678	gi|490043490|ref|WP_003945852.1| MULTISPECIES: MarR family transcriptional regulator [Rhodococcus]
RER_07630	1197	156	1484	409.686	565.077	gi|527105126|ref|WP_020906161.1| putative MFS transporter [Rhodococcus erythropolis]
RER_07640	2058	176	2468	462.21	939.764	gi|527105128|ref|WP_020906162.1| probable ceramidase [Rhodococcus erythropolis]
RER_07650	729	73	874	191.712	332.801	gi|490043425|ref|WP_003945787.1| acetoacetate decarboxylase [Rhodococcus erythropolis]
RER_07660	804	128	1513	336.152	576.12	gi|754200947|ref|WP_041814651.1| short-chain dehydrogenase [Rhodococcus erythropolis]
RER_07670	1203	188	1817	493.724	691.877	gi|226183371|dbj|BAH31475.1| cytochrome P450 [Rhodococcus erythropolis PR4]
RER_07750	165	0	31	0	11.8042	gi|226183379|dbj|BAH31483.1| hypothetical protein RER_07750 [Rhodococcus erythropolis PR4]
RER_07760	435	68	536	178.581	204.098	gi|490043236|ref|WP_003945598.1| MULTISPECIES: cupin [Rhodococcus]
RER_07770	384	21	226	55.15	86.0562	gi|226183381|dbj|BAH31485.1| hypothetical protein RER_07770 [Rhodococcus erythropolis PR4]
RER_08530	1095	122	1321	320.395	503.01	gi|226183457|dbj|BAH31561.1| putative ABC transporter substrate-binding protein [Rhodococcus erythropolis PR4]
RER_08540	798	99	1528	259.993	581.831	gi|527105232|ref|WP_020906249.1| putative ABC transporter permease protein [Rhodococcus erythropolis]
RER_08550	831	170	1943	446.452	739.855	gi|755098462|ref|WP_042449422.1| ABC transporter permease [Rhodococcus erythropolis]
RER_08560	834	75	1080	196.964	411.242	gi|226183460|dbj|BAH31564.1| putative ABC transporter ATP-binding protein [Rhodococcus erythropolis PR4]
RER_08570	3282	400	4744	1050.48	1806.42	gi|527105235|ref|WP_020906251.1| exodeoxyribonuclease V gamma chain [Rhodococcus erythropolis]
RER_08580	3318	368	4131	966.438	1573	gi|527105236|ref|WP_020906252.1| exodeoxyribonuclease V beta chain [Rhodococcus erythropolis]
RER_08590	1869	194	2765	509.481	1052.86	gi|527105237|ref|WP_020906253.1| exodeoxyribonuclease V alpha chain [Rhodococcus erythropolis]
RER_08600	369	71	848	186.46	322.901	gi|527105238|ref|WP_020906254.1| hypothetical protein [Rhodococcus erythropolis]
RER_08610	564	335	2541	879.774	967.561	gi|527105239|ref|WP_020906255.1| putative TetR family transcriptional regulator [Rhodococcus erythropolis]
RER_08620	1266	248	3422	651.295	1303.03	gi|226183466|dbj|BAH31570.1| putative M38 family peptidase [Rhodococcus erythropolis PR4]
RER_08630	873	224	2344	588.267	892.548	gi|527105242|ref|WP_020906257.1| MULTISPECIES: hypothetical protein [Rhodococcus]
RER_08640	1311	97	1839	254.74	700.254	gi|527105243|ref|WP_020906258.1| hypothetical protein [Rhodococcus erythropolis]
RER_08650	1341	119	1962	312.517	747.09	gi|527105244|ref|WP_020906259.1| putative MFS transporter [Rhodococcus erythropolis]
RER_08660	168	10	342	26.2619	130.227	-
RER_08670	1290	453	3932	1189.66	1497.23	gi|226183471|dbj|BAH31575.1| putative CdaR family transcriptional regulator [Rhodococcus erythropolis PR4]
RER_08680	1425	155	1487	407.06	566.219	gi|527105246|ref|WP_020906261.1| hypothetical protein [Rhodococcus erythropolis]
RER_08690	1242	376	1927	987.448	733.762	gi|226183473|dbj|BAH31577.1| putative tryptophan synthase beta chain [Rhodococcus erythropolis PR4]
RER_08700	459	111	889	291.507	338.513	gi|490043578|ref|WP_003945940.1| MULTISPECIES: thioesterase [Rhodococcus]
RER_08710	576	51	761	133.936	289.773	gi|495008139|ref|WP_007734151.1| MULTISPECIES: TetR family transcriptional regulator [Rhodococcus]
RER_08720	504	83	716	217.974	272.638	gi|518576725|ref|WP_019746932.1| MULTISPECIES: hypothetical protein [Rhodococcus]
RER_08730	1251	166	1453	435.948	553.273	gi|527105249|ref|WP_020906263.1| putative oxidoreductase [Rhodococcus erythropolis]
RER_08740	876	399	1118	1047.85	425.712	gi|527105250|ref|WP_020906264.1| aldo-keto reductase [Rhodococcus erythropolis]
RER_08750	1101	91	1072	238.983	408.196	gi|527105251|ref|WP_020906265.1| alanine dehydrogenase [Rhodococcus erythropolis]
RER_08760	522	42	633	110.3	241.034	gi|518576729|ref|WP_019746936.1| MULTISPECIES: AsnC family transcriptional regulator [Rhodococcus]
RER_08770	1065	157	1826	412.312	695.304	gi|527105252|ref|WP_020906266.1| probable maleylacetate reductase [Rhodococcus erythropolis]
RER_08780	789	85	996	223.226	379.257	gi|527105253|ref|WP_020906267.1| MULTISPECIES: hypothetical protein [Rhodococcus]
RER_08790	516	122	1155	320.395	439.801	gi|527105254|ref|WP_020906268.1| hypothetical protein [Rhodococcus erythropolis]
RER_08800	471	200	838	525.238	319.093	gi|527105255|ref|WP_020906269.1| putative MarR family transcriptional regulator [Rhodococcus erythropolis]
RER_08810	819	104	777	273.124	295.866	gi|527105257|ref|WP_020906270.1| MULTISPECIES: hypothetical protein [Rhodococcus]
RER_08820	888	230	1068	604.024	406.673	gi|490043102|ref|WP_003945464.1| MULTISPECIES: hydrolase [Rhodococcus]
RER_08830	735	98	1181	257.367	449.701	gi|226183487|dbj|BAH31591.1| hypothetical protein RER_08830 [Rhodococcus erythropolis PR4]
RER_08840	765	71	1057	186.46	402.484	gi|490043181|ref|WP_003945543.1| short-chain dehydrogenase [Rhodococcus erythropolis]
RER_08860	1053	78	996	204.843	379.257	gi|527105260|ref|WP_020906273.1| putative acyl-CoA dehydrogenase [Rhodococcus erythropolis]
RER_08870	966	86	995	225.852	378.876	gi|527105261|ref|WP_020906274.1| MULTISPECIES: putative acyl-CoA dehydrogenase [Rhodococcus]
RER_08880	1161	113	1263	296.76	480.925	gi|495008169|ref|WP_007734181.1| MULTISPECIES: acyl-CoA dehydrogenase [Rhodococcus]
RER_08890	873	39	649	102.421	247.126	gi|518576738|ref|WP_019746945.1| MULTISPECIES: enoyl-CoA hydratase [Rhodococcus]
RER_08900	1542	119	2072	312.517	788.976	gi|527105263|ref|WP_020906275.1| putative fatty-acid--CoA ligase [Rhodococcus erythropolis]
RER_08910	1230	114	1523	299.386	579.927	gi|518576740|ref|WP_019746947.1| acyl-CoA dehydrogenase [Rhodococcus erythropolis]
RER_08920	744	39	734	102.421	279.492	gi|226183496|dbj|BAH31600.1| putative oxidoreductase [Rhodococcus erythropolis PR4]
RER_08930	672	334	674	877.148	256.646	gi|490043445|ref|WP_003945807.1| MULTISPECIES: TetR family transcriptional regulator [Rhodococcus]
RER_08940	1149	566	1145	1486.42	435.993	gi|490043365|ref|WP_003945727.1| MULTISPECIES: acetyl-CoA acetyltransferase [Rhodococcus]
RER_08950	318	21	310	55.15	118.042	gi|226183499|dbj|BAH31603.1| hypothetical protein RER_08950 [Rhodococcus erythropolis PR4]
RER_08960	1401	108	1367	283.629	520.526	gi|527105267|ref|WP_020906278.1| MULTISPECIES: cytochrome P450 [Rhodococcus]
RER_08970	588	46	420	120.805	159.927	gi|527105268|ref|WP_020906279.1| MULTISPECIES: putative TetR family transcriptional regulator [Rhodococcus]
RER_08980	1011	72	913	189.086	347.652	gi|527105269|ref|WP_020906280.1| putative ABC transporter substrate-binding protein [Rhodococcus erythropolis]
RER_08990	879	57	1145	149.693	435.993	gi|527105270|ref|WP_020906281.1| hypothetical protein [Rhodococcus erythropolis]
RER_09000	273	243	450	638.164	171.351	gi|490043095|ref|WP_003945457.1| MULTISPECIES: hypothetical protein [Rhodococcus]
RER_09010	1422	337	1872	885.026	712.82	gi|527105272|ref|WP_020906282.1| hypothetical protein [Rhodococcus erythropolis]
RER_09020	333	517	887	1357.74	337.752	gi|527105273|ref|WP_020906283.1| putative resuscitation-promoting factor [Rhodococcus erythropolis]
RER_09030	906	88	988	231.105	376.21	gi|527105274|ref|WP_020906284.1| hypothetical protein [Rhodococcus erythropolis]
RER_09040	558	69	727	181.207	276.827	gi|656323350|ref|WP_029254496.1| mce associated protein mas1a [Rhodococcus erythropolis]
RER_09050	1221	150	1984	393.929	755.467	gi|527105276|ref|WP_020906286.1| putative Mce family protein [Rhodococcus erythropolis]
RER_09060	1065	68	1042	178.581	396.772	gi|527105277|ref|WP_020906287.1| putative Mce family protein [Rhodococcus erythropolis]
RER_09070	1098	123	1627	323.021	619.529	gi|527105279|ref|WP_020906288.1| putative Mce family protein [Rhodococcus erythropolis]
RER_09080	1017	79	1294	207.469	492.729	gi|639145141|ref|WP_024487760.1| MULTISPECIES: virulence factor Mce [Rhodococcus]
RER_09090	1032	75	1378	196.964	524.714	gi|527105281|ref|WP_020906290.1| putative Mce family protein [Rhodococcus erythropolis]
RER_09100	1224	104	1730	273.124	658.749	gi|527105282|ref|WP_020906291.1| putative Mce family protein [Rhodococcus erythropolis]
RER_09110	858	44	765	115.552	291.296	gi|490043129|ref|WP_003945491.1| MULTISPECIES: ABC transporter permease [Rhodococcus]
RER_09120	810	77	879	202.217	334.705	gi|518576757|ref|WP_019746964.1| MULTISPECIES: ABC transporter permease [Rhodococcus]
RER_09130	1275	12	181	31.5143	68.9211	gi|532563497|gb|EQM34232.1| TetR family transcriptional regulator [Rhodococcus erythropolis DN1]
RER_09140	1248	65	703	170.702	267.688	gi|226183518|dbj|BAH31622.1| conserved hypothetical protein [Rhodococcus erythropolis PR4]
RER_09150	1152	103	959	270.498	365.168	gi|518576759|ref|WP_019746966.1| 3-ketosteroid-9-alpha-hydroxylase oxygenase subunit [Rhodococcus erythropolis]
RER_09160	717	24	129	63.0286	49.1206	gi|490043457|ref|WP_003945819.1| MULTISPECIES: IclR family transcriptional regulator [Rhodococcus]
RER_09170	1062	67	1033	175.955	393.345	gi|518576760|ref|WP_019746967.1| MULTISPECIES: 2-nitropropane dioxygenase [Rhodococcus]
RER_09180	756	126	1863	330.9	709.393	gi|518576761|ref|WP_019746968.1| MULTISPECIES: CoA-transferase [Rhodococcus]
RER_09190	909	94	1060	246.862	403.626	gi|536663007|gb|ERB54902.1| hypothetical protein N806_27650 [Rhodococcus sp. P27]
RER_09200	867	52	812	136.562	309.193	gi|226183524|dbj|BAH31628.1| putative enoyl-CoA hydratase [Rhodococcus erythropolis PR4]
RER_09210	915	332	1369	871.895	521.287	gi|527105286|ref|WP_020906294.1| MULTISPECIES: putative oxidoreductase [Rhodococcus]
RER_09220	672	1295	736	3400.92	280.254	gi|518576765|ref|WP_019746972.1| MULTISPECIES: hypothetical protein [Rhodococcus]
RER_09230	414	161	361	422.817	137.461	gi|518576766|ref|WP_019746973.1| MULTISPECIES: DNA-binding protein [Rhodococcus]
RER_09240	489	24	414	63.0286	157.643	gi|527105287|ref|WP_020906295.1| hypothetical protein [Rhodococcus erythropolis]
RER_09250	1164	227	1554	596.145	591.732	gi|518576768|ref|WP_019746975.1| MULTISPECIES: acetyl-CoA acetyltransferase [Rhodococcus]
RER_09260	1251	565	1106	1483.8	421.142	gi|490043211|ref|WP_003945573.1| MULTISPECIES: cytochrome P450 steroid C27-monooxygenase [Rhodococcus]
RER_09270	381	101	486	265.245	185.059	gi|527105288|ref|WP_020906296.1| MULTISPECIES: hypothetical protein [Rhodococcus]
RER_09280	411	81	545	212.721	207.525	gi|493995151|ref|WP_006937821.1| MULTISPECIES: hypothetical protein [Rhodococcus]
RER_09290	864	132	1269	346.657	483.209	gi|527105289|ref|WP_020906297.1| hypothetical protein [Rhodococcus erythropolis]
RER_09300	1182	162	1021	425.443	388.776	gi|490043584|ref|WP_003945946.1| MULTISPECIES: acetyl-CoA acetyltransferase [Rhodococcus]
RER_09310	1071	211	1277	554.126	486.256	gi|490043439|ref|WP_003945801.1| MULTISPECIES: lipid-transfer protein [Rhodococcus]
RER_09320	957	164	1286	430.695	489.683	gi|226183536|dbj|BAH31640.1| conserved hypothetical protein [Rhodococcus erythropolis PR4]
RER_09330	1038	162	1740	425.443	662.557	gi|527105290|ref|WP_020906298.1| putative F420-dependent oxidoreductase [Rhodococcus erythropolis]
RER_09350	825	236	1796	619.781	683.88	gi|495008263|ref|WP_007734275.1| MULTISPECIES: enoyl-CoA hydratase [Rhodococcus]
RER_09360	1674	217	1795	569.883	683.5	gi|527105292|ref|WP_020906300.1| MULTISPECIES: probable long-chain fatty-acid--CoA ligase FadD19 [Rhodococcus]
RER_09370	1116	144	1010	378.171	384.587	gi|490043501|ref|WP_003945863.1| MULTISPECIES: monooxygenase [Rhodococcus]
RER_09380	156	21	195	55.15	74.252	gi|532220679|gb|AGT90712.1| hypothetical protein O5Y_04185 [Rhodococcus erythropolis CCM2595]
RER_09390	795	167	1071	438.574	407.815	gi|226183543|dbj|BAH31647.1| putative GntR family transcriptional regulator [Rhodococcus erythropolis PR4]
RER_09400	819	32	712	84.0381	271.115	gi|527105294|ref|WP_020906302.1| MULTISPECIES: putative ABC transporter ATP-binding protein [Rhodococcus]
RER_09410	2082	93	1823	244.236	694.161	gi|527105295|ref|WP_020906303.1| MULTISPECIES: putative ABC transporter permease/ATP-binding protein [Rhodococcus]
RER_09420	960	71	1143	186.46	435.231	gi|527105296|ref|WP_020906304.1| MULTISPECIES: putative ABC transporter permease protein [Rhodococcus]
RER_09430	1626	270	3276	709.071	1247.43	gi|490043354|ref|WP_003945716.1| ABC transporter substrate-binding protein [Rhodococcus erythropolis]
RER_09440	1059	126	1371	330.9	522.049	gi|527105297|ref|WP_020906305.1| putative oxidoreductase [Rhodococcus erythropolis]
RER_09450	996	55	822	144.44	313.001	gi|527105298|ref|WP_020906306.1| putative oxidoreductase [Rhodococcus erythropolis]
RER_09460	1059	117	1243	307.264	473.309	gi|527105299|ref|WP_020906307.1| MULTISPECIES: putative oxidoreductase [Rhodococcus]
RER_09470	930	44	858	115.552	326.709	gi|527105300|ref|WP_020906308.1| MULTISPECIES: putative dihydrodipicolinate synthase [Rhodococcus]
RER_09480	930	92	1293	241.61	492.348	gi|527105301|ref|WP_020906309.1| putative sugar kinase [Rhodococcus erythropolis]
RER_09490	708	49	762	128.683	290.154	gi|527105302|ref|WP_020906310.1| putative N-acetylmannosamine-6-phosphate 2-epimerase [Rhodococcus erythropolis]
RER_09500	693	45	668	118.179	254.361	gi|527105303|ref|WP_020906311.1| hypothetical protein [Rhodococcus erythropolis]
RER_09510	1185	93	1551	244.236	590.589	gi|527105304|ref|WP_020906312.1| probable N-acetylglucosamine-6-phosphate deacetylase [Rhodococcus erythropolis]
RER_09520	780	68	799	178.581	304.243	gi|527105305|ref|WP_020906313.1| glucosamine-6-phosphate deaminase [Rhodococcus erythropolis]
RER_09530	1632	194	1523	509.481	579.927	gi|527105306|ref|WP_020906314.1| probable long-chain fatty-acid--CoA ligase FadD17 [Rhodococcus erythropolis]
RER_09540	1122	98	1382	257.367	526.238	gi|527105307|ref|WP_020906315.1| putative acyl-CoA dehydrogenase [Rhodococcus erythropolis]
RER_09550	1182	205	2070	538.369	788.214	gi|490043516|ref|WP_003945878.1| MULTISPECIES: acyl-CoA dehydrogenase [Rhodococcus]
RER_09560	192	24	385	63.0286	146.6	gi|495008318|ref|WP_007734330.1| MULTISPECIES: ferredoxin [Rhodococcus]
RER_09570	918	99	1037	259.993	394.869	gi|495008322|ref|WP_007734334.1| MULTISPECIES: 3-ketoacyl-ACP reductase [Rhodococcus]
RER_09580	765	176	1030	462.21	392.203	gi|490043325|ref|WP_003945687.1| MULTISPECIES: ABC transporter permease [Rhodococcus]
RER_09590	852	122	902	320.395	343.463	gi|490043397|ref|WP_003945759.1| MULTISPECIES: ABC transporter permease [Rhodococcus]
RER_09600	1185	170	1605	446.452	611.151	gi|527105308|ref|WP_020906316.1| putative Mce family protein [Rhodococcus erythropolis]
RER_09610	1020	154	939	404.433	357.552	gi|518576792|ref|WP_019746999.1| MULTISPECIES: mammalian cell entry protein [Rhodococcus]
RER_09620	1059	115	702	302.012	267.307	gi|527105309|ref|WP_020906317.1| putative Mce family protein [Rhodococcus erythropolis]
RER_09630	1305	222	1253	583.014	477.117	gi|226183567|dbj|BAH31671.1| putative Mce family protein [Rhodococcus erythropolis PR4]
RER_09640	1248	264	1642	693.314	625.24	gi|495008330|ref|WP_007734342.1| MULTISPECIES: mammalian cell entry protein [Rhodococcus]
RER_09650	1395	223	1250	585.64	475.975	gi|527105310|ref|WP_020906318.1| putative Mce family protein [Rhodococcus erythropolis]
RER_09660	774	232	1174	609.276	447.035	gi|226183570|dbj|BAH31674.1| conserved hypothetical protein [Rhodococcus erythropolis PR4]
RER_09670	534	103	314	270.498	119.565	gi|518576797|ref|WP_019747004.1| MULTISPECIES: twin-arginine translocation pathway signal [Rhodococcus]
RER_09680	1464	888	1748	2332.06	665.603	gi|226183572|dbj|BAH31676.1| alpha,alpha-trehalose-phosphate synthase [Rhodococcus erythropolis PR4]
RER_09690	177	484	387	1271.08	147.362	gi|757722953|ref|WP_042950873.1| hypothetical protein [Rhodococcus erythropolis]
RER_09700	1755	154	2021	404.433	769.556	gi|226183574|dbj|BAH31678.1| putative ABC transporter permease/ATP-binding protein [Rhodococcus erythropolis PR4]
RER_09710	1803	198	2189	519.986	833.527	gi|754202186|ref|WP_041815622.1| multidrug ABC transporter permease [Rhodococcus erythropolis]
RER_09720	936	139	1309	365.04	498.441	gi|527105315|ref|WP_020906323.1| MULTISPECIES: putative formyltransferase [Rhodococcus]
RER_09730	804	176	712	462.21	271.115	gi|527105316|ref|WP_020906324.1| MULTISPECIES: putative hydrolase [Rhodococcus]
RER_09740	270	80	345	210.095	131.369	gi|495008337|ref|WP_007734349.1| MULTISPECIES: hypothetical protein [Rhodococcus]
RER_09750	486	346	818	908.662	311.478	gi|226183579|dbj|BAH31683.1| hypothetical protein RER_09750 [Rhodococcus erythropolis PR4]
RER_09760	2148	215	2686	564.631	1022.77	gi|527105318|ref|WP_020906326.1| hypothetical protein [Rhodococcus erythropolis]
RER_09770	591	142	1156	372.919	440.181	gi|226183581|dbj|BAH31685.1| hypothetical protein RER_09770 [Rhodococcus erythropolis PR4]
RER_09780	16695	1651	17618	4335.84	6708.58	gi|739919022|ref|WP_037769331.1| peptide synthetase [Streptomyces sp. FXJ7.023]
RER_09790	1347	353	1688	927.045	642.756	gi|527105321|ref|WP_020906329.1| putative L-ornithine N5-oxygenase [Rhodococcus erythropolis]
RER_09800	249	739	321	1940.75	122.23	gi|490043176|ref|WP_003945538.1| MULTISPECIES: antibiotic synthesis protein MbtH [Rhodococcus]
RER_09810	1428	213	1433	559.379	545.657	gi|518576809|ref|WP_019747016.1| MULTISPECIES: membrane protein [Rhodococcus]
RER_09820	810	725	1647	1903.99	627.144	gi|226183586|dbj|BAH31690.1| hypothetical protein RER_09820 [Rhodococcus erythropolis PR4]
RER_09830	816	569	1148	1494.3	437.135	gi|653358937|ref|WP_027503459.1| hypothetical protein [Rhodococcus sp. UNC363MFTsu5.1]
RER_09840	315	869	395	2282.16	150.408	gi|527105322|ref|WP_020906330.1| MULTISPECIES: putative quaternary ammonium compound-resistance protein [Rhodococcus]
RER_09850	1206	133	1218	349.283	463.79	gi|226183589|dbj|BAH31693.1| hypothetical membrane protein [Rhodococcus erythropolis PR4]
RER_09860	501	80	613	210.095	233.418	gi|527105324|ref|WP_020906332.1| hypothetical protein [Rhodococcus erythropolis]
RER_09870	732	127	1106	333.526	421.142	gi|226183591|dbj|BAH31695.1| two-component response regulator PhoP [Rhodococcus erythropolis PR4]
RER_09880	1452	123	1437	323.021	547.18	gi|527105325|ref|WP_020906333.1| two-component histidine kinase PhoR [Rhodococcus erythropolis]
RER_09890	1311	159	1564	417.564	595.539	gi|527105326|ref|WP_020906334.1| hypothetical protein [Rhodococcus erythropolis]
RER_09900	1476	137	1933	359.788	736.047	gi|527105327|ref|WP_020906335.1| MULTISPECIES: putative hydrolase [Rhodococcus]
RER_09910	846	94	1177	246.862	448.178	gi|518576819|ref|WP_019747026.1| MULTISPECIES: aminopeptidase [Rhodococcus]
RER_09920	1281	123	2170	323.021	826.292	gi|527105329|ref|WP_020906336.1| putative MFS transporter [Rhodococcus erythropolis]
RER_09930	858	162	1198	425.443	456.174	gi|527105330|ref|WP_020906337.1| putative tryptophan 2,3-dioxygenase [Rhodococcus erythropolis]
RER_09940	1095	121	1280	317.769	487.398	gi|226183598|dbj|BAH31702.1| probable carboxypeptidase [Rhodococcus erythropolis PR4]
RER_09950	945	77	891	202.217	339.275	gi|527105333|ref|WP_020906339.1| hypothetical protein [Rhodococcus erythropolis]
RER_09960	1116	128	1438	336.152	547.561	gi|527105334|ref|WP_020906340.1| N-acetylamino acid racemase [Rhodococcus erythropolis]
RER_09970	1629	198	1276	519.986	485.875	gi|226183601|dbj|BAH31705.1| putative CdaR family transcriptional regulator [Rhodococcus erythropolis PR4]
RER_09980	897	195	1413	512.107	538.042	gi|527105336|ref|WP_020906342.1| MULTISPECIES: hypothetical protein [Rhodococcus]
RER_09990	636	134	1064	351.91	405.15	gi|518576827|ref|WP_019747034.1| MULTISPECIES: TetR family transcriptional regulator [Rhodococcus]
RER_10000	429	553	665	1452.28	253.218	gi|518576828|ref|WP_019747035.1| HIT family hydrolase [Rhodococcus erythropolis]
RER_10010	1242	113	1234	296.76	469.882	gi|527105337|ref|WP_020906343.1| MULTISPECIES: putative polyprenol-phosphate glycosyltransferase [Rhodococcus]
RER_10020	2151	323	3982	848.26	1516.26	gi|702654081|ref|WP_033232263.1| glycosyl transferase [Rhodococcus rhodochrous]
RER_10030	1266	163	2257	428.069	859.42	gi|226183607|dbj|BAH31711.1| hypothetical protein RER_10030 [Rhodococcus erythropolis PR4]
RER_10040	306	80	288	210.095	109.665	gi|527105340|ref|WP_020906346.1| hypothetical protein [Rhodococcus erythropolis]
RER_10060	648	64	608	168.076	231.514	gi|527105343|ref|WP_020906348.1| putative ABC transporter ATP-binding protein [Rhodococcus erythropolis]
RER_10070	918	121	1633	317.769	621.813	gi|527105344|ref|WP_020906349.1| putative ABC transporter ATP-binding protein [Rhodococcus erythropolis]
RER_10080	822	205	1893	538.369	720.816	gi|518576835|ref|WP_019747042.1| ABC transporter permease [Rhodococcus erythropolis]
RER_10090	1035	88	1002	231.105	381.541	gi|754200999|ref|WP_041814694.1| ABC transporter permease [Rhodococcus erythropolis]
RER_10100	1623	243	1929	638.164	734.524	gi|226183614|dbj|BAH31718.1| putative ABC transporter substrate-binding protein [Rhodococcus erythropolis PR4]
RER_10110	1257	127	1751	333.526	666.745	gi|527105350|ref|WP_020906353.1| phosphoribosylamine--glycine ligase [Rhodococcus erythropolis]
RER_10120	1659	195	1954	512.107	744.044	gi|518576839|ref|WP_019747046.1| MULTISPECIES: cholesterol oxidase [Rhodococcus]
RER_10150	456	140	450	367.667	171.351	gi|532492780|ref|WP_020968542.1| MULTISPECIES: MarR family transcriptional regulator [Rhodococcus]
RER_10160	1059	150	808	393.929	307.67	gi|226183620|dbj|BAH31724.1| putative ABC transporter substrate-binding protein [Rhodococcus erythropolis PR4]
RER_10170	822	102	688	267.871	261.976	gi|527105355|ref|WP_020906358.1| MULTISPECIES: hypothetical protein [Rhodococcus]
RER_10180	675	174	1443	456.957	549.465	gi|527105356|ref|WP_020906359.1| putative OmpR family two-component response regulator [Rhodococcus erythropolis]
RER_10190	1455	191	1219	501.602	464.17	gi|226183623|dbj|BAH31727.1| putative two-component histidine kinase [Rhodococcus erythropolis PR4]
RER_10200	1422	420	3784	1103	1440.87	gi|544934579|ref|WP_021342978.1| MULTISPECIES: penicillin-binding protein [Rhodococcus]
RER_10210	3369	620	5421	1628.24	2064.21	gi|527105359|ref|WP_020906362.1| putative S9 family peptidase [Rhodococcus erythropolis]
RER_10220	1611	63	783	165.45	298.15	gi|518576849|ref|WP_019747056.1| ABC transporter substrate-binding protein [Rhodococcus erythropolis]
RER_10230	1185	138	1004	362.414	382.303	gi|226183627|dbj|BAH31731.1| putative alanine--oxoisovalerate aminotransferase [Rhodococcus erythropolis PR4]
RER_10240	612	57	471	149.693	179.347	gi|226183628|dbj|BAH31732.1| putative TetR family transcriptional regulator [Rhodococcus erythropolis PR4]
RER_10250	1422	238	1229	625.033	467.978	gi|518576852|ref|WP_019747059.1| MULTISPECIES: adenylosuccinate lyase [Rhodococcus]
RER_10260	414	36	317	94.5429	120.707	gi|527105362|ref|WP_020906364.1| HIT family protein [Rhodococcus erythropolis]
RER_10270	1242	144	1113	378.171	423.808	gi|226183631|dbj|BAH31735.1| putative siderophore esterase [Rhodococcus erythropolis PR4]
RER_10280	1008	207	1504	543.621	572.693	gi|226183632|dbj|BAH31736.1| putative iron-siderophore binding protein [Rhodococcus erythropolis PR4]
RER_10290	1278	355	2241	932.298	853.327	gi|527105365|ref|WP_020906367.1| putative two-component histidine kinase [Rhodococcus erythropolis]
RER_10300	663	174	683	456.957	260.073	gi|518576857|ref|WP_019747064.1| MULTISPECIES: LuxR family transcriptional regulator [Rhodococcus]
RER_10310	933	82	971	215.348	369.737	gi|527105367|ref|WP_020906368.1| putative protein-tyrosine-phosphatase [Rhodococcus erythropolis]
RER_10320	1035	161	1447	422.817	550.988	gi|226183636|dbj|BAH31740.1| putative ABC transporter substrate-binding protein [Rhodococcus erythropolis PR4]
RER_10330	894	211	1314	554.126	500.345	gi|518576860|ref|WP_019747067.1| MULTISPECIES: phosphoribosylaminoimidazole-succinocarboxamide synthase [Rhodococcus]
RER_10340	2115	220	2472	577.762	941.287	gi|518576861|ref|WP_019747068.1| MULTISPECIES: protease [Rhodococcus]
RER_10350	690	73	487	191.712	185.44	gi|527105369|ref|WP_020906370.1| MULTISPECIES: putative CriR family two-component response regulator [Rhodococcus]
RER_10360	1587	263	2399	690.688	913.49	gi|527105370|ref|WP_020906371.1| putative two-component histidine kinase [Rhodococcus erythropolis]
RER_10370	1413	154	1418	404.433	539.946	gi|490043139|ref|WP_003945501.1| MULTISPECIES: C4-dicarboxylate ABC transporter [Rhodococcus]
RER_10380	1224	56	1042	147.067	396.772	gi|527105372|ref|WP_020906372.1| putative FMNH2-dependent monooxygenase [Rhodococcus erythropolis]
RER_10390	1278	203	1860	533.117	708.25	gi|527105373|ref|WP_020906373.1| hypothetical protein [Rhodococcus erythropolis]
RER_10400	987	77	899	202.217	342.321	gi|226183644|dbj|BAH31748.1| conserved hypothetical protein [Rhodococcus erythropolis PR4]
RER_10410	939	120	1168	315.143	444.751	gi|527105375|ref|WP_020906375.1| MULTISPECIES: putative ABC transporter substrate-binding protein [Rhodococcus]
RER_10420	498	125	389	328.274	148.123	gi|490043454|ref|WP_003945816.1| MULTISPECIES: glutathione peroxidase [Rhodococcus]
RER_10430	687	61	877	160.198	333.944	gi|226183647|dbj|BAH31751.1| conserved hypothetical protein [Rhodococcus erythropolis PR4]
RER_10440	1362	139	1387	365.04	528.141	gi|527105378|ref|WP_020906377.1| hypothetical protein [Rhodococcus erythropolis]
RER_10450	648	271	1449	711.698	551.75	gi|527105380|ref|WP_020906378.1| hypothetical protein [Rhodococcus erythropolis]
RER_10460	240	556	407	1460.16	154.977	gi|490043455|ref|WP_003945817.1| MULTISPECIES: phosphoribosylformylglycinamidine synthase [Rhodococcus]
RER_10470	678	1612	900	4233.42	342.702	gi|518576870|ref|WP_019747077.1| MULTISPECIES: phosphoribosylformylglycinamidine synthase [Rhodococcus]
RER_10480	1221	1070	1608	2810.02	612.294	gi|518576871|ref|WP_019747078.1| MULTISPECIES: aminotransferase AlaT [Rhodococcus]
RER_10490	1407	840	2838	2206	1080.65	gi|518576872|ref|WP_019747079.1| MULTISPECIES: GntR family transcriptional regulator [Rhodococcus]
RER_10500	453	52	434	136.562	165.258	gi|226183654|dbj|BAH31758.1| conserved hypothetical protein [Rhodococcus erythropolis PR4]
RER_10510	1251	145	1561	380.798	594.397	gi|226183655|dbj|BAH31759.1| probable macrolide glycosyltransferase [Rhodococcus erythropolis PR4]
RER_10520	291	6	150	15.7571	57.117	gi|490043143|ref|WP_003945505.1| MULTISPECIES: hypothetical protein [Rhodococcus]
RER_10530	1107	99	1074	259.993	408.957	gi|226183657|dbj|BAH31761.1| putative two-component histidine kinase [Rhodococcus erythropolis PR4]
RER_10540	714	82	825	215.348	314.143	gi|527105385|ref|WP_020906382.1| putative OmpR family two-component response regulator [Rhodococcus erythropolis]
RER_10550	651	110	1098	288.881	418.096	gi|527105386|ref|WP_020906383.1| hypothetical protein [Rhodococcus erythropolis]
RER_10560	2079	265	2322	695.94	884.17	gi|527105387|ref|WP_020906384.1| putative copper-transporting ATPase CopB [Rhodococcus erythropolis]
RER_10570	828	85	682	223.226	259.692	gi|226183661|dbj|BAH31765.1| putative hydrolase [Rhodococcus erythropolis PR4]
RER_10580	540	91	663	238.983	252.457	gi|527105389|ref|WP_020906386.1| hypothetical protein [Rhodococcus erythropolis]
RER_10590	1602	489	2362	1284.21	899.402	gi|527105390|ref|WP_020906387.1| putative ABC transporter ATP-binding protein [Rhodococcus erythropolis]
RER_10650	585	43	464	112.926	176.682	gi|226183669|dbj|BAH31773.1| conserved hypothetical protein [Rhodococcus erythropolis PR4]
RER_10660	1818	689	3085	1809.45	1174.71	gi|527105399|ref|WP_020906394.1| putative penicillin-binding protein [Rhodococcus erythropolis]
RER_10670	1680	209	2392	548.874	910.825	gi|527105400|ref|WP_020906395.1| putative penicillin-binding protein [Rhodococcus erythropolis]
RER_10680	738	70	1093	183.833	416.192	gi|527105402|ref|WP_020906396.1| hypothetical protein [Rhodococcus erythropolis]
RER_10690	1473	213	2062	559.379	785.168	gi|518576888|ref|WP_019747095.1| MULTISPECIES: major facilitator transporter [Rhodococcus]
RER_10700	384	80	528	210.095	201.052	gi|226183674|dbj|BAH31778.1| conserved hypothetical membrane protein [Rhodococcus erythropolis PR4]
RER_10710	549	106	734	278.376	279.492	gi|518576890|ref|WP_019747097.1| MULTISPECIES: hypothetical protein [Rhodococcus]
RER_10720	1737	240	2734	630.286	1041.05	gi|527105404|ref|WP_020906398.1| probable 2-isopropylmalate synthase [Rhodococcus erythropolis]
RER_10730	681	181	613	475.34	233.418	gi|495008465|ref|WP_007734477.1| MULTISPECIES: GntR family transcriptional regulator [Rhodococcus]
RER_10740	1107	496	1294	1302.59	492.729	gi|527105405|ref|WP_020906399.1| MULTISPECIES: hypothetical protein [Rhodococcus]
RER_10750	1536	151	1583	396.555	602.774	gi|226183679|dbj|BAH31783.1| putative adenylate cyclase [Rhodococcus erythropolis PR4]
RER_10760	1179	200	2264	525.238	862.085	gi|518576894|ref|WP_019747101.1| MULTISPECIES: membrane protein [Rhodococcus]
RER_10770	1224	92	1110	241.61	422.665	gi|527105407|ref|WP_020906401.1| putative two-component histidine kinase [Rhodococcus erythropolis]
RER_10780	669	149	1015	391.302	386.491	gi|527105408|ref|WP_020906402.1| MULTISPECIES: putative NarL family two-component response regulator [Rhodococcus]
RER_10790	720	928	899	2437.1	342.321	gi|544923740|ref|WP_021333130.1| hypothetical protein [Rhodococcus erythropolis]
RER_10800	453	184	508	483.219	193.436	gi|527105410|ref|WP_020906403.1| putative enoyl-CoA hydratase [Rhodococcus erythropolis]
RER_10810	591	94	726	246.862	276.446	gi|518576898|ref|WP_019747105.1| cupin [Rhodococcus erythropolis]
RER_10820	600	270	813	709.071	309.574	gi|226183686|dbj|BAH31790.1| putative TetR family transcriptional regulator [Rhodococcus erythropolis PR4]
RER_10830	1845	616	2249	1617.73	856.374	gi|527105413|ref|WP_020906406.1| hypothetical protein [Rhodococcus erythropolis]
RER_10840	2907	2274	3874	5971.96	1475.14	gi|544934623|ref|WP_021343022.1| hypothetical protein [Rhodococcus sp. P27]
RER_10850	726	660	565	1733.29	215.141	gi|226183689|dbj|BAH31793.1| conserved hypothetical protein [Rhodococcus erythropolis PR4]
RER_10860	759	380	728	997.952	277.208	gi|527105415|ref|WP_020906408.1| tRNA (guanine-N(7)-)-methyltransferase [Rhodococcus erythropolis]
RER_10870	939	127	1494	333.526	568.885	gi|226183691|dbj|BAH31795.1| hypothetical protein RER_10870 [Rhodococcus erythropolis PR4]
RER_10880	1341	122	1557	320.395	592.874	gi|226183692|dbj|BAH31796.1| hypothetical protein RER_10880 [Rhodococcus erythropolis PR4]
RER_10890	339	85	786	223.226	299.293	gi|527105419|ref|WP_020906411.1| MULTISPECIES: hypothetical protein [Rhodococcus]
RER_10900	1830	6111	3045	16048.6	1159.47	gi|518495353|ref|WP_019665560.1| MULTISPECIES: phosphoenolpyruvate carboxykinase [Rhodococcus]
RER_10910	936	643	1558	1688.64	593.255	gi|490043554|ref|WP_003945916.1| MULTISPECIES: cysteine synthase [Rhodococcus]
RER_10920	579	97	351	254.74	133.654	gi|518576909|ref|WP_019747116.1| MULTISPECIES: serine O-acetyltransferase [Rhodococcus]
RER_10930	303	34	339	89.2905	129.084	gi|527105421|ref|WP_020906413.1| hypothetical protein [Rhodococcus erythropolis]
RER_10940	960	134	1066	351.91	405.911	gi|518576911|ref|WP_019747118.1| MULTISPECIES: cation diffusion facilitator family transporter [Rhodococcus]
RER_10950	939	133	1463	349.283	557.081	gi|527105423|ref|WP_020906414.1| hypothetical protein [Rhodococcus erythropolis]
RER_10960	609	69	819	181.207	311.859	gi|226183700|dbj|BAH31804.1| putative TetR family transcriptional regulator [Rhodococcus erythropolis PR4]
RER_10970	1125	91	1687	238.983	642.375	gi|226183701|dbj|BAH31805.1| putative ABC transporter permease protein [Rhodococcus erythropolis PR4]
RER_10980	819	47	712	123.431	271.115	gi|527105425|ref|WP_020906416.1| putative ABC transporter ATP-binding protein [Rhodococcus erythropolis]
RER_10990	1062	52	839	136.562	319.474	gi|527105426|ref|WP_020906417.1| putative ABC transporter substrate-binding protein [Rhodococcus erythropolis]
RER_11000	702	38	465	99.7952	177.063	gi|527105427|ref|WP_020906418.1| hypothetical protein [Rhodococcus erythropolis]
RER_11010	231	27	172	70.9071	65.4941	gi|226183705|dbj|BAH31809.1| hypothetical protein RER_11010 [Rhodococcus erythropolis PR4]
RER_11020	1446	353	1925	927.045	733.001	gi|527105430|ref|WP_020906420.1| probable aldehyde dehydrogenase [Rhodococcus erythropolis]
RER_11030	1170	165	1745	433.321	664.461	gi|527105431|ref|WP_020906421.1| hypothetical protein [Rhodococcus erythropolis]
RER_11040	1188	247	1824	648.669	694.542	gi|527105432|ref|WP_020906422.1| hypothetical protein [Rhodococcus erythropolis]
RER_11050	888	153	1304	401.807	496.537	gi|527105434|ref|WP_020906423.1| putative sugar kinase [Rhodococcus erythropolis]
RER_11060	813	47	906	123.431	344.986	gi|226183710|dbj|BAH31814.1| conserved hypothetical protein [Rhodococcus erythropolis PR4]
RER_11070	1215	141	1561	370.293	594.397	gi|518576922|ref|WP_019747129.1| MULTISPECIES: glycosyl transferase [Rhodococcus]
RER_11080	1734	142	2354	372.919	896.355	gi|226183712|dbj|BAH31816.1| conserved hypothetical membrane protein [Rhodococcus erythropolis PR4]
RER_11090	1272	157	2068	412.312	787.452	gi|226183713|dbj|BAH31817.1| hypothetical membrane protein [Rhodococcus erythropolis PR4]
RER_11100	957	48	773	126.057	294.343	gi|527105439|ref|WP_020906427.1| MULTISPECIES: putative ABC transporter substrate-binding protein [Rhodococcus]
RER_11110	1134	631	1924	1657.13	732.62	gi|518576926|ref|WP_019747133.1| MULTISPECIES: membrane protein [Rhodococcus]
RER_11120	1251	160	1488	420.19	566.6	gi|226183716|dbj|BAH31820.1| conserved hypothetical membrane protein [Rhodococcus erythropolis PR4]
RER_11130	4335	504	6460	1323.6	2459.84	gi|663760526|ref|WP_030534639.1| membrane protein [Rhodococcus erythropolis]
RER_11140	174	64	310	168.076	118.042	gi|226183718|dbj|BAH31822.1| conserved hypothetical protein [Rhodococcus erythropolis PR4]
RER_11150	1089	755	1369	1982.77	521.287	gi|527105442|ref|WP_020906430.1| MULTISPECIES: isochorismate synthase [Rhodococcus]
RER_11160	471	1503	711	3947.16	270.734	gi|226183720|dbj|BAH31824.1| conserved hypothetical protein [Rhodococcus erythropolis PR4]
RER_11170	1179	644	1770	1691.27	673.98	gi|518576931|ref|WP_019747138.1| MULTISPECIES: beta-glucosidase [Rhodococcus]
RER_11180	600	442	867	1160.78	330.136	gi|490043523|ref|WP_003945885.1| MULTISPECIES: TetR family transcriptional regulator [Rhodococcus]
RER_11190	867	676	895	1775.3	340.798	gi|226183723|dbj|BAH31827.1| conserved hypothetical protein [Rhodococcus erythropolis PR4]
RER_11200	1347	1995	2094	5239.25	797.353	gi|490043234|ref|WP_003945596.1| MULTISPECIES: 3-ketoacyl-ACP reductase [Rhodococcus]
RER_11210	1356	1116	1519	2930.83	578.404	gi|518576933|ref|WP_019747140.1| MULTISPECIES: acetyl-CoA acetyltransferase [Rhodococcus]
RER_11220	2397	1510	2201	3965.55	838.096	gi|226183726|dbj|BAH31830.1| hypothetical protein RER_11220 [Rhodococcus erythropolis PR4]
RER_11230	1020	448	1094	1176.53	416.573	gi|527105446|ref|WP_020906433.1| putative oxidoreductase [Rhodococcus erythropolis]
RER_11240	489	6	41	15.7571	15.612	gi|518576936|ref|WP_019747143.1| hypothetical protein [Rhodococcus erythropolis]
RER_11250	246	28	196	73.5333	74.6328	gi|527105447|ref|WP_020906434.1| MULTISPECIES: putative Xre family DNA-binding protein [Rhodococcus]
RER_11260	579	101	591	265.245	225.041	gi|527105448|ref|WP_020906435.1| hypothetical protein [Rhodococcus erythropolis]
RER_11270	2013	436	2774	1145.02	1056.28	gi|527105449|ref|WP_020906436.1| hypothetical protein [Rhodococcus erythropolis]
RER_11280	723	136	752	357.162	286.346	gi|518576940|ref|WP_019747147.1| MULTISPECIES: hypothetical protein [Rhodococcus]
RER_11290	702	277	1413	727.455	538.042	gi|527105450|ref|WP_020906437.1| hypothetical protein [Rhodococcus erythropolis]
RER_11300	1836	4708	2326	12364.1	885.694	gi|527105451|ref|WP_020906438.1| MULTISPECIES: putative acyl-CoA dehydrogenase [Rhodococcus]
RER_11310	633	58	781	152.319	297.389	gi|527105452|ref|WP_020906439.1| hypothetical protein [Rhodococcus erythropolis]
RER_11320	2487	229	3048	601.398	1160.62	gi|226183736|dbj|BAH31840.1| putative ABC transporter permease protein [Rhodococcus erythropolis PR4]
RER_11330	783	102	1541	267.871	586.782	gi|226183737|dbj|BAH31841.1| putative ABC transporter ATP-binding protein [Rhodococcus erythropolis PR4]
RER_11340	1257	147	1862	386.05	709.012	gi|527105455|ref|WP_020906442.1| putative two-component histidine kinase [Rhodococcus erythropolis]
RER_11350	642	50	1023	131.31	389.538	gi|490043422|ref|WP_003945784.1| MULTISPECIES: LuxR family transcriptional regulator [Rhodococcus]
RER_11360	1029	175	1056	459.583	402.103	gi|490043475|ref|WP_003945837.1| MULTISPECIES: 3-oxoacyl-ACP synthase [Rhodococcus]
RER_11370	1635	188	2348	493.724	894.071	gi|527105456|ref|WP_020906443.1| hypothetical protein [Rhodococcus erythropolis]
RER_11380	1155	152	1314	399.181	500.345	gi|518576948|ref|WP_019747155.1| phosphodiesterase [Rhodococcus erythropolis]
RER_11390	774	233	1283	611.902	488.54	gi|518576949|ref|WP_019747156.1| glyoxalase [Rhodococcus erythropolis]
RER_11400	945	207	2142	543.621	815.63	gi|527105458|ref|WP_020906444.1| putative hydrolase [Rhodococcus erythropolis]
RER_11410	783	184	1461	483.219	556.319	gi|226183745|dbj|BAH31849.1| putative oxidoreductase [Rhodococcus erythropolis PR4]
RER_11420	855	103	953	270.498	362.883	gi|226183746|dbj|BAH31850.1| hypothetical protein RER_11420 [Rhodococcus erythropolis PR4]
RER_11430	1236	177	1077	464.836	410.1	gi|527105461|ref|WP_020906447.1| cytochrome P450 [Rhodococcus erythropolis]
RER_11440	564	56	524	147.067	199.529	gi|518576956|ref|WP_019747163.1| TetR family transcriptional regulator [Rhodococcus erythropolis]
RER_11450	1914	182	1582	477.967	602.393	gi|527105463|ref|WP_020906448.1| hypothetical protein [Rhodococcus erythropolis]
RER_11460	621	317	876	832.502	333.563	gi|518576958|ref|WP_019747165.1| MULTISPECIES: translation factor Sua5 [Rhodococcus]
RER_11470	426	156	661	409.686	251.695	gi|527105464|ref|WP_020906449.1| putative MerR family transcriptional regulator [Rhodococcus erythropolis]
RER_11480	1500	411	2568	1079.36	977.842	gi|527105465|ref|WP_020906450.1| putative SulP family transporter [Rhodococcus erythropolis]
RER_11490	1215	160	1235	420.19	470.263	gi|527105467|ref|WP_020906451.1| hypothetical protein [Rhodococcus erythropolis]
RER_11500	1119	122	1419	320.395	540.326	gi|527105468|ref|WP_020906452.1| hypothetical protein [Rhodococcus erythropolis]
RER_11510	387	83	494	217.974	188.105	gi|518576963|ref|WP_019747170.1| MULTISPECIES: hypothetical protein [Rhodococcus]
RER_11520	171	492	294	1292.09	111.949	-
RER_11530	747	737	1111	1935.5	423.046	gi|518576965|ref|WP_019747172.1| MULTISPECIES: hypothetical protein [Rhodococcus]
RER_11540	456	98	276	257.367	105.095	gi|518576966|ref|WP_019747173.1| pyridoxamine 5-phosphate oxidase [Rhodococcus erythropolis]
RER_11550	369	101	548	265.245	208.667	gi|527105471|ref|WP_020906454.1| MULTISPECIES: hypothetical protein [Rhodococcus]
RER_11560	471	266	455	698.567	173.255	gi|495008601|ref|WP_007734613.1| hypothetical protein [Rhodococcus qingshengii]
RER_11570	924	165	785	433.321	298.912	gi|527105474|ref|WP_020906456.1| hypothetical protein [Rhodococcus erythropolis]
RER_11580	657	54	551	141.814	209.81	gi|527105475|ref|WP_020906457.1| MULTISPECIES: hypothetical protein [Rhodococcus]
RER_11590	1497	151	2132	396.555	811.822	gi|226183763|dbj|BAH31867.1| hypothetical protein RER_11590 [Rhodococcus erythropolis PR4]
RER_11600	594	142	697	372.919	265.403	gi|527105477|ref|WP_020906459.1| MULTISPECIES: putative TetR family transcriptional regulator [Rhodococcus]
RER_11610	918	290	1073	761.595	408.577	gi|226183765|dbj|BAH31869.1| hypothetical protein RER_11610 [Rhodococcus erythropolis PR4]
RER_11620	1218	338	1369	887.652	521.287	gi|527105479|ref|WP_020906461.1| MULTISPECIES: putative peroxidase [Rhodococcus]
RER_11630	501	313	657	821.998	250.172	gi|518576975|ref|WP_019747182.1| MULTISPECIES: hypothetical protein [Rhodococcus]
RER_11640	1431	894	2023	2347.81	770.317	gi|527105481|ref|WP_020906462.1| hypothetical protein [Rhodococcus erythropolis]
RER_11650	531	215	862	564.631	328.232	gi|527105482|ref|WP_020906463.1| MULTISPECIES: hypothetical protein [Rhodococcus]
RER_11670	168	17	114	44.6452	43.4089	gi|226183771|dbj|BAH31875.1| hypothetical protein RER_11670 [Rhodococcus erythropolis PR4]
RER_11680	1167	254	1323	667.052	503.772	gi|527105485|ref|WP_020906466.1| MULTISPECIES: hypothetical protein [Rhodococcus]
RER_11690	1035	502	1094	1318.35	416.573	gi|518576981|ref|WP_019747188.1| MULTISPECIES: hypothetical protein [Rhodococcus]
RER_11700	1083	2123	1482	5575.4	564.316	gi|518576982|ref|WP_019747189.1| MULTISPECIES: Zn-dependent protease [Rhodococcus]
RER_11710	204	73	428	191.712	162.974	gi|490043094|ref|WP_003945456.1| MULTISPECIES: hypothetical protein [Rhodococcus]
RER_11720	210	27	139	70.9071	52.9284	-
RER_11730	1170	151	1104	396.555	420.381	gi|527105486|ref|WP_020906467.1| hypothetical protein [Rhodococcus erythropolis]
RER_11740	1407	236	2940	619.781	1119.49	gi|527105488|ref|WP_020906468.1| hypothetical protein [Rhodococcus erythropolis]
RER_11750	1011	112	1188	294.133	452.366	gi|226183779|dbj|BAH31883.1| conserved hypothetical protein [Rhodococcus erythropolis PR4]
RER_11760	486	52	292	136.562	111.188	gi|527105489|ref|WP_020906469.1| hypothetical protein [Rhodococcus erythropolis]
RER_11770	771	228	783	598.771	298.15	gi|490043417|ref|WP_003945779.1| MULTISPECIES: 3-alpha-hydroxysteroid dehydrogenase [Rhodococcus]
RER_11780	576	70	474	183.833	180.49	gi|527105490|ref|WP_020906470.1| putative TetR family transcriptional regulator [Rhodococcus erythropolis]
RER_11790	528	96	622	252.114	236.845	gi|527105491|ref|WP_020906471.1| MULTISPECIES: hypothetical protein [Rhodococcus]
RER_11800	1188	366	1376	961.186	523.953	gi|757723066|ref|WP_042950971.1| molecular chaperone GroES [Rhodococcus erythropolis]
RER_11810	639	217	1253	569.883	477.117	gi|518576996|ref|WP_019747203.1| MULTISPECIES: transcription antitermination regulator [Rhodococcus]
RER_11820	261	37	320	97.169	121.85	gi|226183786|dbj|BAH31890.1| haloalkane dehalogenase [Rhodococcus erythropolis PR4]
RER_11830	618	59	648	154.945	246.745	gi|226183787|dbj|BAH31891.1| haloalkane dehalogenase [Rhodococcus erythropolis PR4]
RER_11840	459	140	1278	367.667	486.636	gi|226183788|dbj|BAH31892.1| putative MerR family transcriptional regulator [Rhodococcus erythropolis PR4]
RER_11850	873	119	1505	312.517	573.073	gi|757723071|ref|WP_042950976.1| hypothetical protein [Rhodococcus erythropolis]
RER_11860	1377	201	1899	527.864	723.101	gi|532220928|gb|AGT90961.1| wax ester synthase/diacylglycerol acyltransferase [Rhodococcus erythropolis CCM2595]
RER_11870	414	31	494	81.4119	188.105	gi|527105498|ref|WP_020906477.1| hypothetical protein [Rhodococcus erythropolis]
RER_11880	867	154	1042	404.433	396.772	gi|527105499|ref|WP_020906478.1| hypothetical protein [Rhodococcus erythropolis]
RER_11890	1059	79	1079	207.469	410.861	gi|226183793|dbj|BAH31897.1| putative acid phosphatase [Rhodococcus erythropolis PR4]
RER_11900	2361	259	3500	680.183	1332.73	gi|527105502|ref|WP_020906480.1| putative arylsulfatase [Rhodococcus erythropolis]
RER_11910	774	92	905	241.61	344.606	gi|518577008|ref|WP_019747215.1| MULTISPECIES: histidinol-phosphatase [Rhodococcus]
RER_11920	1041	103	1296	270.498	493.49	gi|527105503|ref|WP_020906481.1| MULTISPECIES: putative ABC transporter permease protein [Rhodococcus]
RER_11930	753	52	693	136.562	263.88	gi|527105504|ref|WP_020906482.1| putative methyltransferase [Rhodococcus erythropolis]
RER_11940	1119	150	1341	393.929	510.626	gi|226183798|dbj|BAH31902.1| putative ABC transporter substrate-binding protein [Rhodococcus erythropolis PR4]
RER_11950	894	135	1582	354.536	602.393	gi|226183799|dbj|BAH31903.1| putative siderophore-interacting protein [Rhodococcus erythropolis PR4]
RER_11960	153	36	293	94.5429	111.568	gi|226183800|dbj|BAH31904.1| hypothetical protein RER_11960 [Rhodococcus erythropolis PR4]
RER_11970	792	139	1252	365.04	476.736	gi|527105508|ref|WP_020906486.1| putative oxidoreductase [Rhodococcus erythropolis]
RER_11980	1407	157	1671	412.312	636.283	gi|226183802|dbj|BAH31906.1| conserved hypothetical protein [Rhodococcus erythropolis PR4]
RER_11990	426	27	412	70.9071	156.881	gi|226183803|dbj|BAH31907.1| hypothetical protein RER_11990 [Rhodococcus erythropolis PR4]
RER_12000	156	156	548	409.686	208.667	-
RER_12010	477	112	438	294.133	166.782	gi|518577016|ref|WP_019747223.1| MULTISPECIES: membrane protein [Rhodococcus]
RER_12020	1095	1788	1768	4695.63	673.218	gi|226183806|dbj|BAH31910.1| hypothetical membrane protein [Rhodococcus erythropolis PR4]
RER_12030	216	624	323	1638.74	122.992	gi|518577018|ref|WP_019747225.1| MULTISPECIES: hypothetical protein [Rhodococcus]
RER_12040	399	111	267	291.507	101.668	gi|226183808|dbj|BAH31912.1| hypothetical protein RER_12040 [Rhodococcus erythropolis PR4]
RER_12050	408	140	437	367.667	166.401	gi|527105514|ref|WP_020906491.1| hypothetical protein [Rhodococcus erythropolis]
RER_12060	216	28	81	73.5333	30.8432	gi|518577020|ref|WP_019747227.1| MULTISPECIES: hypothetical protein [Rhodococcus]
RER_12070	1200	82	292	215.348	111.188	gi|527105515|ref|WP_020906492.1| acetyl-CoA acetyltransferase [Rhodococcus erythropolis]
RER_12080	663	240	1127	630.286	429.139	gi|527105516|ref|WP_020906493.1| MULTISPECIES: probable succinyl-CoA--3-ketoacid CoA-transferase beta subunit [Rhodococcus]
RER_12090	768	445	1148	1168.65	437.135	gi|226183813|dbj|BAH31917.1| probable succinyl-CoA--3-ketoacid CoA-transferase alpha subunit [Rhodococcus erythropolis PR4]
RER_12100	780	171	1328	449.079	505.675	gi|518577331|ref|WP_019747538.1| MULTISPECIES: IclR family transcriptional regulator [Rhodococcus]
RER_12110	603	81	409	212.721	155.739	gi|518577330|ref|WP_019747537.1| XRE family transcriptional regulator [Rhodococcus erythropolis]
RER_12120	1419	33	432	86.6643	164.497	gi|226183816|dbj|BAH31920.1| putative drug resistance efflux protein [Rhodococcus erythropolis PR4]
RER_12130	1980	123	1349	323.021	513.672	gi|226183817|dbj|BAH31921.1| conserved hypothetical protein [Rhodococcus erythropolis PR4]
RER_12140	981	109	835	286.255	317.951	gi|527105521|ref|WP_020906497.1| putative hydrolase [Rhodococcus erythropolis]
RER_12150	1395	154	1616	404.433	615.34	gi|226183819|dbj|BAH31923.1| putative MFS transporter [Rhodococcus erythropolis PR4]
RER_12160	1194	122	1424	320.395	542.23	gi|527105524|ref|WP_020906499.1| MULTISPECIES: hypothetical protein [Rhodococcus]
RER_12170	876	39	686	102.421	261.215	gi|757723087|ref|WP_042950990.1| RpiR family transcriptional regulator [Rhodococcus erythropolis]
RER_12180	948	122	1380	320.395	525.476	gi|226183822|dbj|BAH31926.1| conserved hypothetical protein [Rhodococcus erythropolis PR4]
RER_12190	780	89	903	233.731	343.844	gi|527105525|ref|WP_020906500.1| glucosamine-6-phosphate deaminase [Rhodococcus erythropolis]
RER_12200	1416	56	886	147.067	337.371	gi|527105526|ref|WP_020906501.1| putative ferredoxin--NADP(+) reductase [Rhodococcus erythropolis]
RER_12210	2298	600	2766	1575.71	1053.24	gi|527105527|ref|WP_020906502.1| putative serine/threonine protein kinase [Rhodococcus erythropolis]
RER_12220	309	65	322	170.702	122.611	gi|527105529|ref|WP_020906503.1| hypothetical protein [Rhodococcus erythropolis]
RER_12240	444	60	647	157.571	246.364	gi|527105531|ref|WP_020906505.1| ferric uptake regulator [Rhodococcus erythropolis]
RER_12250	2223	1649	1865	4330.59	710.154	gi|518577316|ref|WP_019747523.1| catalase/hydroperoxidase HPI(I) [Rhodococcus erythropolis]
RER_12260	474	117	799	307.264	304.243	gi|527105533|ref|WP_020906507.1| hypothetical protein [Rhodococcus erythropolis]
RER_12270	852	48	615	126.057	234.18	gi|527105535|ref|WP_020906508.1| hypothetical protein [Rhodococcus erythropolis]
RER_12280	1743	312	3359	819.371	1279.04	gi|527105536|ref|WP_020906509.1| MULTISPECIES: cytochrome c oxidase subunit I [Rhodococcus]
RER_12290	381	146	543	383.424	206.763	gi|527105537|ref|WP_020906510.1| MULTISPECIES: hypothetical protein [Rhodococcus]
RER_12300	1701	247	1388	648.669	528.522	gi|527105538|ref|WP_020906511.1| probable two-component histidine kinase [Rhodococcus erythropolis]
RER_12310	732	315	910	827.25	346.51	gi|527105539|ref|WP_020906512.1| MULTISPECIES: probable NarL family two-component response regulator [Rhodococcus]
RER_12320	345	76	421	199.59	160.308	gi|518577309|ref|WP_019747516.1| MULTISPECIES: hypothetical protein [Rhodococcus]
RER_12330	603	112	574	294.133	218.568	gi|226183837|dbj|BAH31941.1| hypothetical membrane protein [Rhodococcus erythropolis PR4]
RER_12340	462	92	486	241.61	185.059	gi|226183838|dbj|BAH31942.1| putative HxlR family transcriptional regulator [Rhodococcus erythropolis PR4]
RER_12350	1395	337	2121	885.026	807.634	gi|226183839|dbj|BAH31943.1| putative MFS transporter [Rhodococcus erythropolis PR4]
RER_12360	1251	779	1331	2045.8	506.818	gi|527105544|ref|WP_020906516.1| putative amidohydrolase [Rhodococcus erythropolis]
RER_12370	543	1883	669	4945.12	254.742	gi|226183841|dbj|BAH31945.1| hypothetical protein RER_12370 [Rhodococcus erythropolis PR4]
RER_12380	1395	13	73	34.1405	27.7969	gi|527105546|ref|WP_020906518.1| putative FAD-linked oxidase [Rhodococcus erythropolis]
RER_12390	549	71	621	186.46	236.464	gi|527105547|ref|WP_020906519.1| hypothetical protein [Rhodococcus erythropolis]
RER_12400	213	0	58	0	22.0852	gi|527105549|ref|WP_020906520.1| hypothetical protein [Rhodococcus erythropolis]
RER_12410	1698	218	2117	572.51	806.111	gi|527105550|ref|WP_020906521.1| MULTISPECIES: 3-ketosteroid delta(1)-dehydrogenase KstD2 [Rhodococcus]
RER_12420	807	89	963	233.731	366.691	gi|226183846|dbj|BAH31950.1| putative M23 family peptidase [Rhodococcus erythropolis PR4]
RER_12430	852	77	916	202.217	348.794	gi|226183847|dbj|BAH31951.1| hypothetical protein RER_12430 [Rhodococcus erythropolis PR4]
RER_12440	417	131	1048	344.031	399.057	gi|532493402|ref|WP_020968702.1| MULTISPECIES: hypothetical protein [Rhodococcus]
RER_12450	498	8392	6825	22039	2598.82	gi|226183849|dbj|BAH31953.1| putative heat shock protein Hsp18 [Rhodococcus erythropolis PR4]
RER_12460	1278	154	986	404.433	375.449	gi|527105555|ref|WP_020906525.1| hypothetical protein [Rhodococcus erythropolis]
RER_12470	1665	573	2221	1504.81	845.712	gi|226183851|dbj|BAH31955.1| hypothetical protein RER_12470 [Rhodococcus erythropolis PR4]
RER_12480	696	371	1945	974.317	740.617	gi|226183852|dbj|BAH31956.1| hypothetical membrane protein [Rhodococcus erythropolis PR4]
RER_12490	492	96	544	252.114	207.144	gi|527105558|ref|WP_020906528.1| MULTISPECIES: hypothetical protein [Rhodococcus]
RER_12500	741	131	732	344.031	278.731	gi|226183854|dbj|BAH31958.1| hypothetical membrane protein [Rhodococcus erythropolis PR4]
RER_12510	936	175	1066	459.583	405.911	gi|527105560|ref|WP_020906530.1| putative ABC transporter ATP-binding protein [Rhodococcus erythropolis]
RER_12520	363	55	434	144.44	165.258	gi|518577283|ref|WP_019747490.1| MULTISPECIES: GntR family transcriptional regulator [Rhodococcus]
RER_12530	165	19	304	49.8976	115.757	gi|226183857|dbj|BAH31961.1| hypothetical protein RER_12530 [Rhodococcus erythropolis PR4]
RER_12540	570	120	659	315.143	250.934	gi|518577281|ref|WP_019747488.1| MULTISPECIES: deoxycytidine triphosphate deaminase [Rhodococcus]
RER_12550	285	74	980	194.338	373.164	gi|518577280|ref|WP_019747487.1| MULTISPECIES: hypothetical protein [Rhodococcus]
RER_12560	207	106	326	278.376	124.134	gi|518577279|ref|WP_019747486.1| MULTISPECIES: hypothetical protein [Rhodococcus]
RER_12570	1530	346	1805	908.662	687.307	gi|226183861|dbj|BAH31965.1| hypothetical protein RER_12570 [Rhodococcus erythropolis PR4]
RER_12580	753	56	858	147.067	326.709	gi|527105564|ref|WP_020906533.1| putative IclR family transcriptional regulator [Rhodococcus erythropolis]
RER_12590	1512	189	2074	496.35	789.737	gi|527105565|ref|WP_020906534.1| putative amino acid transporter [Rhodococcus erythropolis]
RER_12600	1605	138	2315	362.414	881.505	gi|226183864|dbj|BAH31968.1| L-amino acid oxidase [Rhodococcus erythropolis PR4]
RER_12610	672	61	637	160.198	242.557	gi|527105567|ref|WP_020906536.1| hypothetical protein [Rhodococcus erythropolis]
RER_12620	177	41	134	107.674	51.0245	gi|527105568|ref|WP_020906537.1| putative Sec-independent protein translocase protein [Rhodococcus erythropolis]
RER_12630	615	178	587	467.462	223.518	gi|518577272|ref|WP_019747479.1| MULTISPECIES: SAM-dependent methlyltransferase [Rhodococcus]
RER_12640	756	417	1122	1095.12	427.235	gi|226183868|dbj|BAH31972.1| conserved hypothetical protein [Rhodococcus erythropolis PR4]
RER_12650	939	673	1076	1767.43	409.719	gi|518577270|ref|WP_019747477.1| MULTISPECIES: acyl-CoA dehydrogenase [Rhodococcus]
RER_12660	705	173	945	454.331	359.837	gi|518577269|ref|WP_019747476.1| glycosyl transferase [Rhodococcus erythropolis]
RER_12670	768	63	702	165.45	267.307	gi|527105571|ref|WP_020906539.1| MULTISPECIES: hypothetical protein [Rhodococcus]
RER_12680	699	339	701	890.279	266.927	gi|518577267|ref|WP_019747474.1| MULTISPECIES: methyltransferase [Rhodococcus]
RER_12690	1017	624	825	1638.74	314.143	gi|226183873|dbj|BAH31977.1| conserved hypothetical protein [Rhodococcus erythropolis PR4]
RER_12700	240	340	193	892.905	73.4905	gi|518577265|ref|WP_019747472.1| MULTISPECIES: hypothetical protein [Rhodococcus]
RER_12710	204	8812	1124	23142	427.996	gi|490041275|ref|WP_003943666.1| MULTISPECIES: cold-shock protein [Rhodococcus]
RER_12720	978	379	1469	995.326	559.365	gi|490041322|ref|WP_003943713.1| MULTISPECIES: ribonuclease BN [Rhodococcus]
RER_12730	621	4920	737	12920.9	280.635	gi|226183877|dbj|BAH31981.1| putative anti-anti-sigma factor [Rhodococcus erythropolis PR4]
RER_12740	312	837	394	2198.12	150.027	gi|226183878|dbj|BAH31982.1| hypothetical protein RER_12740 [Rhodococcus erythropolis PR4]
RER_12750	819	1883	698	4945.12	265.784	gi|518577262|ref|WP_019747469.1| MULTISPECIES: RNA polymerase sigma factor SigF [Rhodococcus]
RER_12760	534	2084	656	5472.98	249.791	gi|226183880|dbj|BAH31984.1| anti-sigma factor [Rhodococcus erythropolis PR4]
RER_12770	498	314	642	824.624	244.461	gi|226183881|dbj|BAH31985.1| conserved hypothetical protein [Rhodococcus erythropolis PR4]
RER_12780	318	263	409	690.688	155.739	gi|226183882|dbj|BAH31986.1| putative WhiB family regulatory protein [Rhodococcus erythropolis PR4]
RER_12790	672	1580	1336	4149.38	508.722	gi|527105580|ref|WP_020906546.1| hypothetical protein [Rhodococcus erythropolis]
RER_12800	546	2486	1081	6528.71	411.623	gi|527105581|ref|WP_020906547.1| probable DNA-binding protein Dps [Rhodococcus erythropolis]
RER_12810	159	608	679	1596.72	258.549	gi|226183885|dbj|BAH31989.1| hypothetical protein RER_12810 [Rhodococcus erythropolis PR4]
RER_12820	303	537	452	1410.26	172.112	gi|490041328|ref|WP_003943719.1| MULTISPECIES: MerR family transcriptional regulator [Rhodococcus]
RER_12830	378	737	759	1935.5	289.012	gi|518577256|ref|WP_019747463.1| MULTISPECIES: hypothetical protein [Rhodococcus]
RER_12840	1488	876	1516	2300.54	577.262	gi|527105583|ref|WP_020906548.1| alpha,alpha-trehalose-phosphate synthase [Rhodococcus erythropolis]
RER_12850	420	1373	1136	3605.76	432.566	gi|518577253|ref|WP_019747460.1| MULTISPECIES: sulfate transporter [Rhodococcus]
RER_12860	246	59	244	154.945	92.9102	gi|527105584|ref|WP_020906549.1| hypothetical protein [Rhodococcus erythropolis]
RER_12870	258	521	599	1368.25	228.087	gi|226183891|dbj|BAH31995.1| hypothetical protein RER_12870 [Rhodococcus erythropolis PR4]
RER_12880	492	407	1220	1068.86	464.551	gi|754201043|ref|WP_041814727.1| hypothetical protein [Rhodococcus erythropolis]
RER_12890	579	46	478	120.805	182.013	gi|527105588|ref|WP_020906552.1| putative RNA polymerase ECF-type sigma factor [Rhodococcus erythropolis]
RER_12900	465	41	399	107.674	151.931	gi|536662584|gb|ERB54501.1| stress-like protein [Rhodococcus sp. P27]
RER_12910	285	14	193	36.7667	73.4905	gi|527105589|ref|WP_020906553.1| hypothetical protein [Rhodococcus erythropolis]
RER_12920	276	32	312	84.0381	118.803	gi|527105591|ref|WP_020906554.1| hypothetical protein [Rhodococcus erythropolis]
RER_12930	180	2	192	5.25238	73.1097	-
RER_12940	393	48	623	126.057	237.226	gi|518577245|ref|WP_019747452.1| hypothetical protein [Rhodococcus rhodochrous]
RER_12950	570	50	711	131.31	270.734	gi|518577244|ref|WP_019747451.1| hypothetical protein [Rhodococcus erythropolis]
RER_12960	585	121	1201	317.769	457.316	gi|532493577|ref|WP_020968732.1| MULTISPECIES: hypothetical protein [Rhodococcus]
[truncated: 4,328 more rows]
