# Supplementary material for: Induction of Viable but Nonculturable State in Rhodococcus and Transcriptome Analysis Using RNA-seq
Source: PLoS One. 2016 Jan 25;11(1):e0147593. doi: 10.1371/journal.pone.0147593 (PMC4725852; doi:10.1371/journal.pone.0147593)
Supplement: S3 Table — (XLS) [file pone.0147593.s008.xls]

## Sheet: S3 Table-TG13
S3 Table Differentially expressed genes in t_TG13 and c_TG13 libraries.
Gene		Normalized mean count		log2 Ratio (t_TG13/c_TG13)		Up-Down-Regulation(t_TG13/c_TG13)
ID	Length	c_TG13	t_TG13	log2 R.	FDR
RHRU231_160007	1452	424.595	1492.27	1.81333	0.00171798	Up
RHRU231_160010	1377	131.422	355.214	1.43441	0.0458068	Up
RHRU231_160016	2265	1751.59	9158.51	2.38644	1.94873e-06	Up
RHRU231_160023	468	639.552	2065.5	1.69134	0.00803587	Up
RHRU231_190010	1137	7.9811	37.5888	2.23422	0.0342467	Up
RHRU231_200003	1089	426.191	1734.72	2.02511	0.000137064	Up
RHRU231_200004	576	1447.77	11225.9	2.95491	7.59103e-11	Up
RHRU231_200006	1191	97.3695	304.469	1.64465	0.0086902	Up
RHRU231_200010	1299	149.513	402.2	1.42758	0.0483038	Up
RHRU231_230001	1284	115.46	1278.02	3.46833	3.33067e-15	Up
RHRU231_230067	1176	40.4376	152.235	1.91226	0.00208637	Up
RHRU231_230068	1167	24.4754	77.057	1.65419	0.0474945	Up
RHRU231_230071	2193	18.6226	73.2981	1.97615	0.0092993	Up
RHRU231_230082	1167	15.4301	73.2981	2.24729	0.00186147	Up
RHRU231_230083	981	18.0905	62.0215	1.77697	0.042736	Up
RHRU231_230098	1602	38.3093	137.199	1.84023	0.00451626	Up
RHRU231_230100	1428	28.732	366.491	3.67258	3.14193e-14	Up
RHRU231_230104	1446	22.3471	387.164	4.11418	0	Up
RHRU231_230105	1389	34.5848	464.221	3.74622	1.77636e-15	Up
RHRU231_230153	1032	120.781	424.753	1.81415	0.00151841	Up
RHRU231_230223	453	66.5092	248.086	1.89906	0.00103599	Up
RHRU231_250004	552	252.735	748.017	1.56541	0.0170766	Up
RHRU231_290008	900	41.5017	142.837	1.78288	0.0064398	Up
RHRU231_290009	825	85.6639	270.639	1.6595	0.00818329	Up
RHRU231_290020	687	453.327	1514.83	1.74051	0.00392191	Up
RHRU231_290022	774	30.8603	97.7308	1.66274	0.0285646	Up
RHRU231_290025	249	16.4943	58.2626	1.81998	0.0412926	Up
RHRU231_330015	1152	111.203	857.024	2.94602	1.29479e-10	Up
RHRU231_330017	3339	2010.17	13079	2.70186	1.09649e-08	Up
RHRU231_330031	1845	4174.65	126364	4.91978	0	Up
RHRU231_330033	1182	892.287	4879.02	2.451	4.36427e-07	Up
RHRU231_330034	411	268.165	1635.11	2.60815	2.31668e-08	Up
RHRU231_330051	2556	1034.88	23934.7	4.53155	0	Up
RHRU231_330068	1038	1043.93	3475.08	1.73501	0.00716976	Up
RHRU231_330072	933	73.9582	242.448	1.71276	0.00565813	Up
RHRU231_330107	1290	440.025	2114.37	2.26454	5.31488e-06	Up
RHRU231_330117	1386	516.111	3651.75	2.82281	5.51633e-10	Up
RHRU231_330130	1920	36.181	124.043	1.77725	0.00869257	Up
RHRU231_330132	2127	47.8866	152.235	1.66839	0.0135085	Up
RHRU231_330133	2325	51.6111	172.908	1.74406	0.00642152	Up
RHRU231_330136	480	32.4565	139.078	2.09898	0.000560673	Up
RHRU231_330140	558	27.1358	86.4542	1.67138	0.0343925	Up
RHRU231_330144	849	19.1547	479.257	4.64431	0	Up
RHRU231_330175	1590	197.931	603.3	1.60783	0.010951	Up
RHRU231_330182	915	155.898	520.605	1.73952	0.00304843	Up
RHRU231_330183	714	301.154	937.84	1.63881	0.00914018	Up
RHRU231_330188	1239	193.675	1033.69	2.41604	5.47439e-07	Up
RHRU231_330190	1185	26.6037	95.8514	1.84878	0.00946121	Up
RHRU231_330191	1683	49.4828	2291.04	5.53264	0	Up
RHRU231_330196	1626	26290.3	153958	2.54993	1.48897e-06	Up
RHRU231_330213	3606	45.2263	172.908	1.93454	0.00134485	Up
RHRU231_330221	1269	32.4565	415.356	3.67736	1.15463e-14	Up
RHRU231_330224	1155	70.7658	249.965	1.82046	0.00212566	Up
RHRU231_330226	1290	18151.7	84039.1	2.21096	0.000213881	Up
RHRU231_350027	534	617.205	2326.75	1.91447	0.000651185	Up
RHRU231_350028	840	613.481	2063.62	1.75007	0.00421807	Up
RHRU231_350080	117	518.772	2048.59	1.98144	0.000260467	Up
RHRU231_350094	1155	52.6753	165.391	1.65049	0.0138371	Up
RHRU231_360002	573	73.9582	575.108	2.95888	2.57735e-10	Up
RHRU231_360005	654	112.8	761.173	2.75435	3.78385e-09	Up
RHRU231_360006	747	187.822	1400.18	2.89811	1.63003e-10	Up
RHRU231_360007	720	47.8866	246.207	2.36193	8.92453e-06	Up
RHRU231_360012	1212	38.8414	377.767	3.2815	9.23339e-12	Up
RHRU231_360034	1029	319.776	1242.31	1.95786	0.00028606	Up
RHRU231_360036	288	15.4301	93.972	2.6057	4.95876e-05	Up
RHRU231_360074	1017	18.6226	105.249	2.49804	6.27613e-05	Up
RHRU231_380031	1359	1838.85	6771.62	1.88069	0.00216037	Up
RHRU231_380032	786	179.309	569.47	1.66712	0.00619754	Up
RHRU231_380035	303	282.531	1766.67	2.64451	1.24364e-08	Up
RHRU231_390001	2106	205.38	3478.84	4.08217	0	Up
RHRU231_390002	1209	112.268	2873.66	4.67775	0	Up
RHRU231_390019	567	20.7509	67.6598	1.70465	0.0489056	Up
RHRU231_390022	549	100.03	338.299	1.75777	0.00295889	Up
RHRU231_390023	681	137.275	409.718	1.57749	0.0142621	Up
RHRU231_390024	906	70.7658	206.738	1.54655	0.0240052	Up
RHRU231_390030	753	404.908	1381.39	1.77043	0.00269045	Up
RHRU231_390039	2307	1201.42	4614.02	1.94127	0.00074063	Up
RHRU231_390043	690	197.399	576.988	1.54738	0.0188468	Up
RHRU231_390049	417	274.55	1155.86	2.07378	6.48696e-05	Up
RHRU231_390067	1821	191.014	546.917	1.51759	0.0242097	Up
RHRU231_390113	1779	846.529	3063.49	1.85553	0.00160342	Up
RHRU231_390143	654	23.9433	105.249	2.13564	0.000998071	Up
RHRU231_390144	759	18.0905	1432.13	6.306	0	Up
RHRU231_390163	1221	95.7733	347.696	1.86002	0.00107572	Up
RHRU231_390165	1092	141	420.994	1.57804	0.0141567	Up
RHRU231_390166	564	379.901	1274.26	1.74594	0.0033955	Up
RHRU231_40002	768	319.244	2112.49	2.72617	2.98218e-09	Up
RHRU231_40008	624	1082.24	6779.14	2.64707	1.85331e-08	Up
RHRU231_40082	2316	103.222	1191.56	3.5289	1.22125e-15	Up
RHRU231_40083	1329	60.6564	669.08	3.46323	2.91989e-14	Up
RHRU231_400005	1164	310.199	909.649	1.55208	0.0207602	Up
RHRU231_400006	3408	764.058	2915.01	1.93173	0.000603971	Up
RHRU231_400011	303	256.992	746.137	1.53768	0.0219664	Up
RHRU231_400013	1215	879.518	3037.17	1.78793	0.00355133	Up
RHRU231_400032	1020	3338.76	12000.2	1.84567	0.0054187	Up
RHRU231_400034	783	731.069	2159.48	1.56259	0.030815	Up
RHRU231_400042	822	170.796	560.073	1.71328	0.00393971	Up
RHRU231_410011	1446	3865.51	25199.5	2.70466	1.78078e-08	Up
RHRU231_410013	798	1430.75	6230.34	2.12254	8.00466e-05	Up
RHRU231_410016	381	396.927	1276.14	1.68482	0.00653328	Up
RHRU231_410024	2805	4127.3	15390.7	1.89879	0.00348112	Up
RHRU231_410047	945	307.006	1140.82	1.8937	0.000606188	Up
RHRU231_410050	396	104.819	389.044	1.89194	0.000717177	Up
RHRU231_420053	2028	108.543	460.463	2.08472	7.50489e-05	Up
RHRU231_420054	546	32.9886	101.49	1.621	0.0341587	Up
RHRU231_420064	1113	596.455	2244.05	1.9116	0.000660564	Up
RHRU231_420065	1206	824.714	4388.49	2.41174	7.76149e-07	Up
RHRU231_420066	234	227.195	1225.39	2.43119	4.12801e-07	Up
RHRU231_420071	255	24.4754	135.32	2.46648	2.56904e-05	Up
RHRU231_420101	393	100.562	426.633	2.0848	8.02668e-05	Up
RHRU231_420107	621	98.4336	310.107	1.65545	0.00784345	Up
RHRU231_420110	792	431.512	1757.28	2.02584	0.000136489	Up
RHRU231_420120	627	2545.97	13817.6	2.44022	1.12176e-06	Up
RHRU231_420137	888	19.6867	101.49	2.36545	0.00020625	Up
RHRU231_420160	264	933.257	2832.31	1.60162	0.0254619	Up
RHRU231_430005	192	491.104	1892.6	1.94624	0.000390967	Up
RHRU231_430041	441	861.959	5031.26	2.54521	9.15928e-08	Up
RHRU231_430042	243	127.166	466.101	1.87385	0.000784999	Up
RHRU231_430048	342	772.039	4587.71	2.57101	5.58678e-08	Up
RHRU231_430057	795	14.8981	142.837	3.26031	1.05321e-08	Up
RHRU231_430058	1185	27.1358	120.284	2.14777	0.000585638	Up
RHRU231_430062	834	2694.42	10682.7	1.98723	0.000802044	Up
RHRU231_430063	825	941.238	2772.17	1.55838	0.0383273	Up
RHRU231_430068	861	320.308	1450.93	2.17941	1.62396e-05	Up
RHRU231_430074	1155	705.53	2131.28	1.59493	0.0222524	Up
RHRU231_430102	1149	78.7469	323.264	2.03728	0.00018448	Up
RHRU231_430157	1077	108.543	330.781	1.60752	0.0115473	Up
RHRU231_430182	1143	118.12	892.734	2.91787	1.95682e-10	Up
RHRU231_450021	168	682.118	3189.41	2.22518	1.14952e-05	Up
RHRU231_450029	534	2014.96	14830.7	2.87975	4.1131e-10	Up
RHRU231_450030	387	635.296	5211.68	3.03623	9.77696e-12	Up
RHRU231_450071	630	12.2377	48.8654	1.9966	0.0322988	Up
RHRU231_450074	438	308.603	4614.02	3.90216	0	Up
RHRU231_450076	471	1461.07	5187.25	1.82793	0.00332099	Up
RHRU231_450077	2103	5838.44	23472.3	2.0073	0.00122516	Up
RHRU231_450078	1191	6787.66	34217.1	2.33373	1.39766e-05	Up
RHRU231_450083	462	158.558	436.03	1.45936	0.0380097	Up
RHRU231_450255	366	92.0487	368.37	2.00057	0.000236958	Up
RHRU231_450257	1056	138.871	409.718	1.56081	0.0164673	Up
RHRU231_450287	819	35.6489	231.171	2.69669	2.41374e-07	Up
RHRU231_470015	306	1190.78	4841.44	2.02352	0.000260398	Up
RHRU231_470016	654	1616.97	7094.88	2.13348	7.57406e-05	Up
RHRU231_470017	684	644.341	7301.62	3.5023	5.55112e-16	Up
RHRU231_470018	306	1088.09	4399.77	2.01562	0.000269814	Up
RHRU231_470019	834	2414.02	12214.5	2.33908	5.24635e-06	Up
RHRU231_470020	354	43.098	402.2	3.22192	1.63706e-11	Up
RHRU231_470022	399	686.907	3054.09	2.15254	3.20714e-05	Up
RHRU231_470023	798	1041.27	9675.35	3.21596	3.06866e-13	Up
RHRU231_470024	417	1081.71	7448.22	2.78358	1.61063e-09	Up
RHRU231_470025	237	780.02	3664.91	2.23218	1.12419e-05	Up
RHRU231_470026	285	412.357	2005.36	2.28187	4.042e-06	Up
RHRU231_470029	318	1342.95	4924.13	1.87445	0.00180764	Up
RHRU231_470030	567	1632.93	6711.48	2.03916	0.000271044	Up
RHRU231_470034	399	945.495	4134.77	2.12865	5.44973e-05	Up
RHRU231_470035	540	706.594	2862.39	2.01825	0.000194868	Up
RHRU231_470036	408	560.806	2276	2.02091	0.000164837	Up
RHRU231_470037	651	756.609	5463.53	2.8522	3.69657e-10	Up
RHRU231_470040	1314	614.013	2851.11	2.21516	1.25274e-05	Up
RHRU231_470044	333	738.518	3116.11	2.07703	9.30609e-05	Up
RHRU231_470045	162	731.069	4208.06	2.52506	1.16782e-07	Up
RHRU231_470046	441	167.071	1028.05	2.62131	2.28807e-08	Up
RHRU231_470048	414	1070	5559.38	2.3773	1.56841e-06	Up
RHRU231_470049	606	734.794	3691.22	2.32867	2.61266e-06	Up
RHRU231_470050	1062	1613.25	12564.1	2.96125	7.23256e-11	Up
RHRU231_470051	573	758.737	5922.11	2.96442	4.32617e-11	Up
RHRU231_470083	303	10884.1	48626.7	2.15953	0.000277528	Up
RHRU231_470140	1008	38.3093	189.823	2.30859	3.30926e-05	Up
RHRU231_470142	777	345.316	3601.01	3.38237	6.77236e-15	Up
RHRU231_470143	1752	961.457	7574.14	2.97777	3.75827e-11	Up
RHRU231_470144	441	195.271	947.237	2.27819	4.14519e-06	Up
RHRU231_470145	336	222.939	888.975	1.99545	0.000171207	Up
RHRU231_470168	1035	136.211	464.221	1.7689	0.0023226	Up
RHRU231_470204	894	415.017	1437.77	1.79257	0.00213852	Up
RHRU231_470210	1641	966.778	4728.67	2.29017	5.50987e-06	Up
RHRU231_470211	867	45.7583	129.681	1.50266	0.0491808	Up
RHRU231_470235	1488	1784.04	9457.34	2.40628	1.4475e-06	Up
RHRU231_470253	693	358.618	1242.31	1.79248	0.00200655	Up
RHRU231_470260	69	12.7698	107.128	3.06754	5.72584e-07	Up
RHRU231_470293	273	53.7394	257.483	2.26021	2.44669e-05	Up
RHRU231_470302	564	31.9244	249.965	2.9686	6.20454e-09	Up
RHRU231_480016	870	119.184	407.838	1.77472	0.00229053	Up
RHRU231_480018	1035	975.291	3632.96	1.89723	0.00108387	Up
RHRU231_480024	1014	105.883	306.349	1.53262	0.0219595	Up
RHRU231_480043	963	9.57733	101.49	3.4042	6.31758e-08	Up
RHRU231_480094	852	1352.53	4730.55	1.80634	0.00399429	Up
RHRU231_510004	1422	242.093	770.57	1.67032	0.00627655	Up
RHRU231_510005	1200	281.467	2544.76	3.17645	5.59441e-13	Up
RHRU231_510009	945	81.4073	432.271	2.40856	1.46318e-06	Up
RHRU231_510014	1071	258.056	1075.04	2.05859	7.83128e-05	Up
RHRU231_510016	387	943.899	3508.91	1.89431	0.00109633	Up
RHRU231_510017	195	756.609	4194.91	2.471	2.87462e-07	Up
RHRU231_540042	1554	533.138	1682.1	1.65766	0.0100907	Up
RHRU231_560010	1032	40.9697	281.916	2.78234	3.74751e-08	Up
RHRU231_560031	579	31.9244	112.766	1.82028	0.00783865	Up
RHRU231_560037	1122	34.5848	105.249	1.60531	0.0352933	Up
RHRU231_560055	3210	740.114	2383.13	1.68702	0.00926021	Up
RHRU231_560056	456	463.968	2759.02	2.57203	4.42995e-08	Up
RHRU231_560057	243	408.633	4161.08	3.34805	1.36557e-14	Up
RHRU231_560058	513	320.84	1161.49	1.85602	0.000947835	Up
RHRU231_560059	288	327.225	2804.12	3.09915	2.5776e-12	Up
RHRU231_560075	1251	162.282	443.548	1.45053	0.0408115	Up
RHRU231_560096	1137	149.513	483.016	1.69174	0.00491835	Up
RHRU231_560097	1173	323.501	1345.68	2.05646	8.36653e-05	Up
RHRU231_560100	795	134.083	614.577	2.19639	1.5307e-05	Up
RHRU231_560122	1116	30.8603	171.029	2.47003	9.47422e-06	Up
RHRU231_560124	1194	61.7205	988.585	4.00132	0	Up
RHRU231_570006	1083	13.8339	77.057	2.47686	0.000347846	Up
RHRU231_570007	681	4.78866	67.6598	3.81781	3.1197e-07	Up
RHRU231_580018	969	949.751	3473.2	1.87063	0.00145764	Up
RHRU231_580019	330	279.339	1437.77	2.36371	1.12668e-06	Up
RHRU231_580025	258	28.732	110.887	1.94799	0.00333593	Up
RHRU231_590005	1662	407.568	1279.9	1.65089	0.00929468	Up
RHRU231_590013	2034	1827.67	7912.44	2.11411	0.000108906	Up
RHRU231_590098	495	97.3695	926.563	3.25022	4.86167e-13	Up
RHRU231_600003	972	150.577	646.527	2.10214	4.8961e-05	Up
RHRU231_600009	1767	289.98	992.344	1.77485	0.00225119	Up
RHRU231_600032	1437	109.075	896.492	3.03885	2.37343e-11	Up
RHRU231_600033	423	44.6942	195.462	2.12848	0.000178452	Up
RHRU231_620004	510	34.5848	150.355	2.11984	0.00037782	Up
RHRU231_620005	1959	177.181	1261.1	2.83133	5.78738e-10	Up
RHRU231_620006	390	78.2148	325.143	2.05542	0.00015074	Up
RHRU231_660037	1569	31.3923	556.314	4.14698	0	Up
RHRU231_710036	1386	46.2904	142.837	1.62538	0.0198875	Up
RHRU231_710077	1215	317.648	3407.42	3.42314	2.77556e-15	Up
RHRU231_710078	2136	714.575	4848.95	2.7625	1.88342e-09	Up
RHRU231_710084	339	151.109	436.03	1.52878	0.0215648	Up
RHRU231_710085	609	111.735	310.107	1.4726	0.0348952	Up
RHRU231_710090	1152	47.8866	330.781	2.78793	1.88676e-08	Up
RHRU231_710099	1305	5.32074	43.2271	3.01986	0.000738652	Up
RHRU231_710117	1266	884.838	2738.34	1.62981	0.0186551	Up
RHRU231_710118	1032	614.545	1933.94	1.65394	0.0114405	Up
RHRU231_710150	432	232.516	1373.87	2.56279	5.0707e-08	Up
RHRU231_710151	1461	917.827	12466.3	3.76366	0	Up
RHRU231_730010	831	102.158	520.605	2.34927	2.4279e-06	Up
RHRU231_730012	492	188.886	1172.77	2.63427	1.70011e-08	Up
RHRU231_730017	564	308.603	924.684	1.58318	0.0156142	Up
RHRU231_730028	438	232.516	2037.31	3.13121	1.54488e-12	Up
RHRU231_730029	843	180.905	494.292	1.45008	0.0415739	Up
RHRU231_740030	1131	30.8603	99.6103	1.69022	0.0233892	Up
RHRU231_740031	1041	22.3471	99.6103	2.15571	0.00104285	Up
RHRU231_740034	1026	14.8981	90.2131	2.5974	6.59642e-05	Up
RHRU231_740035	1401	35.1169	114.646	1.70666	0.0162428	Up
RHRU231_740036	1416	39.9055	124.043	1.63593	0.0226166	Up
RHRU231_740042	846	13.8339	174.788	3.65836	2.94766e-11	Up
RHRU231_740057	1152	27.6678	110.887	2.00242	0.00225316	Up
RHRU231_740069	1038	164.411	1640.75	3.3189	4.4631e-14	Up
RHRU231_750004	1143	188.354	639.009	1.76234	0.00238978	Up
RHRU231_750005	1176	127.698	387.164	1.60014	0.0118066	Up
RHRU231_750006	885	54.2715	236.809	2.12525	0.000121435	Up
RHRU231_750021	603	32.4565	174.788	2.42866	1.31692e-05	Up
RHRU231_750022	1149	81.4073	744.258	3.19242	2.46592e-12	Up
RHRU231_750025	1404	52.1432	244.327	2.22804	3.89776e-05	Up
RHRU231_750032	882	19.6867	105.249	2.41791	0.00011742	Up
RHRU231_750033	762	9.04525	46.986	2.37571	0.00713452	Up
RHRU231_750037	1164	122.909	389.044	1.66226	0.00676857	Up
RHRU231_750038	1254	168.667	507.449	1.58902	0.0127974	Up
RHRU231_750048	1038	33.5206	159.752	2.25238	9.68055e-05	Up
RHRU231_750054	2568	73.4262	233.05	1.66614	0.00864394	Up
RHRU231_750055	1149	33.5206	133.44	1.99275	0.00148071	Up
RHRU231_750061	981	23.4112	90.2131	1.94568	0.0059722	Up
RHRU231_750063	849	29.264	105.249	1.84624	0.00768251	Up
RHRU231_750074	174	79.279	366.491	2.20862	2.27496e-05	Up
RHRU231_750082	663	485.251	1413.34	1.54228	0.0284782	Up
RHRU231_750090	1194	19.1547	82.6953	2.10953	0.00275871	Up
RHRU231_750102	1392	59.5922	452.945	2.92593	8.88407e-10	Up
RHRU231_750143	789	20.7509	84.5748	2.02653	0.00433798	Up
RHRU231_750165	1401	57.464	225.533	1.97242	0.000595314	Up
RHRU231_760011	495	127.698	620.215	2.27995	5.09888e-06	Up
RHRU231_760019	2241	123.441	1417.1	3.52094	8.88178e-16	Up
RHRU231_760023	246	149.513	447.307	1.58093	0.01375	Up
RHRU231_760024	678	409.697	1309.97	1.67688	0.00719097	Up
RHRU231_770001	1587	982.208	3424.34	1.80171	0.00329778	Up
RHRU231_770008	1497	592.73	3349.16	2.49833	1.63509e-07	Up
RHRU231_770009	1038	276.678	2467.7	3.15684	8.41216e-13	Up
RHRU231_770020	477	38.3093	122.164	1.67279	0.0181967	Up
RHRU231_770025	1119	265.505	821.315	1.62916	0.00959947	Up
RHRU231_770026	1056	167.071	505.569	1.59739	0.011863	Up
RHRU231_770027	909	106.415	310.107	1.54298	0.0201393	Up
RHRU231_770028	777	117.588	618.335	2.39455	1.07754e-06	Up
RHRU231_770044	660	168.667	552.555	1.71188	0.00399684	Up
RHRU231_770092	2427	379.901	6314.92	4.05503	0	Up
RHRU231_770117	1659	321.372	1486.64	2.2097	1.06728e-05	Up
RHRU231_770132	1485	130.89	565.711	2.11162	4.67752e-05	Up
RHRU231_770138	1122	577.832	1909.51	1.72446	0.00533844	Up
RHRU231_790017	870	21.2829	75.1776	1.82012	0.0207988	Up
RHRU231_800020	1134	208.573	717.946	1.78327	0.00192776	Up
RHRU231_800026	1299	1037.54	5021.86	2.27504	7.22945e-06	Up
RHRU231_800051	825	99.4978	327.022	1.71655	0.00442199	Up
RHRU231_800055	888	43.098	332.661	2.94807	2.08333e-09	Up
RHRU231_800056	201	8.51318	39.4682	2.21159	0.030419	Up
RHRU231_800066	189	10.6415	46.986	2.14148	0.0199808	Up
RHRU231_800124	606	10.6415	43.2271	2.02122	0.0445616	Up
RHRU231_800125	1635	63.8488	233.05	1.86775	0.00150208	Up
RHRU231_810022	393	17.0264	129.681	2.92839	4.88341e-07	Up
RHRU231_820020	297	317.116	964.152	1.60422	0.0129787	Up
RHRU231_820089	981	587.941	1871.92	1.67076	0.00939499	Up
RHRU231_820160	669	50.0149	236.809	2.24307	3.57355e-05	Up
RHRU231_820174	1251	45.7583	189.823	2.05231	0.000390099	Up
RHRU231_830007	369	72.362	208.618	1.52743	0.0274168	Up
RHRU231_830012	759	18.0905	125.922	2.79855	1.89987e-06	Up
RHRU231_830016	603	14.8981	65.7804	2.14178	0.00532881	Up
RHRU231_830017	1146	95.7733	1488.52	3.95797	0	Up
RHRU231_830018	1218	710.85	5890.16	3.05067	7.64777e-12	Up
RHRU231_830024	1206	1354.66	4365.94	1.68835	0.0143171	Up
RHRU231_830050	633	28.1999	86.4542	1.6159	0.0465187	Up
RHRU231_840017	492	21.2829	174.788	3.03724	2.30838e-08	Up
RHRU231_840020	1617	83.0035	420.994	2.34242	3.5822e-06	Up
RHRU231_840021	867	46.2904	997.982	4.42993	0	Up
RHRU231_840022	708	38.3093	266.88	2.8001	3.75894e-08	Up
RHRU231_840034	1152	286.256	1296.81	2.17956	1.59375e-05	Up
RHRU231_840037	600	68.1054	263.121	1.94973	0.00058947	Up
RHRU231_840051	417	17.0264	65.7804	1.94926	0.015194	Up
RHRU231_840054	1080	56.3998	233.05	2.04669	0.000274822	Up
RHRU231_840056	417	14.8981	65.7804	2.14178	0.00532881	Up
RHRU231_860023	1983	828.439	2858.63	1.78684	0.00344599	Up
RHRU231_860030	996	245.818	857.024	1.8017	0.00161771	Up
RHRU231_860099	1830	2577.36	8675.49	1.75104	0.0125459	Up
RHRU231_860125	858	161.218	623.974	1.9524	0.000297685	Up
RHRU231_860126	1347	297.429	2253.45	2.92147	8.44246e-11	Up
RHRU231_860127	1314	623.058	2790.97	2.16331	2.61618e-05	Up
RHRU231_870002	1836	1377.01	21209.5	3.94509	0	Up
RHRU231_870045	939	39.3734	199.221	2.33878	2.10425e-05	Up
RHRU231_880003	1209	465.032	2174.51	2.22526	9.54249e-06	Up
RHRU231_880004	1428	579.96	1967.77	1.76252	0.0035621	Up
RHRU231_880017	489	85.1318	259.363	1.60709	0.0129772	Up
RHRU231_880027	1086	244.754	791.244	1.69275	0.00503712	Up
RHRU231_880028	720	172.924	597.662	1.78913	0.00180891	Up
RHRU231_880041	561	35.6489	298.831	3.06704	6.79971e-10	Up
RHRU231_880048	2166	1098.73	9769.32	3.15241	1.19549e-12	Up
RHRU231_880051	990	22.3471	231.171	3.37022	6.77339e-11	Up
RHRU231_880060	972	155.898	576.988	1.88787	0.000628131	Up
RHRU231_880068	1551	55.8677	178.547	1.67604	0.0104344	Up
RHRU231_880069	834	35.1169	240.568	2.77586	7.95109e-08	Up
RHRU231_880070	786	1543.55	8085.35	2.38905	1.69818e-06	Up
RHRU231_880071	957	809.284	5480.44	2.75956	2.11323e-09	Up
RHRU231_880080	366	133.55	383.406	1.52142	0.0230466	Up
RHRU231_880081	1476	380.965	1588.13	2.05957	8.43718e-05	Up
RHRU231_880092	1842	840.676	3033.41	1.85131	0.00167587	Up
RHRU231_880098	1014	2221.41	6805.45	1.61521	0.0442463	Up
RHRU231_890003	1011	279.871	1169.01	2.06242	7.52939e-05	Up
RHRU231_890006	1473	293.705	883.336	1.58856	0.0145679	Up
RHRU231_90042	762	57.464	263.121	2.1948	4.74458e-05	Up
RHRU231_910009	882	277.742	755.535	1.44372	0.049553	Up
RHRU231_910028	756	16.4943	93.972	2.50954	0.000100988	Up
RHRU231_910029	1323	116.524	1948.98	4.0639	0	Up
RHRU231_910030	945	110.139	1206.6	3.45343	5.32907e-15	Up
RHRU231_910031	738	79.279	1120.15	3.82044	0	Up
RHRU231_910032	1728	394.267	4442.99	3.49426	4.44089e-16	Up
RHRU231_910040	675	51.0791	202.979	1.99032	0.000604862	Up
RHRU231_910044	918	130.358	411.597	1.65868	0.00689788	Up
RHRU231_910091	1134	304.878	1138.94	1.90135	0.000553307	Up
RHRU231_920001	849	1034.35	7010.31	2.76074	2.37828e-09	Up
RHRU231_920023	1758	2184.16	6963.32	1.67269	0.0248045	Up
RHRU231_920024	1509	389.478	1623.84	2.05976	8.481e-05	Up
RHRU231_920031	351	1599.41	8222.55	2.36204	2.65564e-06	Up
RHRU231_920032	972	316.584	919.046	1.53752	0.0238391	Up
RHRU231_920033	2004	399.587	1150.22	1.5253	0.0297019	Up
RHRU231_920047	582	95.7733	740.499	2.95067	1.59039e-10	Up
RHRU231_930028	963	1080.11	8045.88	2.89706	1.91957e-10	Up
RHRU231_930047	660	52.1432	180.426	1.79066	0.00416408	Up
RHRU231_930050	882	50.0149	150.355	1.58775	0.0241267	Up
RHRU231_930084	390	230.388	1001.74	2.12032	3.50481e-05	Up
RHRU231_930085	420	293.705	892.734	1.60383	0.0126362	Up
RHRU231_930087	1698	689.035	2629.34	1.93203	0.000563225	Up
RHRU231_930103	1887	675.201	4365.94	2.69288	6.38098e-09	Up
RHRU231_930114	324	206.445	766.811	1.89307	0.00057435	Up
RHRU231_930117	1020	73.4262	221.774	1.59459	0.0158935	Up
RHRU231_930120	1266	117.056	319.505	1.44856	0.0415897	Up
RHRU231_930203	168	215.49	1390.78	2.69015	6.15229e-09	Up
RHRU231_950025	828	22.3471	498.051	4.47752	0	Up
RHRU231_950026	1584	72.8941	655.924	3.16948	5.36382e-12	Up
RHRU231_950039	1479	117.588	409.718	1.8008	0.00176467	Up
RHRU231_950104	822	29.7961	157.873	2.40517	2.41837e-05	Up
RHRU231_950117	453	164.943	875.819	2.4086	6.63128e-07	Up
RHRU231_960036	978	37.7772	125.922	1.73668	0.0112179	Up
RHRU231_960040	1491	142.596	383.406	1.42688	0.0484551	Up
RHRU231_960073	1032	20.7509	71.4187	1.78264	0.0290023	Up
RHRU231_960083	1881	13.8339	381.526	4.7845	0	Up
RHRU231_960089	1071	1.59622	56.3832	5.13378	2.18754e-08	Up
RHRU231_960123	1185	251.671	1090.07	2.11477	3.77171e-05	Up
RHRU231_960128	1791	138.339	633.371	2.19476	1.53266e-05	Up
RHRU231_960162	1269	32.9886	146.596	2.15147	0.000308967	Up
RHRU231_960163	984	60.1243	315.746	2.39255	3.35958e-06	Up
RHRU231_960164	1104	54.2715	428.512	2.98084	4.73479e-10	Up
RHRU231_960181	546	6.38488	37.5888	2.5557	0.0106123	Up
RHRU231_960193	219	7.9811	37.5888	2.23422	0.0342467	Up
RHRU231_960196	705	165.475	712.307	2.10582	4.49953e-05	Up
RHRU231_960197	834	380.965	1791.11	2.23309	7.97857e-06	Up
RHRU231_960200	1326	370.323	1133.3	1.61365	0.0127234	Up
RHRU231_960201	1095	240.497	1278.02	2.40977	5.6709e-07	Up
RHRU231_960204	234	477.802	3426.22	2.84211	3.78373e-10	Up
RHRU231_120016	819	1900.57	242.448	-2.97063	7.54636e-06	Down
RHRU231_120017	426	3357.92	436.03	-2.94504	1.11708e-05	Down
RHRU231_120021	2100	372.452	105.249	-1.82315	0.0209568	Down
RHRU231_150001	13008	4142.73	1022.41	-2.01859	0.0151962	Down
RHRU231_150002	354	1378.6	246.207	-2.48522	0.000283335	Down
RHRU231_160031	969	316.584	75.1776	-2.07407	0.00573375	Down
RHRU231_160037	684	391.074	97.7308	-2.00045	0.00765607	Down
RHRU231_160045	951	807.156	45.1065	-4.16114	2.3291e-09	Down
RHRU231_160046	1185	2100.09	195.462	-3.42543	2.00359e-07	Down
RHRU231_190001	864	144.192	31.9505	-2.17373	0.0102125	Down
RHRU231_190025	1617	140.467	31.9505	-2.13598	0.0126051	Down
RHRU231_190026	189	121.313	13.1561	-3.20395	0.000315104	Down
RHRU231_200046	618	142.064	28.1916	-2.33279	0.00537551	Down
RHRU231_230203	582	160.686	37.5888	-2.09558	0.0117509	Down
RHRU231_230225	1434	183.033	30.071	-2.60526	0.000864848	Down
RHRU231_230226	1467	183.033	24.4327	-2.90471	0.000216934	Down
RHRU231_230227	2076	275.082	56.3832	-2.28632	0.00205655	Down
RHRU231_240007	651	817.265	208.618	-1.96989	0.00865056	Down
RHRU231_240009	1248	114.396	18.7944	-2.60502	0.0033283	Down
RHRU231_330004	1665	972.099	120.284	-3.01455	6.01197e-06	Down
RHRU231_330005	516	77.1507	9.3972	-3.03603	0.00399937	Down
RHRU231_330055	642	464.5	35.7093	-3.70093	1.90223e-07	Down
RHRU231_330067	810	914.635	283.795	-1.68831	0.0495276	Down
RHRU231_330076	1494	177.713	39.4682	-2.1705	0.00705435	Down
RHRU231_330126	708	262.312	41.3477	-2.66511	0.000284426	Down
RHRU231_330127	690	266.037	31.9505	-3.05732	3.41233e-05	Down
RHRU231_330197	87	1204.08	321.384	-1.90553	0.0148655	Down
RHRU231_330204	852	144.192	39.4682	-1.86896	0.0364824	Down
RHRU231_350036	549	203.252	20.6738	-3.29677	2.56758e-05	Down
RHRU231_350045	240	105.883	26.3121	-2.00825	0.0362579	Down
RHRU231_350053	1035	95.7733	22.5533	-2.0858	0.0343958	Down
RHRU231_350066	1689	202.188	50.7449	-1.99415	0.0134703	Down
RHRU231_350097	1137	141	31.9505	-2.14143	0.0122301	Down
RHRU231_360037	1128	217.618	45.1065	-2.27014	0.00312455	Down
RHRU231_360050	504	120.781	20.6738	-2.54593	0.00350969	Down
RHRU231_360058	681	235.177	18.7944	-3.64466	2.98638e-06	Down
RHRU231_360059	585	78.7469	13.1561	-2.58058	0.0127926	Down
RHRU231_360060	1188	244.222	56.3832	-2.11466	0.00591203	Down
RHRU231_380048	840	1286.02	370.25	-1.79632	0.0305207	Down
RHRU231_380049	975	1678.69	293.193	-2.51738	0.000236023	Down
RHRU231_390006	576	119.717	11.2766	-3.40706	0.000171542	Down
RHRU231_390046	756	176.648	45.1065	-1.96923	0.0179552	Down
RHRU231_390050	306	219.214	56.3832	-1.95882	0.0145924	Down
RHRU231_390052	1164	237.305	69.5392	-1.7707	0.0338973	Down
RHRU231_390063	339	87.2601	18.7944	-2.21442	0.0283869	Down
RHRU231_390097	1902	432.576	127.802	-1.75896	0.0289016	Down
RHRU231_390105	423	789.597	99.6103	-2.98662	8.39737e-06	Down
RHRU231_390124	531	573.043	73.2981	-2.96662	1.31676e-05	Down
RHRU231_390126	294	316.052	52.6243	-2.58613	0.0003167	Down
RHRU231_390136	822	2011.24	186.064	-3.43414	1.87577e-07	Down
RHRU231_390138	198	385.753	3.75888	-6.67744	5.2468e-12	Down
RHRU231_390139	1779	777.36	82.6953	-3.23255	1.49816e-06	Down
RHRU231_40035	288	396.927	107.128	-1.88944	0.0142808	Down
RHRU231_40049	1419	225.599	63.9009	-1.81969	0.0278456	Down
RHRU231_40050	273	335.206	43.2271	-2.95475	3.42233e-05	Down
RHRU231_40051	471	674.137	45.1065	-3.90134	2.01209e-08	Down
RHRU231_40053	2355	2866.81	357.093	-3.00504	6.41338e-06	Down
RHRU231_40054	735	1686.67	45.1065	-5.22439	2.3137e-13	Down
RHRU231_40056	618	2587.47	73.2981	-5.14143	1.65756e-13	Down
RHRU231_40057	228	1392.44	80.8159	-4.10666	1.20479e-09	Down
RHRU231_40058	462	1025.31	77.057	-3.73381	2.91113e-08	Down
RHRU231_40059	1518	1332.31	99.6103	-3.74136	2.04352e-08	Down
RHRU231_40060	1359	612.949	75.1776	-3.02722	8.10043e-06	Down
RHRU231_40061	1659	595.39	105.249	-2.49992	0.000283011	Down
RHRU231_40064	759	343.187	33.8299	-3.34224	3.57944e-06	Down
RHRU231_40065	909	943.367	60.1421	-3.97115	6.05652e-09	Down
RHRU231_40076	318	786.937	229.292	-1.77902	0.027664	Down
RHRU231_40089	393	161.75	28.1916	-2.52001	0.001741	Down
RHRU231_40098	2064	2426.79	377.767	-2.68345	7.68518e-05	Down
RHRU231_40099	1557	1723.39	120.284	-3.84062	7.67143e-09	Down
RHRU231_40100	1110	242.626	37.5888	-2.69003	0.000293502	Down
RHRU231_400020	930	944.431	116.525	-3.01869	5.92545e-06	Down
RHRU231_400021	2280	14390.5	1695.25	-3.08553	9.34207e-06	Down
RHRU231_410018	975	575.172	109.007	-2.39946	0.000556061	Down
RHRU231_410036	834	84.5997	16.915	-2.32167	0.0220739	Down
RHRU231_410052	225	1903.23	396.562	-2.2628	0.00160788	Down
RHRU231_420037	9255	17450.4	3236.39	-2.4308	0.00237008	Down
RHRU231_420038	402	576.768	171.029	-1.75369	0.0299565	Down
RHRU231_420039	798	889.627	197.341	-2.17245	0.00234372	Down
RHRU231_420045	837	919.955	278.157	-1.72563	0.0400144	Down
RHRU231_420073	603	88.3242	16.915	-2.38382	0.0159708	Down
RHRU231_420074	513	226.131	26.3121	-3.10288	4.38526e-05	Down
RHRU231_420103	264	500.149	135.32	-1.88591	0.0139524	Down
RHRU231_420104	477	942.302	265.001	-1.83015	0.0215857	Down
RHRU231_420111	1374	1129.59	246.207	-2.19782	0.00207094	Down
RHRU231_420116	1395	4639.68	441.668	-3.39296	3.13009e-07	Down
RHRU231_420117	405	205.912	54.5037	-1.91741	0.0190231	Down
RHRU231_420127	873	160.154	16.915	-3.24233	8.3113e-05	Down
RHRU231_430016	855	106.415	26.3121	-2.01548	0.0349811	Down
RHRU231_430017	495	82.4714	18.7944	-2.133	0.0423164	Down
RHRU231_430027	681	201.124	13.1561	-3.93326	1.90807e-06	Down
RHRU231_430028	753	318.18	28.1916	-3.49604	1.95464e-06	Down
RHRU231_430078	1659	3573.41	283.795	-3.65433	3.0984e-08	Down
RHRU231_430120	1215	810.348	65.7804	-3.62261	9.12164e-08	Down
RHRU231_430121	3717	2378.9	249.965	-3.25044	8.32457e-07	Down
RHRU231_430122	753	52.6753	3.75888	-3.80519	0.00664498	Down
RHRU231_430123	1677	727.877	30.071	-4.59679	2.06187e-10	Down
RHRU231_430124	696	443.749	69.5392	-2.67367	0.000118239	Down
RHRU231_430125	732	470.885	35.7093	-3.72063	1.62655e-07	Down
RHRU231_440016	738	933.789	171.029	-2.44879	0.000353917	Down
RHRU231_440017	216	89.9204	13.1561	-2.77198	0.00443392	Down
RHRU231_450258	1272	2142.13	469.86	-2.18872	0.00291459	Down
RHRU231_450265	1440	551.228	118.405	-2.21883	0.00180119	Down
RHRU231_450266	669	201.124	41.3477	-2.28193	0.0033556	Down
RHRU231_450305	1368	2317.71	191.703	-3.59569	4.95418e-08	Down
RHRU231_450317	852	996.042	129.681	-2.94114	1.01716e-05	Down
RHRU231_450318	1962	315.52	95.8514	-1.71875	0.0380402	Down
RHRU231_470001	18366	1981.44	541.278	-1.87209	0.0242285	Down
RHRU231_470038	201	425.659	93.972	-2.17928	0.00257142	Down
RHRU231_470039	444	865.152	233.05	-1.89227	0.0142929	Down
RHRU231_470054	126	125.569	13.1561	-3.2537	0.000227779	Down
RHRU231_470055	1143	1024.24	142.837	-2.84202	2.08038e-05	Down
RHRU231_470056	582	291.576	22.5533	-3.69188	9.85376e-07	Down
RHRU231_470057	567	72.362	5.63832	-3.67954	0.00129465	Down
RHRU231_470162	696	1802.13	240.568	-2.90514	1.24933e-05	Down
RHRU231_470183	1545	361.278	90.2131	-2.00158	0.00789942	Down
RHRU231_470191	1980	567.19	154.114	-1.87977	0.0144059	Down
RHRU231_470230	330	1182.27	257.483	-2.19896	0.00208132	Down
RHRU231_470264	840	696.484	212.377	-1.71342	0.0390909	Down
RHRU231_470274	1296	1020.52	202.979	-2.32984	0.00081472	Down
RHRU231_470295	279	548.568	169.15	-1.69731	0.0407511	Down
RHRU231_480053	804	93.645	20.6738	-2.17885	0.0265702	Down
RHRU231_480057	1524	796.514	90.2131	-3.14215	2.76953e-06	Down
RHRU231_480058	537	251.671	77.057	-1.70741	0.0442134	Down
RHRU231_480102	1155	319.244	93.972	-1.76425	0.0300612	Down
RHRU231_490013	372	168.667	48.8654	-1.78709	0.0423205	Down
RHRU231_520013	1650	379.368	67.6598	-2.48705	0.000444037	Down
RHRU231_520014	1632	595.39	78.9364	-2.91491	1.78045e-05	Down
RHRU231_520015	2055	615.609	77.057	-2.99785	9.82514e-06	Down
RHRU231_520016	300	131.954	13.1561	-3.32525	0.00014188	Down
RHRU231_520020	1404	443.217	50.7449	-3.12643	7.00205e-06	Down
RHRU231_520021	2472	442.685	62.0215	-2.83524	4.31067e-05	Down
RHRU231_520022	1326	219.746	50.7449	-2.11429	0.00674161	Down
RHRU231_550006	504	176.648	43.2271	-2.03062	0.0135769	Down
RHRU231_550007	2388	1922.38	402.2	-2.25688	0.00168639	Down
RHRU231_550008	858	421.934	69.5392	-2.60095	0.000196948	Down
RHRU231_550009	672	295.301	77.057	-1.93805	0.0125953	Down
RHRU231_560070	693	39.9055	3.75888	-3.40474	0.0484184	Down
RHRU231_560129	1026	100.562	24.4327	-2.04075	0.0360106	Down
RHRU231_560131	1044	123.441	31.9505	-1.94958	0.0337933	Down
RHRU231_580008	2187	2924.28	563.832	-2.37472	0.000898709	Down
RHRU231_580009	480	259.12	80.8159	-1.68079	0.0494229	Down
RHRU231_590057	810	334.142	62.0215	-2.42943	0.000722984	Down
RHRU231_590101	1839	2768.38	595.782	-2.21617	0.00279629	Down
RHRU231_670020	459	185.162	46.986	-1.97825	0.0161984	Down
RHRU231_670021	207	1090.75	84.5748	-3.68879	3.74848e-08	Down
RHRU231_670022	1803	171.86	26.3121	-2.70697	0.000640384	Down
RHRU231_670030	309	257.524	26.3121	-3.29041	1.13898e-05	Down
RHRU231_670031	657	126.634	30.071	-2.07385	0.019865	Down
RHRU231_670035	405	125.037	24.4327	-2.355	0.00670328	Down
RHRU231_670037	744	220.811	65.7804	-1.74693	0.0398315	Down
RHRU231_710005	1338	193.143	56.3832	-1.77615	0.0388457	Down
RHRU231_710061	714	71.2979	5.63832	-3.65817	0.00146968	Down
RHRU231_710067	1947	252.735	52.6243	-2.26361	0.00259578	Down
RHRU231_710116	1218	352.233	93.972	-1.90611	0.0135958	Down
RHRU231_710131	408	188.354	31.9505	-2.55916	0.00100281	Down
RHRU231_710139	753	265.505	41.3477	-2.68257	0.000252694	Down
RHRU231_710140	345	170.796	50.7449	-1.75074	0.0487354	Down
RHRU231_710141	846	1243.99	236.809	-2.39313	0.000538889	Down
RHRU231_740013	783	694.888	169.15	-2.03842	0.00548616	Down
RHRU231_740045	1266	309.135	45.1065	-2.77655	0.000111365	Down
RHRU231_740065	3960	7031.88	806.279	-3.12454	3.89958e-06	Down
RHRU231_740068	1074	321.905	54.5037	-2.56199	0.000353729	Down
RHRU231_740081	978	861.427	105.249	-3.03281	5.67011e-06	Down
RHRU231_740082	1053	3499.98	488.654	-2.84044	2.65616e-05	Down
RHRU231_750052	1113	112.268	16.915	-2.72985	0.00225324	Down
RHRU231_750122	627	121.313	16.915	-2.84163	0.00113869	Down
RHRU231_760030	384	204.848	50.7449	-2.01301	0.0121107	Down
RHRU231_760031	351	169.199	43.2271	-1.96847	0.0191034	Down
RHRU231_770063	825	472.481	43.2271	-3.44995	8.28286e-07	Down
RHRU231_770068	1482	896.544	122.164	-2.87546	1.71752e-05	Down
RHRU231_770069	726	1343.49	246.207	-2.44799	0.000369288	Down
RHRU231_770073	534	1111.5	334.54	-1.73223	0.0418311	Down
RHRU231_770077	861	187.822	48.8654	-1.94226	0.0187902	Down
RHRU231_770112	1143	762.994	86.4542	-3.14151	2.90093e-06	Down
RHRU231_770136	750	139.935	35.7093	-1.97009	0.0252465	Down
RHRU231_790010	1206	1643.04	78.9364	-4.37936	1.20323e-10	Down
RHRU231_790011	225	282.531	9.3972	-4.90855	7.20105e-09	Down
RHRU231_790012	468	209.637	9.3972	-4.47805	2.17312e-07	Down
RHRU231_790013	1143	295.833	45.1065	-2.7131	0.000173017	Down
RHRU231_800038	753	45.2263	5.63832	-3.00159	0.0472268	Down
RHRU231_800059	765	893.352	244.327	-1.87037	0.016537	Down
RHRU231_800060	345	1608.99	340.178	-2.24176	0.00172767	Down
RHRU231_800074	363	242.093	43.2271	-2.48528	0.000861748	Down
RHRU231_800081	330	163.347	46.986	-1.79742	0.0419567	Down
RHRU231_800100	606	114.396	18.7944	-2.60502	0.0033283	Down
RHRU231_800102	453	1946.86	178.547	-3.4467	1.70343e-07	Down
RHRU231_800103	942	11494.9	1272.38	-3.17538	3.62061e-06	Down
RHRU231_800104	1047	3450.5	881.457	-1.96883	0.0186511	Down
RHRU231_810020	1938	488.976	146.596	-1.73785	0.0323178	Down
RHRU231_820011	1431	169.199	46.986	-1.8482	0.0324298	Down
RHRU231_820058	207	320.308	90.2131	-1.82794	0.0215601	Down
RHRU231_820105	1437	219.214	39.4682	-2.47328	0.00110408	Down
RHRU231_820135	180	152.173	30.071	-2.33888	0.00447558	Down
RHRU231_820171	588	145.788	30.071	-2.27705	0.0064265	Down
RHRU231_830011	474	191.014	45.1065	-2.08203	0.00955023	Down
RHRU231_830060	1620	680.522	56.3832	-3.59307	1.51514e-07	Down
RHRU231_840001	678	53.7394	7.51776	-2.83596	0.0304012	Down
RHRU231_840025	534	146.852	26.3121	-2.48012	0.00265133	Down
RHRU231_840031	912	93.645	22.5533	-2.05338	0.0403154	Down
RHRU231_850008	573	144.192	35.7093	-2.01331	0.0200923	Down
RHRU231_850014	738	195.271	46.986	-2.05494	0.0105345	Down
RHRU231_850015	1644	2237.37	169.15	-3.72535	1.72359e-08	Down
RHRU231_860011	1422	2830.63	172.908	-4.03297	1.27024e-09	Down
RHRU231_860012	798	283.595	43.2271	-2.71354	0.000187205	Down
RHRU231_860084	561	170.264	43.2271	-1.97751	0.0181886	Down
RHRU231_870004	1143	131.954	33.8299	-1.96335	0.028584	Down
RHRU231_880040	630	93.1129	22.5533	-2.04516	0.0419507	Down
RHRU231_890009	168	352.233	65.7804	-2.42062	0.000715652	Down
RHRU231_890011	702	111.735	24.4327	-2.19274	0.0164672	Down
RHRU231_890012	1419	981.144	280.036	-1.80881	0.0249789	Down
RHRU231_890013	597	464.5	137.199	-1.75933	0.0287187	Down
RHRU231_90012	1797	4025.14	302.59	-3.73356	1.61643e-08	Down
RHRU231_90013	1014	1913.34	171.029	-3.4837	1.2694e-07	Down
RHRU231_90014	975	2136.28	150.355	-3.82856	7.53554e-09	Down
RHRU231_90015	1233	2157.03	169.15	-3.67259	2.67649e-08	Down
RHRU231_90016	273	309.135	26.3121	-3.55393	1.592e-06	Down
RHRU231_90017	795	655.515	56.3832	-3.53906	2.335e-07	Down
RHRU231_90043	2796	565.062	152.235	-1.89204	0.0133944	Down
RHRU231_910081	1722	1113.1	208.618	-2.41559	0.000450661	Down
RHRU231_910082	1434	278.275	80.8159	-1.78367	0.0289389	Down
RHRU231_920005	843	162.815	45.1065	-1.85159	0.0334652	Down
RHRU231_930010	417	225.067	16.915	-3.7332	2.46259e-06	Down
RHRU231_930011	642	80.8752	13.1561	-2.61905	0.0104035	Down
RHRU231_930207	678	513.983	137.199	-1.90537	0.0124233	Down
RHRU231_950057	573	135.147	18.7944	-2.84549	0.000762858	Down
RHRU231_950058	1041	123.441	13.1561	-3.22904	0.000267661	Down
RHRU231_950070	975	162.815	46.986	-1.79271	0.0429523	Down
RHRU231_950092	1020	1079.58	110.887	-3.28319	7.74623e-07	Down
RHRU231_950093	84	401.184	33.8299	-3.5675	6.36523e-07	Down
RHRU231_950114	834	11461.4	2903.73	-1.9808	0.0451539	Down
RHRU231_950115	5484	13852	3469.44	-1.99732	0.0473958	Down
RHRU231_950116	483	443.749	37.5888	-3.56102	4.96418e-07	Down
RHRU231_950121	1053	4161.35	263.121	-3.9832	1.89511e-09	Down
RHRU231_960001	1368	696.484	125.922	-2.46746	0.000328257	Down
RHRU231_960004	2823	391.606	90.2131	-2.11787	0.003877	Down
RHRU231_960009	981	94.177	16.915	-2.47638	0.00969652	Down
RHRU231_960030	903	69.7016	7.51776	-3.21111	0.00423497	Down
RHRU231_960056	1818	355.425	103.369	-1.78164	0.0265233	Down
RHRU231_960118	1074	438.429	60.1421	-2.86569	3.61371e-05	Down
RHRU231_960119	1425	1040.2	193.582	-2.42579	0.00041662	Down
RHRU231_960120	468	194.739	56.3832	-1.78802	0.03656	Down
RHRU231_960177	1062	3034.42	627.733	-2.27318	0.00195654	Down

## Sheet: S3 Table-TN3
S3 Table Differentially expressed genes in t_TN3 and c_TN3 libraries.
Gene		Normalized mean count		log2 Ratio (t_TN3/c_TN3)		Up-Down-Regulation(t_TN3/c_TN3)
ID	Length	c_TN3	t_TN3	log2 R.	FDR
pREL1_0161	987	370.293	70.0635	-2.40177	0.000247521	Down
pREL1_0177	1398	15105.8	2196.72	-2.78168	4.39104e-06	Down
pREL1_0178	798	3445.56	857.516	-2.00649	0.00496676	Down
RER_00090	2037	13396.2	1043.72	-3.68201	1.0959e-12	Down
RER_00100	2532	11768	1251.24	-3.23342	3.14347e-09	Down
RER_00110	1134	2812.65	423.046	-2.73301	1.56421e-06	Down
RER_00120	1110	3705.55	597.443	-2.6328	6.69643e-06	Down
RER_00160	534	3117.29	320.617	-3.28133	5.96614e-10	Down
RER_00170	528	7453.13	654.941	-3.50839	1.72747e-11	Down
RER_00240	492	1008.46	172.493	-2.54747	1.39853e-05	Down
RER_00250	264	895.531	185.82	-2.26877	0.000227883	Down
RER_00330	465	1142.39	186.201	-2.61706	6.12942e-06	Down
RER_00340	1419	8219.98	1030.77	-2.9954	9.41456e-08	Down
RER_00540	183	186.46	47.9782	-1.95819	0.0241975	Down
RER_00550	387	1439.15	249.791	-2.52638	1.56404e-05	Down
RER_00610	321	955.933	212.856	-2.16698	0.000554788	Down
RER_00730	477	1825.2	306.908	-2.57214	9.53513e-06	Down
RER_00890	378	887.652	218.948	-2.01935	0.0019036	Down
RER_00920	1554	3519.1	676.646	-2.37872	0.000126897	Down
RER_01020	348	971.69	261.596	-1.89312	0.00505804	Down
RER_01300	519	1770.05	254.742	-2.79664	6.30409e-07	Down
RER_01310	669	4582.7	341.559	-3.74595	1.85518e-13	Down
RER_01330	729	1538.95	396.011	-1.95831	0.00370419	Down
RER_01580	714	4343.72	621.052	-2.80613	7.89353e-07	Down
RER_01640	624	3692.42	644.279	-2.51879	2.6758e-05	Down
RER_01660	714	4272.81	303.481	-3.81546	5.09592e-14	Down
RER_01670	597	4724.52	358.314	-3.72083	2.95763e-13	Down
RER_01680	930	1405.01	383.064	-1.8749	0.00676453	Down
RER_01710	765	1039.97	262.738	-1.98481	0.00253864	Down
RER_01730	819	1307.84	307.67	-2.0877	0.00115174	Down
RER_01740	582	9653.88	239.51	-5.33289	0	Down
RER_01850	780	4046.96	458.84	-3.14075	5.77118e-09	Down
RER_02050	1464	6901.63	993.835	-2.79585	1.4042e-06	Down
RER_02160	1011	2718.11	776.791	-1.80699	0.019723	Down
RER_02290	1833	5753.98	1186.51	-2.27783	0.000638067	Down
RER_02340	762	1231.68	251.315	-2.29302	0.000173327	Down
RER_02350	1434	1882.98	563.935	-1.7394	0.022697	Down
RER_03300	462	664.426	219.71	-1.59647	0.0329571	Down
RER_03310	192	13362.1	485.494	-4.78252	0	Down
RER_03320	333	3700.3	310.716	-3.57393	4.35341e-12	Down
RER_03470	336	2011.66	279.112	-2.84943	3.16436e-07	Down
RER_03480	654	1696.52	407.815	-2.05656	0.00171789	Down
RER_03810	2142	2683.97	836.192	-1.68245	0.0471464	Down
RER_03860	435	1672.88	228.468	-2.87222	2.42999e-07	Down
RER_03900	339	963.812	223.137	-2.11077	0.000898036	Down
RER_03910	621	774.726	211.333	-1.87412	0.00568686	Down
RER_04100	396	1559.96	305.005	-2.35457	9.78657e-05	Down
RER_04450	555	37630.7	479.402	-6.2945	0	Down
RER_04460	1452	59703.8	999.547	-5.90039	0	Down
RER_04480	993	1247.44	399.819	-1.64153	0.0317729	Down
RER_04600	324	527.864	135.177	-1.96524	0.00347582	Down
RER_04610	969	1877.73	504.533	-1.89594	0.00704024	Down
RER_04640	324	4616.84	212.856	-4.43889	0	Down
RER_04650	1182	2166.61	586.401	-1.88546	0.00863693	Down
RER_04670	165	362.414	60.544	-2.58139	6.50747e-05	Down
RER_04680	471	961.186	247.507	-1.9573	0.00310614	Down
RER_04760	927	1649.25	528.903	-1.64071	0.0391857	Down
RER_04800	675	2085.2	559.365	-1.8983	0.00754025	Down
RER_04870	510	1297.34	261.215	-2.3122	0.000144452	Down
RER_04880	1335	5848.53	875.793	-2.7394	2.55047e-06	Down
RER_05010	750	4784.92	425.712	-3.49051	1.90937e-11	Down
RER_05110	204	1315.72	270.734	-2.28086	0.000196295	Down
RER_05130	2937	6967.28	1437.06	-2.27747	0.000807926	Down
RER_05140	1230	1580.97	519.003	-1.60697	0.0467112	Down
RER_05180	1425	9606.6	795.83	-3.59348	4.38516e-12	Down
RER_05390	1572	4152.01	626.002	-2.72955	2.12202e-06	Down
RER_05400	516	4102.11	602.013	-2.76848	1.25419e-06	Down
RER_05460	327	422.817	145.458	-1.53937	0.0488503	Down
RER_05500	1581	2796.89	856.754	-1.70686	0.0417358	Down
RER_05510	1110	2069.44	648.087	-1.67496	0.0383215	Down
RER_05780	846	1840.96	444.37	-2.0506	0.00190999	Down
RER_05790	1689	3456.07	665.603	-2.37638	0.000128048	Down
RER_05820	1365	3017.49	884.17	-1.77094	0.0287642	Down
RER_05830	1446	2846.79	752.801	-1.91898	0.00856419	Down
RER_05950	576	2292.66	394.107	-2.54034	1.49287e-05	Down
RER_06010	1395	2639.32	685.784	-1.94432	0.00643609	Down
RER_06040	456	4099.48	229.229	-4.16052	0	Down
RER_06150	183	614.529	153.835	-1.99803	0.00248827	Down
RER_06250	2565	9929.63	1552.82	-2.67684	1.0692e-05	Down
RER_06270	870	913.914	307.289	-1.57243	0.0407328	Down
RER_06340	447	698.567	230.372	-1.60039	0.0323703	Down
RER_06460	2544	23036.9	1989.19	-3.53369	3.38953e-11	Down
RER_06520	435	1641.37	308.432	-2.41184	5.46897e-05	Down
RER_06610	1800	3576.87	877.316	-2.02752	0.00429106	Down
RER_06620	777	929.671	284.062	-1.71048	0.0177333	Down
RER_06630	195	551.5	183.536	-1.58725	0.035047	Down
RER_06640	309	877.148	218.568	-2.00469	0.00213761	Down
RER_06850	636	1171.28	342.702	-1.77303	0.0128537	Down
RER_06860	489	25912.6	400.58	-6.01538	0	Down
RER_06870	699	2597.3	253.599	-3.35634	1.87352e-10	Down
RER_06970	744	1039.97	347.652	-1.5808	0.0412308	Down
RER_06980	873	3206.58	438.658	-2.86984	2.70464e-07	Down
RER_06990	615	425.443	142.792	-1.57498	0.0409267	Down
RER_07000	762	1481.17	396.392	-1.90171	0.00567979	Down
RER_07620	447	1134.51	184.678	-2.61892	6.02711e-06	Down
RER_08930	672	877.148	256.646	-1.773	0.011562	Down
RER_08940	1149	1486.42	435.993	-1.76945	0.0152393	Down
RER_09000	273	638.164	171.351	-1.89691	0.00503001	Down
RER_09020	333	1357.74	337.752	-2.00714	0.00231717	Down
RER_09220	672	3400.92	280.254	-3.60107	2.76557e-12	Down
RER_09230	414	422.817	137.461	-1.62093	0.0325455	Down
RER_09260	1251	1483.8	421.142	-1.81689	0.0108115	Down
RER_09680	1464	2332.06	665.603	-1.80885	0.0166935	Down
RER_09690	177	1271.08	147.362	-3.10853	1.34344e-08	Down
RER_09750	486	908.662	311.478	-1.54458	0.0474936	Down
RER_09800	249	1940.75	122.23	-3.98883	6.21725e-15	Down
RER_09830	816	1494.3	437.135	-1.7733	0.0148842	Down
RER_09840	315	2282.16	150.408	-3.92336	1.37668e-14	Down
RER_10000	429	1452.28	253.218	-2.51982	1.6804e-05	Down
RER_10460	240	1460.16	154.977	-3.23592	1.90917e-09	Down
RER_10470	678	4233.42	342.702	-3.62676	1.67e-12	Down
RER_10480	1221	2810.02	612.294	-2.19827	0.00067763	Down
RER_10790	720	2437.1	342.321	-2.83171	4.0845e-07	Down
RER_10840	2907	5971.96	1475.14	-2.01734	0.00859564	Down
RER_10850	726	1733.29	215.141	-3.0101	3.83248e-08	Down
RER_10860	759	997.952	277.208	-1.84797	0.00708541	Down
RER_10900	1830	16048.6	1159.47	-3.7909	1.53433e-13	Down
RER_11150	1089	1982.77	521.287	-1.92735	0.00571985	Down
RER_11160	471	3947.16	270.734	-3.86582	2.03171e-14	Down
RER_11180	600	1160.78	330.136	-1.81393	0.00958872	Down
RER_11190	867	1775.3	340.798	-2.38104	7.76233e-05	Down
RER_11200	1347	5239.25	797.353	-2.71606	3.12102e-06	Down
RER_11210	1356	2930.83	578.404	-2.34114	0.000162316	Down
RER_11220	2397	3965.55	838.096	-2.24232	0.000608908	Down
RER_11300	1836	12364.1	885.694	-3.80319	9.39249e-14	Down
RER_11520	171	1292.09	111.949	-3.52867	3.32263e-11	Down
RER_11530	747	1935.5	423.046	-2.19379	0.000531545	Down
RER_11560	471	698.567	173.255	-2.01144	0.0021221	Down
RER_11630	501	821.998	250.172	-1.71617	0.0165525	Down
RER_11690	1035	1318.35	416.573	-1.66207	0.028929	Down
RER_11700	1083	5575.4	564.316	-3.30448	4.9282e-10	Down
RER_12020	1095	4695.63	673.218	-2.80215	8.8855e-07	Down
RER_12030	216	1638.74	122.992	-3.73585	7.17315e-13	Down
RER_12250	2223	4330.59	710.154	-2.60834	1.03952e-05	Down
RER_12360	1251	2045.8	506.818	-2.01311	0.00286171	Down
RER_12370	543	4945.12	254.742	-4.27884	0	Down
RER_12450	498	22039	2598.82	-3.08412	7.82152e-08	Down
RER_12650	939	1767.43	409.719	-2.10892	0.00110653	Down
RER_12680	699	890.279	266.927	-1.73778	0.0146597	Down
RER_12690	1017	1638.74	314.143	-2.38306	7.39553e-05	Down
RER_12700	240	892.905	73.4905	-3.6027	3.87179e-11	Down
RER_12710	204	23142	427.996	-5.75674	0	Down
RER_12730	621	12920.9	280.635	-5.52481	0	Down
RER_12740	312	2198.12	150.027	-3.87289	3.63043e-14	Down
RER_12750	819	4945.12	265.784	-4.21763	0	Down
RER_12760	534	5472.98	249.791	-4.45348	0	Down
RER_12770	498	824.624	244.461	-1.75409	0.012958	Down
RER_12780	318	690.688	155.739	-2.14883	0.000725325	Down
RER_12790	672	4149.38	508.722	-3.02792	3.23939e-08	Down
RER_12800	546	6528.71	411.623	-3.98737	1.66533e-15	Down
RER_12810	159	1596.72	258.549	-2.62656	5.01354e-06	Down
RER_12820	303	1410.26	172.112	-3.03447	3.20834e-08	Down
RER_12830	378	1935.5	289.012	-2.74347	1.22685e-06	Down
RER_12840	1488	2300.54	577.262	-1.99466	0.00369964	Down
RER_12850	420	3605.76	432.566	-3.05928	1.89065e-08	Down
RER_12870	258	1368.25	228.087	-2.58462	8.2393e-06	Down
RER_13370	3186	6379.02	1552.44	-2.03879	0.0076885	Down
RER_13510	1854	62261.7	5137.86	-3.5991	3.69931e-11	Down
RER_13520	597	6205.69	584.116	-3.40924	8.857e-11	Down
RER_13530	1173	4850.57	895.594	-2.43723	9.04131e-05	Down
RER_13540	408	882.4	247.888	-1.8317	0.00773405	Down
RER_13720	486	1068.86	149.266	-2.84004	4.98672e-07	Down
RER_13730	246	354.536	58.2593	-2.60516	5.78608e-05	Down
RER_13740	387	464.836	131.369	-1.82302	0.00971371	Down
RER_13760	702	562.005	168.305	-1.73945	0.0146279	Down
RER_13880	1167	1919.75	453.509	-2.08169	0.00149339	Down
RER_13890	747	2844.16	336.99	-3.07719	1.35526e-08	Down
RER_13900	1218	8096.55	653.037	-3.63205	1.87717e-12	Down
RER_13910	2553	24176.7	2186.44	-3.46696	1.23959e-10	Down
RER_13920	990	1436.53	450.462	-1.67308	0.0286051	Down
RER_13930	900	6975.16	440.943	-3.98353	1.77636e-15	Down
RER_13940	774	1289.46	363.264	-1.82765	0.00916313	Down
RER_14000	717	927.045	296.247	-1.64581	0.0265834	Down
RER_14010	444	2500.13	190.39	-3.71491	4.76508e-13	Down
RER_14110	789	1693.89	519.384	-1.70545	0.0262153	Down
RER_14120	1038	4795.42	477.117	-3.32922	3.0126e-10	Down
RER_14140	450	971.69	213.237	-2.18799	0.000460543	Down
RER_14160	930	1431.27	407.815	-1.81129	0.0109976	Down
RER_14170	474	693.314	193.436	-1.8416	0.00720477	Down
RER_14200	612	1320.97	236.845	-2.47954	2.61125e-05	Down
RER_14280	1290	2064.19	656.845	-1.65193	0.0444343	Down
RER_14290	471	1074.11	289.393	-1.89201	0.00524184	Down
RER_14310	1476	6570.73	684.261	-3.26342	1.09287e-09	Down
RER_14330	1086	2255.9	679.311	-1.73154	0.0283065	Down
RER_14410	1398	32333.7	792.783	-5.34995	0	Down
RER_14680	708	924.419	173.255	-2.41558	5.6224e-05	Down
RER_14690	474	512.107	151.17	-1.76021	0.0134072	Down
RER_14810	216	483.219	90.2448	-2.42063	0.000117233	Down
RER_14820	753	1341.98	274.923	-2.28723	0.000185164	Down
RER_14890	351	491.098	121.469	-2.01534	0.00261193	Down
RER_14900	801	690.688	221.614	-1.63994	0.0257792	Down
RER_14930	351	1714.9	223.137	-2.94207	9.63213e-08	Down
RER_14940	597	950.681	276.827	-1.77994	0.0112615	Down
RER_14950	702	3437.68	460.363	-2.90057	1.83062e-07	Down
RER_15100	753	1473.29	293.2	-2.32905	0.000124899	Down
RER_15210	1392	7348.08	613.055	-3.58326	4.37217e-12	Down
RER_15220	1254	105515	1095.5	-6.5897	0	Down
RER_15740	1290	88647.1	2869.17	-4.94936	0	Down
RER_15750	897	6029.73	467.597	-3.68873	5.5933e-13	Down
RER_15760	2307	11200.7	1088.27	-3.36347	3.23302e-10	Down
RER_15840	285	477.967	100.526	-2.24923	0.0004782	Down
RER_15850	855	906.036	294.343	-1.62204	0.0304167	Down
RER_15860	720	1084.62	271.115	-2.00017	0.0022661	Down
RER_15880	507	9097.12	309.574	-4.87701	0	Down
RER_15890	828	7784.03	544.134	-3.83846	3.43059e-14	Down
RER_15900	297	840.381	172.493	-2.28444	0.000203196	Down
RER_15910	921	1767.43	363.645	-2.28102	0.000215572	Down
RER_16060	750	974.317	294.723	-1.72499	0.0164025	Down
RER_16190	1602	4348.97	736.809	-2.5613	1.86364e-05	Down
RER_16200	747	1410.26	353.744	-1.99516	0.0026067	Down
RER_16270	1434	2550.03	418.858	-2.60595	7.24674e-06	Down
RER_16280	2337	3739.7	862.085	-2.11701	0.00197246	Down
RER_16340	237	1378.75	94.4334	-3.86778	1.40776e-13	Down
RER_16350	102	8695.32	186.582	-5.54228	0	Down
RER_16370	1038	1565.21	404.388	-1.95252	0.00392371	Down
RER_16380	918	3251.22	523.953	-2.63345	6.01578e-06	Down
RER_16400	807	2618.31	300.435	-3.12347	6.80504e-09	Down
RER_16410	1362	3587.38	504.914	-2.8288	5.05305e-07	Down
RER_16420	975	2240.14	277.588	-3.01252	3.42771e-08	Down
RER_16430	1563	6646.89	578.024	-3.52346	1.22461e-11	Down
RER_16440	975	1368.25	359.837	-1.92688	0.00445282	Down
RER_16460	156	365.04	109.284	-1.73988	0.0195625	Down
RER_16500	282	3847.37	135.558	-4.82679	0	Down
RER_16510	612	3190.82	242.937	-3.71522	3.7581e-13	Down
RER_16630	1989	3558.49	777.933	-2.19353	0.000890494	Down
RER_16660	1299	2518.52	598.586	-2.07293	0.00200949	Down
RER_16720	1134	2229.64	566.6	-1.97639	0.00420606	Down
RER_16730	207	1777.93	212.094	-3.06736	1.71492e-08	Down
RER_16750	387	1507.43	288.25	-2.38666	6.97806e-05	Down
RER_16760	1104	1888.23	397.534	-2.24786	0.000309885	Down
RER_16780	699	1320.97	277.588	-2.25054	0.000262672	Down
RER_17070	699	1588.85	320.236	-2.31074	0.000153361	Down
RER_17080	1269	1520.56	452.366	-1.74902	0.0178784	Down
RER_17100	873	1791.06	353.744	-2.34	0.000119349	Down
RER_17110	492	3227.59	279.112	-3.5315	9.441e-12	Down
RER_17120	168	1615.11	202.956	-2.99233	5.07241e-08	Down
RER_17150	384	8227.85	186.201	-5.46551	0	Down
RER_17160	837	7348.08	393.726	-4.22207	0	Down
RER_17170	435	8054.53	223.518	-5.17128	0	Down
RER_17180	720	6510.33	325.186	-4.32335	0	Down
RER_17190	768	1452.28	411.242	-1.82024	0.010399	Down
RER_17220	1149	5570.15	683.5	-3.02669	4.06525e-08	Down
RER_17230	795	2111.46	352.983	-2.58054	9.01599e-06	Down
RER_17240	861	1985.4	341.179	-2.5408	1.39917e-05	Down
RER_17250	1362	2471.25	500.725	-2.30312	0.000211594	Down
RER_17260	1080	1809.45	392.203	-2.20585	0.000454944	Down
RER_17270	996	2140.35	370.499	-2.53027	1.62493e-05	Down
RER_17280	1254	2563.16	434.85	-2.55931	1.26824e-05	Down
RER_17290	1278	1840.96	471.024	-1.96656	0.00391112	Down
RER_17300	1248	2789.01	579.927	-2.26579	0.000342049	Down
RER_17310	729	1591.47	325.567	-2.2893	0.000189977	Down
RER_17330	3507	17141.1	1461.05	-3.55238	1.68013e-11	Down
RER_17340	3957	20681.2	1382.23	-3.90324	2.02061e-14	Down
RER_17380	201	1299.96	130.227	-3.31928	7.00021e-10	Down
RER_17390	759	2473.87	297.008	-3.05815	1.7761e-08	Down
RER_17610	375	7726.25	451.224	-4.09782	1.11022e-16	Down
RER_17620	471	3041.13	251.695	-3.5948	3.25007e-12	Down
RER_17630	2103	28809.3	1287.42	-4.48397	0	Down
RER_17640	1191	31015.3	903.209	-5.10176	0	Down
RER_17670	180	225.852	48.359	-2.22329	0.00344199	Down
RER_17680	378	391.302	132.131	-1.56625	0.0449013	Down
RER_17690	540	798.362	221.233	-1.85143	0.00667076	Down
RER_17870	495	1310.47	324.424	-2.0141	0.00215307	Down
RER_17930	213	496.35	117.28	-2.08131	0.00161327	Down
RER_17970	168	604.024	31.9855	-4.23869	1.22458e-13	Down
RER_17980	288	367.667	125.277	-1.55321	0.0498838	Down
RER_18100	1524	34689.3	901.306	-5.26632	0	Down
RER_18110	561	727.455	181.632	-2.00178	0.00225267	Down
RER_18170	1278	1717.53	550.607	-1.64122	0.0404019	Down
RER_18180	1638	5044.91	615.721	-3.03446	3.34662e-08	Down
RER_18190	1668	2085.2	570.789	-1.86914	0.00949283	Down
RER_18270	261	942.802	280.254	-1.75018	0.0137303	Down
RER_18280	747	1160.78	386.491	-1.58656	0.042412	Down
RER_18320	1164	1557.33	441.324	-1.81914	0.0109964	Down
RER_18430	864	711.698	226.945	-1.64888	0.0245161	Down
RER_18440	978	2030.05	221.614	-3.19533	2.52431e-09	Down
RER_18510	306	2484.38	268.83	-3.20807	1.92136e-09	Down
RER_18520	657	1890.86	351.079	-2.42914	4.76622e-05	Down
RER_18530	675	1229.06	340.798	-1.85053	0.00755056	Down
RER_18540	306	974.317	199.529	-2.28774	0.000186439	Down
RER_18550	837	2127.21	549.084	-1.95385	0.00487948	Down
RER_18560	282	756.343	219.329	-1.7859	0.010418	Down
RER_18570	405	1152.9	241.034	-2.25791	0.000241431	Down
RER_18580	807	1630.86	408.957	-1.99559	0.00282321	Down
RER_18590	417	1147.65	203.717	-2.49398	2.30777e-05	Down
RER_18600	237	790.483	122.23	-2.69303	3.84503e-06	Down
RER_18610	282	554.126	183.917	-1.59111	0.0343014	Down
RER_18620	369	2733.86	318.332	-3.1023	9.31838e-09	Down
RER_18630	321	1076.74	260.834	-2.04542	0.001564	Down
RER_18640	567	1202.8	354.506	-1.76248	0.0140225	Down
RER_18650	186	341.405	93.291	-1.87156	0.0101633	Down
RER_18670	399	6562.85	334.705	-4.29332	0	Down
RER_18680	540	937.55	172.874	-2.43911	4.42417e-05	Down
RER_18690	408	1226.43	193.436	-2.66447	3.46645e-06	Down
RER_18700	672	1465.41	320.997	-2.19064	0.000475595	Down
RER_18710	180	302.012	58.2593	-2.37385	0.000534494	Down
RER_18720	444	1074.11	199.909	-2.42567	4.76324e-05	Down
RER_18730	1320	2284.79	648.468	-1.81694	0.0154059	Down
RER_18740	546	785.231	170.209	-2.20575	0.000420381	Down
RER_18760	222	5459.85	210.571	-4.69642	0	Down
RER_18770	114	5845.9	189.248	-4.94901	0	Down
RER_18780	375	2988.6	231.514	-3.69024	6.15841e-13	Down
RER_18790	414	2901.94	225.041	-3.6887	6.48148e-13	Down
RER_18800	606	2098.33	216.664	-3.27565	7.40692e-10	Down
RER_18810	1062	5373.19	668.268	-3.00726	5.28559e-08	Down
RER_18820	558	2875.68	327.09	-3.1361	5.64083e-09	Down
RER_18840	1143	1888.23	479.782	-1.97656	0.00366779	Down
RER_19040	444	3214.46	350.698	-3.19624	2.27605e-09	Down
RER_19050	513	562.005	172.874	-1.7008	0.0184342	Down
RER_19200	1587	3818.48	734.905	-2.37735	0.000139184	Down
RER_19260	669	929.671	243.699	-1.93158	0.00376388	Down
RER_19270	666	2269.03	327.09	-2.79428	6.56526e-07	Down
RER_19300	579	5932.56	174.778	-5.08498	0	Down
RER_19310	930	3731.82	245.984	-3.92319	7.10543e-15	Down
RER_19320	405	1974.9	177.443	-3.47627	3.42547e-11	Down
RER_19330	1524	5601.66	544.134	-3.3638	1.82004e-10	Down
RER_19340	1140	2896.69	351.46	-3.04294	2.24585e-08	Down
RER_19350	1755	3970.8	678.93	-2.54808	2.01127e-05	Down
RER_19380	1572	3952.42	654.941	-2.59328	1.1545e-05	Down
RER_19390	234	317.769	84.1523	-1.91678	0.00875126	Down
RER_19520	1200	3663.54	990.408	-1.88713	0.0145811	Down
RER_19670	615	1103	265.403	-2.05513	0.0014494	Down
RER_20040	204	651.295	94.4334	-2.78581	2.0574e-06	Down
RER_20050	1224	2565.79	637.806	-2.0082	0.00363351	Down
RER_20190	873	2594.68	330.136	-2.97438	5.88537e-08	Down
RER_20420	768	1630.86	236.845	-2.78357	7.53903e-07	Down
RER_20430	1752	3776.46	728.812	-2.3734	0.000143831	Down
RER_20450	429	1686.01	220.091	-2.93739	1.03237e-07	Down
RER_20950	537	1050.48	232.276	-2.17709	0.000504668	Down
RER_21010	1092	2620.94	477.117	-2.45764	4.15468e-05	Down
RER_21060	786	7623.83	361.741	-4.39745	0	Down
RER_21070	1506	34807.5	570.027	-5.9322	0	Down
RER_21080	1317	23774.9	686.165	-5.11472	0	Down
RER_21090	465	18115.5	260.073	-6.12211	0	Down
RER_21100	1317	36165.3	653.799	-5.78959	0	Down
RER_21110	2712	11282.1	1093.6	-3.36687	3.06953e-10	Down
RER_21290	642	604.024	195.34	-1.62857	0.0275877	Down
RER_21300	342	1092.5	124.134	-3.13755	1.16278e-08	Down
RER_21310	1641	3219.71	959.565	-1.74647	0.036828	Down
RER_21540	279	1407.64	322.901	-2.12408	0.000859468	Down
RER_21570	1374	1741.16	445.893	-1.96526	0.00379651	Down
RER_21580	1095	4133.62	492.348	-3.06963	1.73021e-08	Down
RER_21590	1233	3595.25	347.652	-3.37034	1.41095e-10	Down
RER_21600	960	1722.78	361.741	-2.25168	0.000284505	Down
RER_21660	1479	9275.7	756.609	-3.61582	2.80675e-12	Down
RER_21680	678	1586.22	276.446	-2.52048	1.67427e-05	Down
RER_21690	1740	3994.44	698.731	-2.51517	2.9978e-05	Down
RER_21720	681	23620	654.18	-5.17415	0	Down
RER_21730	2844	9617.11	889.501	-3.43452	7.96743e-11	Down
RER_21780	1137	13808.5	459.982	-4.90781	0	Down
RER_21790	1263	9680.14	486.256	-4.31521	0	Down
RER_21800	1242	10806.8	392.965	-4.78136	0	Down
RER_21820	1314	1352.49	442.085	-1.6132	0.0399616	Down
RER_21860	699	2555.28	345.367	-2.88724	1.96019e-07	Down
RER_21870	282	417.564	76.1559	-2.45481	0.000121293	Down
RER_21900	255	8343.41	463.028	-4.17144	0	Down
RER_21970	1425	8251.49	775.267	-3.41187	1.04043e-10	Down
RER_21990	231	354.536	112.711	-1.65322	0.0316815	Down
RER_22000	672	1131.89	249.03	-2.1843	0.000474578	Down
RER_22030	855	2775.88	247.126	-3.48957	2.05305e-11	Down
RER_22040	681	5155.21	339.655	-3.92385	5.9952e-15	Down
RER_22280	1401	15920	764.225	-4.38068	0	Down
RER_22300	603	1712.28	399.819	-2.09847	0.00119239	Down
RER_22310	2916	2762.75	252.838	-3.44977	3.9889e-11	Down
RER_22410	1635	3361.52	712.82	-2.23749	0.000541111	Down
RER_23000	1206	5656.81	418.858	-3.75543	1.55986e-13	Down
RER_23010	1443	8020.39	539.184	-3.8948	1.13243e-14	Down
RER_23100	690	2248.02	295.866	-2.9256	1.14319e-07	Down
RER_23110	906	927.045	274.542	-1.75558	0.0131778	Down
RER_23120	474	648.669	151.55	-2.09761	0.00113436	Down
RER_23310	744	1236.94	368.976	-1.74515	0.0160447	Down
RER_23370	1440	2581.55	592.493	-2.12335	0.00129057	Down
RER_23410	1059	2783.76	394.869	-2.81756	5.14801e-07	Down
RER_23420	258	596.145	172.112	-1.79225	0.0103305	Down
RER_23430	804	940.176	298.15	-1.65686	0.024974	Down
RER_23440	825	1362.99	291.296	-2.22618	0.000333168	Down
RER_23500	231	10969.6	662.937	-4.04847	5.55112e-16	Down
RER_23510	480	1925	298.15	-2.6907	2.35357e-06	Down
RER_23520	2184	5830.14	1172.8	-2.31356	0.000441941	Down
RER_23530	966	4096.86	412.004	-3.31376	3.67114e-10	Down
RER_23570	1791	6321.24	812.584	-2.9596	1.23689e-07	Down
RER_23650	1017	1412.89	363.264	-1.95953	0.00349109	Down
RER_23730	801	2550.03	671.315	-1.92544	0.00727882	Down
RER_23740	957	2434.48	474.832	-2.3581	0.000117538	Down
RER_23890	1032	4102.11	513.291	-2.99849	4.9707e-08	Down
RER_23900	1512	3897.27	436.754	-3.15754	4.37666e-09	Down
RER_23910	1047	1407.64	443.989	-1.66466	0.0297692	Down
RER_23970	1941	3077.9	665.603	-2.20919	0.00066106	Down
RER_23990	1014	1636.12	501.868	-1.70488	0.0255898	Down
RER_24000	1593	1812.07	565.458	-1.68013	0.032864	Down
RER_24020	774	1218.55	361.36	-1.75363	0.0150108	Down
RER_24050	198	1042.6	239.13	-2.12427	0.000800796	Down
RER_24100	687	3983.93	549.084	-2.85907	3.57315e-07	Down
RER_24190	522	758.969	251.695	-1.59232	0.0343308	Down
RER_24210	795	921.793	237.607	-1.95582	0.00312677	Down
RER_24220	192	1265.82	178.205	-2.8284	4.90031e-07	Down
RER_24280	762	748.464	252.838	-1.56568	0.0397218	Down
RER_24290	696	916.54	294.723	-1.6368	0.0279578	Down
RER_24300	183	2993.86	175.92	-4.08893	3.33067e-16	Down
RER_24310	774	997.952	293.2	-1.76705	0.012493	Down
RER_24400	339	483.219	105.095	-2.20087	0.000683547	Down
RER_24420	1578	2938.71	462.647	-2.66717	3.6969e-06	Down
RER_24440	471	4201.9	413.908	-3.34363	2.25796e-10	Down
RER_24540	1017	1746.42	331.659	-2.39659	6.55046e-05	Down
RER_24570	342	1008.46	190.009	-2.40795	5.81608e-05	Down
RER_25260	360	2521.14	140.127	-4.16917	2.22045e-16	Down
RER_25360	360	7453.13	243.699	-4.93462	0	Down
RER_25370	771	2258.52	230.752	-3.29091	5.60637e-10	Down
RER_25420	858	7124.85	573.073	-3.63605	1.61304e-12	Down
RER_25430	828	2282.16	317.189	-2.84694	3.29547e-07	Down
RER_25440	729	2479.12	452.747	-2.45303	4.2196e-05	Down
RER_25450	558	1843.59	162.974	-3.49972	2.58407e-11	Down
RER_25490	411	745.838	130.607	-2.51353	2.58426e-05	Down
RER_25500	1110	4574.82	320.617	-3.83475	3.475e-14	Down
RER_25510	228	1977.52	268.45	-2.88092	2.09266e-07	Down
RER_25540	1176	9278.33	503.772	-4.203	0	Down
RER_25550	837	2670.84	394.869	-2.75782	1.10894e-06	Down
RER_25570	858	1683.39	416.192	-2.01602	0.00242464	Down
RER_25580	1623	10767.4	514.814	-4.38645	0	Down
RER_25590	786	2045.8	259.692	-2.97775	5.637e-08	Down
RER_25800	408	501.602	143.935	-1.80106	0.0105649	Down
RER_26040	1539	7484.64	583.354	-3.68147	7.04992e-13	Down
RER_26050	477	1016.34	179.347	-2.50248	2.22607e-05	Down
RER_26120	432	1313.1	95.5757	-3.78004	6.71241e-13	Down
RER_26160	765	3028	328.613	-3.20386	2.01109e-09	Down
RER_26170	666	892.905	269.592	-1.72769	0.0156699	Down
RER_26180	1731	2279.53	484.733	-2.23345	0.000403798	Down
RER_26200	426	1504.81	90.6256	-4.05337	4.77396e-15	Down
RER_26290	621	1168.65	287.108	-2.02515	0.00188552	Down
RER_26310	318	6337	378.876	-4.06397	3.33067e-16	Down
RER_26320	2946	7392.73	764.606	-3.2733	1.01989e-09	Down
RER_26430	270	3681.92	273.019	-3.75334	1.7264e-13	Down
RER_26440	2271	5874.79	867.035	-2.76036	1.93178e-06	Down
RER_27240	1332	1307.84	361.36	-1.85565	0.00750809	Down
RER_27270	360	648.669	176.301	-1.87938	0.00564793	Down
RER_27290	435	769.474	162.593	-2.24254	0.000309031	Down
RER_27300	480	1003.2	140.508	-2.83581	5.65197e-07	Down
RER_27320	906	2975.47	722.72	-2.0416	0.00312146	Down
RER_27330	1593	2518.52	465.313	-2.43628	5.13805e-05	Down
RER_27350	2859	6665.27	1030.01	-2.69399	5.35188e-06	Down
RER_27360	981	1142.39	286.346	-1.99619	0.00237266	Down
RER_27410	381	3356.27	305.005	-3.45991	3.16477e-11	Down
RER_27420	813	5381.06	364.787	-3.88273	1.33227e-14	Down
RER_27430	846	1423.4	314.524	-2.17806	0.000528769	Down
RER_27440	606	606.65	164.497	-1.88274	0.0056516	Down
RER_27490	639	934.924	138.223	-2.75776	1.51349e-06	Down
RER_27500	1551	1528.44	445.893	-1.77727	0.014704	Down
RER_27590	1548	8976.32	665.603	-3.75337	1.97398e-13	Down
RER_27600	591	1389.25	233.037	-2.57563	9.08756e-06	Down
RER_27610	1386	7340.2	570.027	-3.68669	6.31828e-13	Down
RER_27650	879	1171.28	261.596	-2.16263	0.000578682	Down
RER_27660	1476	9672.26	505.295	-4.25863	0	Down
RER_27670	1008	2631.44	359.837	-2.8704	2.48248e-07	Down
RER_27690	258	640.79	101.287	-2.66128	7.55417e-06	Down
RER_27790	3906	5065.92	1351.39	-1.90638	0.0182584	Down
RER_27830	267	296.76	83.7715	-1.82464	0.0163351	Down
RER_27840	699	900.783	225.041	-2.00095	0.00220067	Down
RER_27860	540	6231.95	234.56	-4.73159	0	Down
RER_27870	588	19704.3	598.586	-5.04079	0	Down
RER_27890	1464	1405.01	453.509	-1.63136	0.0367115	Down
RER_27940	408	443.826	103.191	-2.10457	0.00156617	Down
RER_27960	1038	4165.14	652.276	-2.67479	4.33354e-06	Down
RER_27970	960	4574.82	684.642	-2.74028	1.99891e-06	Down
RER_27990	1131	4220.29	476.355	-3.1472	5.32691e-09	Down
RER_28000	990	17577.1	318.332	-5.78698	0	Down
RER_28010	687	13653.6	233.799	-5.86781	0	Down
RER_28040	972	8561.38	767.652	-3.4793	3.23584e-11	Down
RER_28050	1500	2641.95	515.195	-2.35839	0.000124298	Down
RER_28060	360	2778.51	255.884	-3.4407	4.62149e-11	Down
RER_28070	237	546.248	105.095	-2.37775	0.000136375	Down
RER_28080	1248	1428.65	360.598	-1.98616	0.00282649	Down
RER_28110	192	15518.2	1227.25	-3.66044	1.92901e-12	Down
RER_28130	546	1901.36	106.999	-4.15124	4.44089e-16	Down
RER_28160	1359	7313.94	467.978	-3.96611	2.55351e-15	Down
RER_28200	303	743.212	211.333	-1.81421	0.00861947	Down
RER_28210	498	871.895	215.521	-2.01627	0.00195205	Down
RER_28250	453	903.41	132.131	-2.77332	1.32749e-06	Down
RER_28260	714	1478.55	327.471	-2.17471	0.000553255	Down
RER_28270	294	435.948	129.084	-1.75576	0.0152362	Down
RER_28360	1947	4750.78	596.301	-2.99403	5.85454e-08	Down
RER_28420	2106	7148.49	938.241	-2.92959	2.16925e-07	Down
RER_28430	1221	6003.47	601.632	-3.31882	4.06234e-10	Down
RER_28490	696	3393.04	309.574	-3.45418	3.48075e-11	Down
RER_28540	432	1268.45	108.522	-3.54688	2.6547e-11	Down
RER_28580	1017	1016.34	346.89	-1.5508	0.0483523	Down
RER_28620	498	890.279	233.799	-1.92894	0.00382253	Down
RER_29010	210	91.9167	13.3273	-2.78502	0.031164	Down
RER_29020	537	1599.35	201.432	-2.98905	5.33249e-08	Down
RER_29030	2058	2988.6	672.457	-2.15194	0.00112524	Down
RER_29040	555	312.517	91.0063	-1.77978	0.0191493	Down
RER_29090	909	25642.1	514.814	-5.63829	0	Down
RER_29220	753	1565.21	359.456	-2.12244	0.00091478	Down
RER_29260	342	2938.71	117.661	-4.64236	0	Down
RER_29270	1722	1743.79	475.213	-1.87556	0.00779642	Down
RER_29340	681	1255.32	271.877	-2.20699	0.000391272	Down
RER_29570	1434	1599.35	417.715	-1.93687	0.0045152	Down
RER_29800	1809	3064.76	538.422	-2.50894	2.58059e-05	Down
RER_29820	1185	3516.47	487.017	-2.85206	3.63156e-07	Down
RER_29830	381	677.557	126.038	-2.42639	6.61447e-05	Down
RER_29850	2673	5522.88	885.313	-2.64115	8.70861e-06	Down
RER_29860	534	638.164	180.49	-1.82196	0.00835708	Down
RER_29870	1239	837.755	263.5	-1.66869	0.0223778	Down
RER_29950	609	3038.5	630.952	-2.26774	0.000361371	Down
RER_29990	642	4671.99	288.631	-4.01669	9.99201e-16	Down
RER_30000	945	974.317	303.862	-1.68094	0.0217871	Down
RER_30010	1308	2878.3	321.378	-3.16284	3.76491e-09	Down
RER_30020	582	1171.28	138.985	-3.075	2.35265e-08	Down
RER_30030	1176	3773.84	400.58	-3.23584	1.26381e-09	Down
RER_30040	3357	9330.85	923.772	-3.33639	4.31379e-10	Down
RER_30070	321	1982.77	311.859	-2.66852	3.0983e-06	Down
RER_30090	300	4215.04	168.305	-4.64632	0	Down
RER_30100	1251	2964.97	542.23	-2.45102	4.89508e-05	Down
RER_30110	1215	6686.28	460.363	-3.86033	2.10942e-14	Down
RER_30140	1020	2852.04	530.807	-2.42571	6.31255e-05	Down
RER_30160	924	1050.48	253.218	-2.05255	0.00146863	Down
RER_30220	1275	1751.67	429.139	-2.02919	0.00222362	Down
RER_30230	498	449.079	111.949	-2.00403	0.00310646	Down
RER_30240	474	1205.42	148.504	-3.02088	4.57078e-08	Down
RER_30260	900	2053.68	313.762	-2.71043	1.865e-06	Down
RER_30270	1065	1636.12	343.463	-2.25201	0.000277023	Down
RER_30280	984	1617.73	323.282	-2.32307	0.000136304	Down
RER_30290	1020	12411.4	703.681	-4.14058	0	Down
RER_30300	1212	6155.79	418.477	-3.87869	1.45439e-14	Down
RER_30310	786	2326.8	188.867	-3.62284	2.52809e-12	Down
RER_30370	321	498.976	110.045	-2.18077	0.000763491	Down
RER_30410	738	1840.96	353.744	-2.37965	7.99384e-05	Down
RER_30420	909	2870.43	226.564	-3.66322	1.02429e-12	Down
RER_30430	1545	6258.21	478.64	-3.70871	3.88578e-13	Down
RER_30440	1134	7770.9	360.979	-4.42806	0	Down
RER_30450	2103	13622	1059.33	-3.68471	1.05704e-12	Down
RER_30460	906	2928.2	406.292	-2.8494	3.42829e-07	Down
RER_30470	966	1060.98	296.627	-1.83864	0.00773173	Down
RER_30480	219	2915.07	129.465	-4.49279	0	Down
RER_30490	963	1709.65	339.275	-2.33314	0.000125601	Down
RER_30540	654	6150.54	258.169	-4.57427	0	Down
RER_30550	1461	25925.8	810.68	-4.99909	0	Down
RER_30560	1221	10494.3	581.07	-4.17472	0	Down
RER_30570	807	8543	410.861	-4.37799	0	Down
RER_30580	1266	5060.67	359.837	-3.81388	5.07372e-14	Down
RER_30590	504	2182.36	210.571	-3.37345	1.58365e-10	Down
RER_30600	378	3663.54	182.013	-4.33105	0	Down
RER_30620	849	798.362	221.233	-1.85143	0.00667076	Down
RER_30680	2802	17340.7	1459.91	-3.57021	1.21784e-11	Down
RER_30710	1098	2626.19	411.242	-2.67488	3.15762e-06	Down
RER_30720	993	885.026	245.603	-1.84935	0.00683117	Down
RER_30830	432	1507.43	233.418	-2.69105	2.36438e-06	Down
RER_30840	1284	4446.14	370.118	-3.58646	3.44569e-12	Down
RER_30880	1896	2358.32	587.924	-2.00404	0.00348813	Down
RER_30890	2253	2536.9	742.14	-1.77329	0.0235904	Down
RER_30930	477	585.64	176.682	-1.7288	0.0154172	Down
RER_30940	1191	2471.25	410.481	-2.58982	8.65333e-06	Down
RER_30950	879	2292.66	348.033	-2.7197	1.70635e-06	Down
RER_30960	1089	3138.3	208.667	-3.91064	1.06581e-14	Down
RER_30970	1383	7085.46	310.335	-4.51292	0	Down
RER_30980	1437	1780.56	413.146	-2.10758	0.00112517	Down
RER_31010	1458	2350.44	454.27	-2.37128	9.97318e-05	Down
RER_31020	2061	4409.37	1139.29	-1.95243	0.0104974	Down
RER_31030	954	8044.02	461.505	-4.12347	1.11022e-16	Down
RER_31040	414	9950.64	178.966	-5.79695	0	Down
RER_31050	2574	2904.57	843.427	-1.78398	0.025096	Down
RER_31090	783	1998.53	431.043	-2.21301	0.000450795	Down
RER_31100	429	892.905	197.625	-2.17569	0.00052061	Down
RER_31110	1416	3387.79	512.91	-2.72354	1.97212e-06	Down
RER_31200	1143	3408.8	332.04	-3.35979	1.6764e-10	Down
RER_31210	474	2037.92	196.102	-3.37736	1.57888e-10	Down
RER_31250	339	1993.28	234.941	-3.08472	1.26955e-08	Down
RER_31300	1635	1754.3	560.888	-1.64509	0.0401347	Down
RER_31310	561	1192.29	229.61	-2.37643	7.64429e-05	Down
RER_31550	360	417.564	68.5403	-2.6068	3.43863e-05	Down
RER_31570	972	1163.4	369.737	-1.65375	0.028213	Down
RER_31640	966	874.521	204.098	-2.09918	0.000998735	Down
RER_31650	834	2484.38	341.559	-2.86264	2.71588e-07	Down
RER_31670	1029	1925	264.642	-2.8627	2.66726e-07	Down
RER_31680	276	8430.07	178.586	-5.56078	0	Down
RER_31710	1359	2557.91	411.623	-2.63554	5.06688e-06	Down
RER_31720	1464	2334.68	605.82	-1.94625	0.00564146	Down
RER_31730	765	4832.19	266.927	-4.17811	0	Down
RER_31740	879	5659.44	501.868	-3.49525	1.86628e-11	Down
RER_31750	195	2418.72	152.312	-3.98906	3.66374e-15	Down
RER_31790	1776	6801.83	734.143	-3.21177	2.62521e-09	Down
RER_31800	525	2636.7	223.898	-3.55776	6.74161e-12	Down
RER_31960	1242	2353.07	486.636	-2.2736	0.000276265	Down
RER_32000	600	751.09	179.347	-2.06617	0.00135422	Down
RER_32040	687	519.986	162.212	-1.68053	0.0212682	Down
RER_32080	423	590.893	113.853	-2.37562	0.000124012	Down
RER_32090	1026	1454.91	476.736	-1.60965	0.0430724	Down
RER_32100	249	299.386	84.9139	-1.81781	0.0167014	Down
RER_32120	537	1777.93	156.5	-3.50588	2.47461e-11	Down
RER_32150	468	2833.66	234.18	-3.59692	3.2756e-12	Down
RER_32160	1251	4183.52	550.988	-2.9246	1.46866e-07	Down
RER_32170	2184	33867.4	1094.36	-4.95172	0	Down
RER_32200	2859	5315.41	1036.48	-2.35847	0.000243008	Down
RER_32210	618	3064.76	443.608	-2.78839	7.93421e-07	Down
RER_32220	474	2634.07	150.027	-4.13391	2.22045e-16	Down
RER_32230	738	1168.65	281.396	-2.05414	0.00148126	Down
RER_32240	528	2555.28	269.973	-3.24255	1.12515e-09	Down
RER_32330	1290	1977.52	544.515	-1.86063	0.00968734	Down
RER_32350	801	1355.11	388.776	-1.80138	0.0114146	Down
RER_32540	1428	4622.1	375.83	-3.62036	1.87528e-12	Down
RER_32550	696	1255.32	122.611	-3.35579	4.45162e-10	Down
RER_32560	804	2100.95	158.785	-3.72581	5.0826e-13	Down
RER_32570	729	2681.34	287.489	-3.22133	1.54492e-09	Down
RER_32620	1806	3983.93	605.44	-2.71812	2.38418e-06	Down
RER_32630	954	1662.38	262.357	-2.6636	3.23862e-06	Down
RER_32640	1185	5042.29	389.918	-3.6928	4.99489e-13	Down
RER_32740	624	790.483	208.286	-1.92411	0.00396125	Down
RER_32780	1200	2993.86	533.853	-2.48747	3.25239e-05	Down
RER_32790	480	546.248	134.034	-2.02687	0.00218606	Down
RER_32800	951	1504.81	223.137	-2.75352	1.1158e-06	Down
RER_32850	528	698.567	149.646	-2.22276	0.000389724	Down
RER_32900	2487	4916.23	827.815	-2.57016	1.88463e-05	Down
RER_32910	1071	4238.67	504.533	-3.07057	1.73001e-08	Down
RER_32930	390	2500.13	199.529	-3.64727	1.53733e-12	Down
RER_32940	195	2547.4	176.301	-3.85284	4.03011e-14	Down
RER_32950	660	5344.3	333.944	-4.00028	1.33227e-15	Down
RER_32960	369	459.583	134.034	-1.77765	0.0128908	Down
RER_33030	933	5851.15	334.705	-4.12772	2.22045e-16	Down
RER_33060	453	1003.2	152.693	-2.71583	2.24488e-06	Down
RER_33080	2163	3109.41	854.089	-1.86417	0.0146208	Down
RER_33100	1215	1670.26	480.925	-1.79617	0.0137089	Down
RER_33110	174	323.021	89.1024	-1.85798	0.0119155	Down
RER_33120	1488	26700.5	879.22	-4.92448	0	Down
RER_33210	387	2534.27	259.311	-3.28877	5.50418e-10	Down
RER_33440	552	4338.47	361.741	-3.58412	3.58913e-12	Down
RER_33450	882	990.074	316.428	-1.64563	0.0273368	Down
RER_33460	1419	1704.4	505.675	-1.75296	0.0189843	Down
RER_33520	804	1194.92	271.496	-2.13787	0.000723708	Down
RER_33530	1350	2513.26	455.413	-2.46429	3.75071e-05	Down
RER_33540	858	3865.75	355.267	-3.44373	4.1334e-11	Down
RER_33550	708	748.464	258.169	-1.53558	0.046771	Down
RER_33560	1566	2211.25	448.558	-2.30147	0.000199124	Down
RER_34010	465	816.745	270.354	-1.595	0.03443	Down
RER_34400	522	472.714	96.3373	-2.29468	0.000340582	Down
RER_34410	1482	3760.7	768.413	-2.29103	0.000347588	Down
RER_34470	636	1081.99	245.603	-2.13924	0.000704996	Down
RER_34500	615	606.65	206.763	-1.55284	0.0416773	Down
RER_34510	1143	1575.71	418.477	-1.91276	0.00541889	Down
RER_34520	1323	1995.9	426.854	-2.2252	0.00040003	Down
RER_34790	873	2166.61	252.838	-3.0991	1.00326e-08	Down
RER_34800	1572	5134.2	667.507	-2.94327	1.30884e-07	Down
RER_34810	1038	11177.1	635.902	-4.13557	1.11022e-16	Down
RER_35260	522	979.569	181.632	-2.43106	4.68276e-05	Down
RER_35290	435	1468.04	194.198	-2.91823	1.42931e-07	Down
RER_35340	927	1646.62	287.108	-2.5198	1.69462e-05	Down
RER_35350	603	1667.63	362.502	-2.20171	0.00045331	Down
RER_35380	1392	2789.01	638.948	-2.12597	0.00135023	Down
RER_35390	534	4099.48	197.625	-4.37454	0	Down
RER_35430	315	1105.63	150.408	-2.87783	3.04729e-07	Down
RER_35440	828	10746.4	367.072	-4.87161	0	Down
RER_35460	651	2647.2	307.289	-3.10676	8.71676e-09	Down
RER_35470	750	1341.98	284.823	-2.23619	0.000301985	Down
RER_35480	768	1339.36	208.667	-2.68221	2.71742e-06	Down
RER_35580	1875	2492.25	633.617	-1.97575	0.0046753	Down
RER_35590	645	1376.12	336.99	-2.0298	0.00192919	Down
RER_35600	999	3340.51	430.281	-2.95669	8.16861e-08	Down
RER_35610	432	12920.9	541.469	-4.57665	0	Down
RER_35640	447	14194.6	574.597	-4.62662	0	Down
RER_35700	1140	1121.38	365.549	-1.61712	0.0346326	Down
RER_35740	450	446.452	143.935	-1.63302	0.0296084	Down
RER_35770	429	703.819	156.5	-2.16897	0.000608047	Down
RER_35780	1386	5202.48	456.936	-3.50911	1.41206e-11	Down
RER_35800	825	2116.71	435.612	-2.28068	0.00023923	Down
RER_35860	1812	10959.1	711.296	-3.94551	4.88498e-15	Down
RER_35880	1359	1838.33	432.185	-2.08865	0.00136201	Down
RER_35890	1062	9611.86	463.028	-4.37561	0	Down
RER_35900	558	1531.07	383.064	-1.99885	0.00264372	Down
RER_35950	612	2269.03	327.851	-2.79092	6.8569e-07	Down
RER_35960	852	1683.39	242.557	-2.79492	6.49591e-07	Down
RER_35970	1143	3836.86	566.6	-2.7595	1.34336e-06	Down
RER_35980	1668	11765.3	827.434	-3.82974	5.29576e-14	Down
RER_36000	390	514.733	103.953	-2.30779	0.000267843	Down
RER_36010	417	4288.57	228.087	-4.23278	0	Down
RER_36020	1065	7568.68	663.699	-3.51142	1.653e-11	Down
RER_36050	351	11697.1	390.299	-4.90539	0	Down
RER_36070	657	5591.16	229.991	-4.60344	0	Down
RER_36080	588	722.202	154.977	-2.22027	0.000389161	Down
RER_36130	1104	2371.45	464.17	-2.35302	0.000121856	Down
RER_36150	1518	3235.47	819.438	-1.98125	0.00578777	Down
RER_36170	1749	4201.9	984.316	-2.09384	0.0027915	Down
RER_36180	888	1047.85	276.827	-1.92034	0.00419933	Down
RER_36210	756	7292.93	372.403	-4.29153	0	Down
RER_36220	474	1494.3	213.998	-2.80374	6.03331e-07	Down
RER_36290	459	2838.91	212.094	-3.7425	2.54352e-13	Down
RER_36360	393	585.64	181.632	-1.68894	0.0195703	Down
RER_36440	1032	1691.27	516.718	-1.71064	0.0252792	Down
RER_36460	1128	2297.92	683.5	-1.7493	0.025424	Down
RER_36520	450	1160.78	314.905	-1.88207	0.005814	Down
RER_36530	984	1097.75	326.709	-1.74844	0.0147445	Down
RER_36540	1410	3603.13	568.504	-2.66399	4.42319e-06	Down
RER_36550	186	2106.2	94.4334	-4.47906	0	Down
RER_36640	939	2103.58	386.491	-2.44431	4.23706e-05	Down
RER_36700	2856	4832.19	1232.96	-1.97054	0.0100188	Down
RER_36780	1128	1796.31	560.888	-1.67924	0.032811	Down
RER_36970	252	764.221	130.607	-2.54866	1.77549e-05	Down
RER_37080	1392	7526.66	653.418	-3.52591	1.26681e-11	Down
RER_37090	384	2410.84	274.161	-3.13639	5.66921e-09	Down
RER_37100	432	1336.73	162.212	-3.04268	3.03939e-08	Down
RER_37110	423	756.343	120.707	-2.64743	6.60582e-06	Down
RER_37130	816	1095.12	341.559	-1.68085	0.02299	Down
RER_37330	543	438.574	130.988	-1.74331	0.0162958	Down
RER_37340	1089	10538.9	618.005	-4.09194	2.22045e-16	Down
RER_37350	696	963.812	277.969	-1.79379	0.0102818	Down
RER_37380	1239	1570.46	407.434	-1.94652	0.00412773	Down
RER_37400	1152	1822.58	569.646	-1.67782	0.0335366	Down
RER_37410	1044	2494.88	506.437	-2.30049	0.000218981	Down
RER_37420	324	304.638	70.4442	-2.11239	0.00292455	Down
RER_37440	1227	1699.15	544.134	-1.64276	0.039649	Down
RER_37450	183	485.845	154.977	-1.64838	0.02616	Down
RER_37510	777	1155.52	239.51	-2.27034	0.000214776	Down
RER_37600	930	1783.18	346.89	-2.36187	9.50102e-05	Down
RER_37610	1887	8198.97	846.473	-3.27589	1.06952e-09	Down
RER_37670	261	1885.6	158.404	-3.57326	7.67364e-12	Down
RER_37750	447	459.583	119.565	-1.94244	0.00457828	Down
RER_37760	672	869.269	253.98	-1.77505	0.0113827	Down
RER_37770	1464	1208.05	380.78	-1.66562	0.0267562	Down
RER_37790	1287	2261.15	635.902	-1.83016	0.0138014	Down
RER_37820	867	945.429	203.717	-2.21435	0.000366181	Down
RER_37830	822	1021.59	192.294	-2.40937	5.70612e-05	Down
RER_37890	522	362.414	108.903	-1.7345	0.0202938	Down
RER_37930	270	1074.11	223.137	-2.26709	0.000222129	Down
RER_37940	312	1746.42	225.422	-2.95364	8.19211e-08	Down
RER_37950	3300	5023.9	1132.44	-2.14937	0.00201374	Down
RER_37960	225	1473.29	92.5295	-3.99284	1.44329e-14	Down
RER_38050	2346	7763.02	1143.48	-2.76317	2.50274e-06	Down
RER_38060	870	2051.05	365.549	-2.4882	2.57208e-05	Down
RER_38110	2256	3091.03	903.59	-1.77433	0.0288005	Down
RER_38140	663	2915.07	447.416	-2.70381	2.31628e-06	Down
RER_38150	627	3718.69	526.618	-2.81994	5.83506e-07	Down
RER_38160	1374	1725.41	562.412	-1.61722	0.0471491	Down
RER_38170	936	3978.68	452.747	-3.13548	6.2121e-09	Down
RER_38220	1236	1848.84	456.174	-2.01894	0.00252115	Down
RER_38230	480	1554.7	217.806	-2.83547	3.99192e-07	Down
RER_38240	312	774.726	158.024	-2.29347	0.000196256	Down
RER_38260	420	1447.03	174.397	-3.05258	2.4555e-08	Down
RER_38270	492	614.529	206.763	-1.57145	0.037741	Down
RER_38320	420	554.126	112.711	-2.29749	0.000262749	Down
RER_38330	1680	3721.31	710.916	-2.38804	0.000120638	Down
RER_38380	2136	7313.94	1074.56	-2.76689	2.22615e-06	Down
RER_38580	2031	3235.47	876.936	-1.88342	0.0130905	Down
RER_38710	702	1236.94	204.479	-2.59669	7.40913e-06	Down
RER_38770	381	664.426	92.1487	-2.84994	1.0004e-06	Down
RER_38790	786	688.062	233.799	-1.55723	0.0409996	Down
RER_38800	768	1594.1	297.389	-2.42228	4.86184e-05	Down
RER_38810	660	2644.57	403.626	-2.71191	1.98839e-06	Down
RER_38840	312	519.986	113.472	-2.19603	0.000644292	Down
RER_38920	951	1013.71	324.044	-1.64535	0.0276752	Down
RER_38930	363	3151.43	293.962	-3.42226	6.01938e-11	Down
RER_38950	474	1869.85	322.14	-2.53713	1.43239e-05	Down
RER_38960	1044	1433.9	303.481	-2.24023	0.000295779	Down
RER_39040	369	4601.09	127.561	-5.1726	0	Down
RER_39050	1452	27517.2	773.364	-5.15303	0	Down
RER_39060	984	11140.3	293.962	-5.24397	0	Down
RER_39070	1644	21923.4	669.411	-5.03342	0	Down
RER_39080	834	7773.52	245.984	-4.98188	0	Down
RER_39090	558	14530.7	237.987	-5.93202	0	Down
RER_39100	243	17760.9	237.987	-6.22162	0	Down
RER_39110	828	21781.6	606.582	-5.16624	0	Down
RER_39180	237	7476.76	301.958	-4.62995	0	Down
RER_39190	2139	6242.45	824.769	-2.92004	2.18204e-07	Down
RER_39250	828	1651.87	473.309	-1.80323	0.0129097	Down
RER_39260	720	824.624	136.319	-2.59666	9.98772e-06	Down
RER_39320	378	879.774	110.426	-2.99394	1.06672e-07	Down
RER_39330	1152	1990.65	530.045	-1.90903	0.00665267	Down
RER_39450	162	504.229	49.1206	-3.35941	1.11533e-08	Down
RER_39500	546	1486.42	228.849	-2.69933	2.14983e-06	Down
RER_39510	777	28591.3	303.101	-6.55959	0	Down
RER_39520	894	28365.5	376.972	-6.2335	0	Down
RER_39530	1059	61087.8	452.366	-7.07722	0	Down
RER_39540	1161	51549.5	473.69	-6.76584	0	Down
RER_39550	1518	78305.1	889.121	-6.46057	0	Down
RER_39640	750	4845.32	246.745	-4.29544	0	Down
RER_39870	624	1793.69	448.558	-1.99954	0.00291115	Down
RER_39920	1089	1704.4	450.843	-1.91854	0.00546457	Down
RER_39940	1236	856.138	293.962	-1.54218	0.0470076	Down
RER_40200	468	454.331	154.977	-1.55162	0.0445399	Down
RER_40280	1056	1651.87	485.875	-1.76543	0.0169565	Down
RER_40560	1446	2290.04	597.824	-1.93756	0.00595689	Down
RER_40710	576	5394.2	451.224	-3.57946	4.05354e-12	Down
RER_40820	771	1068.86	249.791	-2.09723	0.00101152	Down
RER_40940	1776	20366.1	657.607	-4.95278	0	Down
RER_40950	828	1851.46	358.694	-2.36781	9.07399e-05	Down
RER_40970	699	4102.11	263.88	-3.95836	3.33067e-15	Down
RER_40980	1788	20450.1	694.542	-4.87988	0	Down
RER_41220	3762	67923.8	1581	-5.425	0	Down
RER_41320	1194	28024.1	568.885	-5.62236	0	Down
RER_41370	447	969.064	175.92	-2.4616	3.46814e-05	Down
RER_41380	585	593.519	140.127	-2.08248	0.00135561	Down
RER_41480	495	4669.37	343.463	-3.76496	1.29563e-13	Down
RER_41520	1461	3571.62	867.797	-2.04114	0.00379054	Down
RER_41530	864	7074.96	846.854	-3.06252	2.90514e-08	Down
RER_41540	1137	4004.94	536.138	-2.90108	1.99182e-07	Down
RER_41550	393	1026.84	210.19	-2.28839	0.000183141	Down
RER_41560	1524	6124.28	543.753	-3.49349	2.0014e-11	Down
RER_41570	384	3280.11	184.297	-4.15356	1.11022e-16	Down
RER_41580	822	12385.1	516.337	-4.58412	0	Down
RER_41600	1215	1783.18	490.063	-1.86339	0.00871434	Down
RER_41620	873	1163.4	270.354	-2.10539	0.000956051	Down
RER_41630	258	8351.29	204.859	-5.34922	0	Down
RER_41800	1104	1465.41	375.068	-1.96606	0.00337864	Down
RER_41810	324	1591.47	206.383	-2.94691	9.36594e-08	Down
RER_41840	216	598.771	136.7	-2.13091	0.000926709	Down
RER_41920	1908	3660.91	663.318	-2.46441	5.01247e-05	Down
RER_41950	303	1378.75	169.447	-3.02438	3.75076e-08	Down
RER_41960	783	1767.43	560.888	-1.65585	0.0376971	Down
RER_41970	402	378.171	119.184	-1.66577	0.0280179	Down
RER_42050	699	1985.4	325.567	-2.60837	6.37096e-06	Down
RER_42110	1701	2508.01	706.727	-1.8273	0.0155891	Down
RER_42290	405	743.212	182.774	-2.02365	0.00189387	Down
RER_42340	1014	1575.71	320.617	-2.29705	0.000175302	Down
RER_42370	231	259.993	25.893	-3.32734	1.03867e-06	Down
RER_42380	660	1391.88	389.157	-1.83859	0.00883944	Down
RER_42390	1035	1239.56	312.239	-1.98907	0.00258517	Down
RER_42400	1404	3232.84	597.063	-2.43683	6.16114e-05	Down
RER_42470	426	585.64	152.693	-1.93931	0.00388947	Down
RER_42480	405	877.148	198.005	-2.14722	0.000667183	Down
RER_42490	1368	10604.6	505.295	-4.39139	0	Down
RER_42520	1308	2602.55	581.07	-2.16313	0.000891357	Down
RER_42580	315	302.012	94.0526	-1.68296	0.0327674	Down
RER_42610	495	17156.9	309.193	-5.79409	0	Down
RER_42620	1101	3130.42	481.306	-2.70131	2.4947e-06	Down
RER_42650	1173	4180.9	511.387	-3.0313	3.09442e-08	Down
RER_42670	1014	1875.1	496.917	-1.91587	0.00599982	Down
RER_42680	1218	6056	834.288	-2.85973	5.03124e-07	Down
RER_42700	861	5693.58	508.341	-3.48544	2.22632e-11	Down
RER_42770	678	2416.1	399.819	-2.59523	8.02132e-06	Down
RER_43320	525	1683.39	367.833	-2.19421	0.000488956	Down
RER_43560	204	5441.47	190.39	-4.83689	0	Down
RER_43570	210	4262.31	221.995	-4.26298	0	Down
RER_43580	915	3844.74	769.937	-2.32006	0.000261175	Down
RER_43590	2262	6011.35	1181.18	-2.34745	0.000316336	Down
RER_43610	1128	1426.02	362.121	-1.97742	0.00303353	Down
RER_43620	1125	3634.65	546.038	-2.73472	1.79019e-06	Down
RER_43670	1599	2053.68	557.461	-1.88125	0.00851865	Down
RER_43720	432	682.81	183.536	-1.89536	0.00498387	Down
RER_43810	171	399.181	117.28	-1.767	0.0153965	Down
RER_43820	417	5050.16	364.406	-3.79267	7.61613e-14	Down
RER_43860	735	1397.13	424.95	-1.71708	0.0209621	Down
RER_43890	912	1982.77	271.877	-2.86645	2.53247e-07	Down
RER_43910	312	869.269	159.547	-2.44575	4.35073e-05	Down
RER_43930	423	583.014	137.461	-2.08442	0.00135441	Down
RER_43940	177	730.081	30.4624	-4.5825	2.22045e-16	Down
RER_43950	582	4041.71	197.625	-4.35406	0	Down
RER_43960	1542	11542.1	999.166	-3.53003	1.6769e-11	Down
RER_44060	258	821.998	247.888	-1.72941	0.0152066	Down
RER_44080	465	533.117	115.376	-2.20801	0.000569	Down
RER_44090	1362	2368.82	621.052	-1.93137	0.00646544	Down
RER_44280	903	3721.31	484.733	-2.94052	1.08721e-07	Down
RER_44290	1170	4456.65	709.012	-2.65206	6.15148e-06	Down
RER_44330	318	1848.84	264.642	-2.80446	5.68218e-07	Down
RER_44360	837	1869.85	455.793	-2.03645	0.00218487	Down
RER_44630	333	1292.09	156.5	-3.04538	3.04797e-08	Down
RER_44640	696	1468.04	255.884	-2.52028	1.67169e-05	Down
RER_44650	1692	1951.26	611.151	-1.67479	0.0363483	Down
RER_44690	894	8154.32	790.118	-3.36741	2.23669e-10	Down
RER_44710	771	3716.06	493.11	-2.91377	1.58859e-07	Down
RER_45280	363	1079.36	328.994	-1.71402	0.0184063	Down
RER_45360	192	1268.45	232.656	-2.44674	3.70413e-05	Down
RER_45520	1023	31277.9	292.82	-6.73894	0	Down
RER_45530	465	38767.8	171.732	-7.81848	0	Down
RER_45540	474	46825	177.443	-8.0437	0	Down
RER_45550	1755	15594.3	589.447	-4.72549	0	Down
RER_45570	831	2555.28	453.128	-2.49547	2.65987e-05	Down
RER_45580	597	1378.75	230.372	-2.58127	8.54179e-06	Down
RER_45640	246	299.386	86.437	-1.79217	0.0191205	Down
RER_45870	1032	5018.65	426.854	-3.55545	6.12055e-12	Down
RER_45880	1113	1559.96	406.292	-1.94089	0.00430119	Down
RER_46090	954	2116.71	516.718	-2.03435	0.00244503	Down
RER_46120	1299	3571.62	703.681	-2.34357	0.000188748	Down
RER_46170	1143	1951.26	631.333	-1.62792	0.0491558	Down
RER_46270	258	407.06	97.4796	-2.06195	0.00238173	Down
RER_46310	822	2991.23	371.641	-3.00872	3.71747e-08	Down
RER_46340	498	512.107	142.412	-1.84631	0.0078471	Down
RER_46350	414	714.324	158.024	-2.17637	0.000566852	Down
RER_46360	228	4490.79	365.168	-3.6203	1.87472e-12	Down
RER_46370	390	1103	112.711	-3.29062	1.46503e-09	Down
RER_46390	564	2463.37	731.478	-1.75173	0.0267576	Down
RER_46400	189	2127.21	204.098	-3.38157	1.42303e-10	Down
RER_46420	201	118985	623.717	-7.57565	0	Down
RER_46430	651	59575.1	359.456	-7.37271	0	Down
RER_46440	324	5880.04	206.763	-4.82971	0	Down
RER_46450	1194	3269.61	759.275	-2.10641	0.00189413	Down
RER_46760	426	588.267	187.724	-1.6478	0.0248211	Down
RER_46780	738	2536.9	367.072	-2.7889	7.25797e-07	Down
RER_46790	330	1160.78	127.942	-3.18143	5.8186e-09	Down
RER_46810	402	1011.08	325.947	-1.63316	0.0297843	Down
RER_46840	288	425.443	136.7	-1.63788	0.0296845	Down
RER_47010	978	1665	315.286	-2.40076	6.17241e-05	Down
RER_47020	318	2003.78	205.24	-3.28728	6.41505e-10	Down
RER_47030	1671	7965.24	916.156	-3.12004	1.32373e-08	Down
RER_47040	1710	20444.9	1449.25	-3.81836	1.13909e-13	Down
RER_47050	966	6386.9	559.365	-3.51323	1.43905e-11	Down
RER_47060	1299	2100.95	602.013	-1.80316	0.0157979	Down
RER_47300	435	669.679	200.29	-1.74133	0.0139468	Down
RER_47310	3444	129027	3001.69	-5.42576	0	Down
RER_47640	891	1667.63	397.153	-2.07	0.00151107	Down
RER_47650	672	971.69	326.709	-1.57246	0.041835	Down
RER_47740	498	808.867	270.734	-1.57899	0.0376079	Down
RER_47810	474	2754.87	378.495	-2.86361	2.76188e-07	Down
RER_47820	1089	3442.94	603.155	-2.51302	2.69851e-05	Down
RER_47900	960	4971.38	455.032	-3.44958	3.94517e-11	Down
RER_48130	702	5664.69	422.665	-3.74438	1.92513e-13	Down
RER_48140	1041	5034.41	841.904	-2.58008	1.70794e-05	Down
RER_48150	1689	2975.47	751.659	-1.98495	0.00513811	Down
RER_48160	1689	5244.5	633.998	-3.04824	2.7979e-08	Down
RER_48170	1044	5901.05	579.927	-3.347	2.49639e-10	Down
RER_48180	1500	8824	702.919	-3.64998	1.42031e-12	Down
RER_48200	1122	2967.6	360.979	-3.03927	2.3815e-08	Down
RER_48210	669	735.333	240.653	-1.61141	0.0306139	Down
RER_48220	954	1798.94	493.871	-1.86492	0.00867209	Down
RER_48230	204	8432.7	204.859	-5.36322	0	Down
RER_48240	1080	2930.83	418.477	-2.80806	5.97531e-07	Down
RER_48280	1578	12025.3	875.413	-3.77995	1.45772e-13	Down
RER_48460	1149	1449.66	348.413	-2.05681	0.0015708	Down
RER_48470	1173	5354.8	741.759	-2.85179	5.0147e-07	Down
RER_48580	465	501.602	125.657	-1.99696	0.00291025	Down
RER_48600	234	401.807	134.796	-1.57565	0.0421743	Down
RER_48660	582	2862.55	464.932	-2.62218	6.35441e-06	Down
RER_48790	1482	5402.07	711.677	-2.9242	1.80125e-07	Down
RER_48820	438	2993.86	273.781	-3.45087	3.79148e-11	Down
RER_48830	714	1756.92	272.638	-2.68795	2.41796e-06	Down
RER_48850	660	924.419	208.286	-2.14992	0.000645793	Down
RER_49540	780	1391.88	325.567	-2.09598	0.00109728	Down
RER_49610	411	682.81	183.155	-1.89836	0.00488001	Down
RER_49690	924	2200.75	426.092	-2.36873	9.83474e-05	Down
RER_50060	1158	2686.59	656.845	-2.03214	0.00307462	Down
RER_50170	1929	8687.44	889.882	-3.28723	9.32133e-10	Down
RER_50180	1134	1885.6	405.911	-2.21576	0.000423476	Down
RER_50190	1173	4784.92	664.08	-2.84905	4.72611e-07	Down
RER_50200	462	2479.12	239.891	-3.36932	1.55637e-10	Down
RER_50610	1206	7400.6	841.142	-3.13721	9.39629e-09	Down
RER_50620	651	2799.52	476.355	-2.55504	1.40778e-05	Down
RER_50780	459	727.455	186.582	-1.96299	0.00301278	Down
RER_51610	603	1468.04	388.015	-1.91968	0.00490571	Down
RER_51680	870	2933.45	345.367	-3.08636	1.18882e-08	Down
RER_51690	960	1672.88	406.292	-2.04172	0.0019373	Down
RER_51740	939	2508.01	700.635	-1.8398	0.0141659	Down
RER_51750	744	1299.96	276.827	-2.23138	0.000313852	Down
RER_51830	426	1953.89	366.31	-2.41518	5.6195e-05	Down
RER_51840	423	1352.49	317.189	-2.09216	0.00112165	Down
RER_51870	747	743.212	257.407	-1.52969	0.0481836	Down
RER_51880	1152	1565.21	434.85	-1.84774	0.00891454	Down
RER_52960	204	5044.91	292.058	-4.11046	1.11022e-16	Down
RER_53370	1608	6386.9	894.451	-2.83603	7.40531e-07	Down
RER_53380	516	1103	297.008	-1.89282	0.00525734	Down
RER_53800	516	906.036	204.859	-2.14488	0.000676403	Down
RER_53830	456	882.4	158.024	-2.48122	3.02893e-05	Down
RER_53890	750	4007.57	277.588	-3.85166	2.64233e-14	Down
RER_54240	771	3083.15	763.083	-2.01448	0.00411819	Down
RER_54500	708	2783.76	605.059	-2.20187	0.000648595	Down
RER_54690	627	777.352	258.549	-1.58809	0.035352	Down
RER_54890	1221	1861.97	552.511	-1.75273	0.0204649	Down
RER_55310	1953	4580.08	1151.48	-1.99188	0.00780024	Down
RER_55320	750	2195.5	239.51	-3.19633	2.39133e-09	Down
RER_55330	1407	2836.29	661.034	-2.10119	0.00172941	Down
RER_55440	624	2119.34	321.378	-2.72123	1.64047e-06	Down
RER_55450	1302	7526.66	1140.82	-2.72193	4.22438e-06	Down
RER_55460	1080	5911.55	844.189	-2.80789	1.01469e-06	Down
RER_55470	507	2794.27	419.619	-2.73529	1.51419e-06	Down
RER_55480	918	4706.13	645.041	-2.86706	3.6234e-07	Down
RER_55490	318	4199.28	587.543	-2.83735	5.01188e-07	Down
RER_55500	969	12519	1426.02	-3.13405	1.72376e-08	Down
RER_55510	696	3524.35	760.036	-2.2132	0.000724646	Down
RER_55520	858	3382.53	715.485	-2.24109	0.000524812	Down
RER_55530	807	2634.07	677.407	-1.95918	0.00567071	Down
RER_55540	612	940.176	245.603	-1.93656	0.00362974	Down
RER_55550	2043	7510.9	2068.78	-1.8602	0.0435066	Down
RER_55560	312	1483.8	194.198	-2.93363	1.16265e-07	Down
RER_55570	399	1355.11	244.08	-2.47294	2.79617e-05	Down
RER_55860	1368	4264.93	694.923	-2.61758	9.13469e-06	Down
RER_56050	630	4257.05	464.551	-3.19592	2.49082e-09	Down
RER_56300	1008	2489.63	670.553	-1.89249	0.00929396	Down
RER_56410	2574	1967.02	527.761	-1.89803	0.00719173	Down
RER_56670	630	2857.3	567.362	-2.33229	0.000174629	Down
RER_56680	861	2444.98	455.032	-2.42576	5.66217e-05	Down
RER_56980	417	1215.93	166.401	-2.86925	3.07042e-07	Down
RER_57010	1554	4632.6	807.634	-2.52003	3.2625e-05	Down
RER_57190	414	2694.47	150.789	-4.15931	2.22045e-16	Down
RER_57500	270	317.769	100.907	-1.65486	0.0352777	Down
RER_57520	300	1197.54	254.742	-2.23293	0.000305598	Down
RER_57530	465	1974.9	434.47	-2.18442	0.000588893	Down
RER_58270	1407	4062.72	1092.84	-1.89436	0.0154826	Down
RER_58310	288	483.219	166.02	-1.54126	0.0458618	Down
RER_58400	399	837.755	226.564	-1.88656	0.00520326	Down
RER_58440	564	5086.93	301.578	-4.07615	2.22045e-16	Down
RER_58450	1104	9790.44	500.725	-4.28925	0	Down
RER_58820	1110	1612.48	507.96	-1.66648	0.0326122	Down
RER_59100	837	3143.55	558.985	-2.49149	3.22332e-05	Down
RER_59900	795	1158.15	372.022	-1.63834	0.0309796	Down
RER_60200	1008	2736.49	376.591	-2.86122	2.84599e-07	Down
RER_60210	324	1601.98	177.824	-3.17126	4.30223e-09	Down
RER_60230	684	3794.85	593.255	-2.6773	3.88729e-06	Down
RER_60340	144	1717.53	202.575	-3.08374	1.39395e-08	Down
