# Supplementary material for: Induction of Viable but Nonculturable State in Rhodococcus and Transcriptome Analysis Using RNA-seq
Source: PLoS One. 2016 Jan 25;11(1):e0147593. doi: 10.1371/journal.pone.0147593 (PMC4725852; doi:10.1371/journal.pone.0147593)
Supplement: S4 Table — (XLS) [file pone.0147593.s009.xls]

## Sheet: S4 Table-TG13
S4 Table Genes>20 fold up- or down-regulated in t_TG13 versus c_TG13 cultures
Gene		Normalized mean count		Expression fold-change (up-regulated genes)	regulation	NR	KEGG	COG	GO
ID	Length	c_TG13	t_TG13
RHRU231_330031	1845	4174.65	126364	30.2694	Up	gi|498279101|ref|WP_010593257.1| MULTISPECIES: chaperone protein DnaK [Rhodococcus]	rha:RHA1_ro05497 dnaK; molecular chaperone DnaK; K04043 molecular chaperone DnaK	101510.RHA1_ro05497 COG0443 Molecular chaperone	GO:0006457 protein folding
RHRU231_330051	2556	1034.88	23934.7	23.1279	Up	gi|746554465|ref|WP_039585568.1| ATPase AAA [Rhodococcus sp. Chr-9]	mtu:Rv0384c clpB; chaperone protein ClpB; K03695 ATP-dependent Clp protease ATP-binding subunit ClpB	101510.RHA1_ro05514 COG0542 ATPases with chaperone activity, ATP-binding subunit	GO:0019538 protein metabolic process
RHRU231_330144	849	19.1547	479.257	25.0204	Up	gi|749672463|ref|WP_040270710.1| catechol 1,2-dioxygenase [Rhodococcus ruber]	rop:ROP_22420 catA; catechol 1,2-dioxygenase (EC:1.13.11.1); K03381 catechol 1,2-dioxygenase [EC:1.13.11.1]	632772.ROP_22420 COG3485 Protocatechuate 3,4-dioxygenase beta subunit	GO:0018576 catechol 1,2-dioxygenase activity
RHRU231_330191	1683	49.4828	2291.04	46.2996	Up	gi|749672518|ref|WP_040270765.1| urocanate hydratase [Rhodococcus ruber]	nfa:nfa12270 hutU; urocanate hydratase (EC:4.2.1.49); K01712 urocanate hydratase [EC:4.2.1.49]	247156.nfa12270 COG2987 Urocanate hydratase	GO:0005737 cytoplasm
RHRU231_390002	1209	112.268	2873.66	25.5966	Up	gi|498278416|ref|WP_010592572.1| MULTISPECIES: acetyl-CoA acetyltransferase [Rhodococcus]	rha:RHA1_ro06853 thiolase; K00632 acetyl-CoA acyltransferase [EC:2.3.1.16]	101510.RHA1_ro06853 COG0183 Acetyl-CoA acetyltransferase	GO:0003988 acetyl-CoA C-acyltransferase activity
RHRU231_390144	759	18.0905	1432.13	79.1649	Up	gi|749673071|ref|WP_040271309.1| succinyl-CoA:3-ketoacid-CoA transferase [Rhodococcus ruber]	rha:RHA1_ro03781 pcaI1; 3-oxoacid CoA-transferase subunit A (EC:2.8.3.6); K01028 3-oxoacid CoA-transferase subunit A [EC:2.8.3.5]	101510.RHA1_ro03781 COG1788 Acyl CoA:acetate/3-ketoacid CoA transferase, alpha subunit	GO:0008410 CoA-transferase activity
RHRU231_840021	867	46.2904	997.982	21.5592	Up	gi|516275745|ref|WP_017679708.1| 3-hydroxybutyryl-CoA dehydrogenase [Rhodococcus ruber]	nfa:nfa38400 fadB4; 3-hydroxybutyryl-CoA dehydrogenase (EC:1.1.1.157); K00074 3-hydroxybutyryl-CoA dehydrogenase [EC:1.1.1.157]	247156.nfa38400 COG1250 3-hydroxyacyl-CoA dehydrogenase	GO:0016491 oxidoreductase activity
RHRU231_950025	828	22.3471	498.051	22.2871	Up	gi|498278264|ref|WP_010592420.1| MULTISPECIES: acetoin dehydrogenase [Rhodococcus]	-	101510.RHA1_ro06007 COG1028 Dehydrogenases with different specificities (related to short-chain alcohol dehydrogenases)	GO:0008152 metabolic process
RHRU231_960083	1881	13.8339	381.526	27.579	Up	gi|493987999|ref|WP_006930781.1| MULTISPECIES: chaperone protein DnaK [Rhodococcus]	rha:RHA1_ro06709 dnaK; molecular chaperone DnaK; K04043 molecular chaperone DnaK	101510.RHA1_ro06709 COG0443 Molecular chaperone	GO:0006457 protein folding
RHRU231_960089	1071	1.59622	56.3832	35.3229	Up	gi|697987112|emb|CDZ92560.1| Cyclic nucleotide-binding protein (fragment) [Rhodococcus ruber]	gbr:Gbro_4440 cyclic nucleotide-binding protein; K00384 thioredoxin reductase (NADPH) [EC:1.8.1.9]	526226.Gbro_4440 COG0492 Thioredoxin reductase	GO:0050660 flavin adenine dinucleotide binding
Gene		Normalized mean count		Expression fold-change (down-regulated genes)	regulation	NR	KEGG	COG	GO
ID	Length	c_TG13	t_TG13
RHRU231_390138	198	385.753	3.75888	102.625	Down	gi|490033014|ref|WP_003935445.1| MULTISPECIES: hypothetical protein [Rhodococcus]	-	-	-
RHRU231_40054	735	1686.67	45.1065	37.3931	Down	gi|697991470|emb|CDZ88304.1| hypothetical protein RHRU231_40054 [Rhodococcus ruber]	-	-	-
RHRU231_40056	618	2587.47	73.2981	35.3007	Down	gi|498281852|ref|WP_010596008.1| MULTISPECIES: hypothetical protein [Rhodococcus]	-	-	-
RHRU231_430123	1677	727.877	30.071	24.2053	Down	gi|498278530|ref|WP_010592686.1| MULTISPECIES: nitrate reductase subunit beta [Rhodococcus]	mva:Mvan_4545 nitrate reductase subunit beta; K00371 nitrate reductase beta subunit [EC:1.7.99.4]	350058.Mvan_4545 COG1140 Nitrate reductase beta subunit	GO:0008940 nitrate reductase activity
RHRU231_790010	1206	1643.04	78.9364	20.8148	Down	gi|749676042|ref|WP_040274217.1| hypothetical protein [Rhodococcus ruber]	-	234621.RER_50830 COG4552 Predicted acetyltransferase involved in intracellular survival and related acetyltransferases	-
RHRU231_790011	225	282.531	9.3972	30.0655	Down	gi|749676048|ref|WP_040274223.1| hypothetical protein [Rhodococcus ruber]	-	-	-
RHRU231_790012	468	209.637	9.3972	22.3085	Down	gi|749676049|ref|WP_040274224.1| hypothetical protein [Rhodococcus ruber]	-	-	-

## Sheet: S4 Table-TN3
S4 Table Genes>20 fold up- or down-regulated in t_TN3 versus c_TN3 cultures
Gene		Normalized mean count		Expression fold-change (down-regulated genes)	regulation	NR	KEGG	COG	GO
ID	Length	c_TN3	t_TN3
RER_01740	582	9653.88	239.51	40.3067	Down	gi|754200419|ref|WP_041814200.1| hypothetical protein [Rhodococcus erythropolis]	ftn; putative ferritin	putative ferritin	GO:0005737 cytoplasm
RER_03310	192	13362.1	485.494	27.5226	Down	gi|490041482|ref|WP_003943869.1| MULTISPECIES: general stress protein CsbD [Rhodococcus]	hypothetical protein	hypothetical protein	-
RER_04450	555	37630.7	479.402	78.4951	Down	gi|518576381|ref|WP_019746588.1| MULTISPECIES: Fur family transcriptional regulator [Rhodococcus]	putative Fur family transcriptional regulator; K03711 Fur family transcriptional regulator, ferric uptake regulator	putative Fur family transcriptional regulator	-
RER_04460	1452	59703.8	999.547	59.7309	Down	gi|527104868|ref|WP_020905949.1| catalase [Rhodococcus erythropolis]	katA; catalase (EC:1.11.1.6); K03781 catalase [EC:1.11.1.6]	catalase	GO:0020037 heme binding
RER_04640	324	4616.84	212.856	21.69	Down	gi|495006361|ref|WP_007732375.1| MULTISPECIES: transcriptional regulator [Rhodococcus]	WhiB family regulatory protein; K18955 WhiB family transcriptional regulator, redox-sensing transcriptional regulator	WhiB family regulatory protein	GO:0005737 cytoplasm
RER_06860	489	25912.6	400.58	64.6877	Down	gi|490043304|ref|WP_003945666.1| MULTISPECIES: CarD family transcriptional regulator [Rhodococcus]	hypothetical protein; K07736 CarD family transcriptional regulator	hypothetical protein	GO:0005515 protein binding
RER_12710	204	23142	427.996	54.0705	Down	gi|490041275|ref|WP_003943666.1| MULTISPECIES: cold-shock protein [Rhodococcus]	probable cold shock protein; K03704 cold shock protein (beta-ribbon, CspA family)	probable cold shock protein	GO:0006355 regulation of transcription, DNA-dependent
RER_12730	621	12920.9	280.635	46.0416	Down	gi|226183877|dbj|BAH31981.1| putative anti-anti-sigma factor [Rhodococcus erythropolis PR4]	putative anti-anti-sigma factor	putative anti-anti-sigma factor	-
RER_12760	534	5472.98	249.791	21.9102	Down	gi|226183880|dbj|BAH31984.1| anti-sigma factor [Rhodococcus erythropolis PR4]	anti-sigma factor	anti-sigma factor	-
RER_14410	1398	32333.7	792.783	40.785	Down	gi|518579277|ref|WP_019749484.1| MULTISPECIES: FAD-dependent pyridine nucleotide-disulfide oxidoreductase [Rhodococcus]	putative ferredoxin--NADP(+) reductase (EC:1.18.1.2); K00528 ferredoxin--NADP+ reductase [EC:1.18.1.2]	putative ferredoxin--NADP(+) reductase	GO:0055114 oxidation-reduction process
RER_15220	1254	105515	1095.5	96.3165	Down	gi|527105784|ref|WP_020906709.1| putative oxidoreductase [Rhodococcus erythropolis]	putative oxidoreductase; K00285 D-amino-acid dehydrogenase [EC:1.4.99.1]	putative oxidoreductase	GO:0055114 oxidation-reduction process
RER_15740	1290	88647.1	2869.17	30.8964	Down	gi|490039110|ref|WP_003941533.1| MULTISPECIES: isocitrate lyase [Rhodococcus]	aceA; isocitrate lyase (EC:4.1.3.1); K01637 isocitrate lyase [EC:4.1.3.1]	isocitrate lyase	GO:0004451 isocitrate lyase activity
RER_15880	507	9097.12	309.574	29.386	Down	gi|544924525|ref|WP_021333907.1| XRE family transcriptional regulator [Rhodococcus erythropolis]	putative Xre family DNA-binding protein	putative Xre family DNA-binding protein	GO:0043565 sequence-specific DNA binding
RER_16350	102	8695.32	186.582	46.6032	Down	-	hypothetical protein	hypothetical protein	-
RER_16500	282	3847.37	135.558	28.3818	Down	gi|490039590|ref|WP_003942012.1| MULTISPECIES: hypothetical protein [Rhodococcus]	hypothetical protein	hypothetical protein	-
RER_17150	384	8227.85	186.201	44.188	Down	gi|226184319|dbj|BAH32423.1| probable preprotein translocase SecE subunit [Rhodococcus erythropolis PR4]	secE; probable preprotein translocase SecE subunit; K03073 preprotein translocase subunit SecE	probable preprotein translocase SecE subunit	GO:0015450 P-P-bond-hydrolysis-driven protein transmembrane transporter activity
RER_17170	435	8054.53	223.518	36.0353	Down	gi|702669814|ref|WP_033236466.1| 50S ribosomal protein L11 [Rhodococcus rhodochrous]	rplK; 50S ribosomal protein L11; K02867 large subunit ribosomal protein L11	50S ribosomal protein L11	GO:0005840 ribosome
RER_17180	720	6510.33	325.186	20.0203	Down	gi|490039560|ref|WP_003941982.1| MULTISPECIES: 50S ribosomal protein L1 [Rhodococcus]	rplA; 50S ribosomal protein L1; K02863 large subunit ribosomal protein L1	50S ribosomal protein L1	GO:0003735 structural constituent of ribosome
RER_17630	2103	28809.3	1287.42	22.3776	Down	gi|746554231|ref|WP_039585355.1| elongation factor G [Rhodococcus sp. Chr-9]	fusA; elongation factor G (EC:3.6.5.3); K02355 elongation factor G	elongation factor G	GO:0005737 cytoplasm
RER_17640	1191	31015.3	903.209	34.339	Down	gi|518574076|ref|WP_019744283.1| MULTISPECIES: elongation factor Tu [Rhodococcus]	tuf; elongation factor Tu (EC:3.6.5.3); K02358 elongation factor Tu	elongation factor Tu	GO:0005737 cytoplasm
RER_18100	1524	34689.3	901.306	38.4879	Down	gi|495004144|ref|WP_007730158.1| MULTISPECIES: aldehyde dehydrogenase [Rhodococcus]	aldehyde dehydrogenase (EC:1.2.1.3); K00138 aldehyde dehydrogenase [EC:1.2.1.-]	aldehyde dehydrogenase	GO:0055114 oxidation-reduction process
RER_18760	222	5459.85	210.571	25.9288	Down	gi|532221637|gb|AGT91670.1| translation initiation factor IF-1 infA [Rhodococcus erythropolis CCM2595]	infA; translation initiation factor IF-1; K02518 translation initiation factor IF-1	translation initiation factor IF-1	GO:0005737 cytoplasm
RER_18770	114	5845.9	189.248	30.8902	Down	gi|490035645|ref|WP_003938068.1| MULTISPECIES: 50S ribosomal protein L36 [Nocardiaceae]	rpmJ; 50S ribosomal protein L36; K02919 large subunit ribosomal protein L36	50S ribosomal protein L36	GO:0005840 ribosome
RER_19300	579	5932.56	174.778	33.9434	Down	gi|490038530|ref|WP_003940953.1| MULTISPECIES: RNA polymerase sigma factor SigD [Rhodococcus]	sigD; putative RNA polymerase ECF-type sigma factor SigD; K03088 RNA polymerase sigma-70 factor, ECF subfamily	putative RNA polymerase ECF-type sigma factor SigD	GO:0006355 regulation of transcription, DNA-dependent
RER_21060	786	7623.83	361.741	21.0754	Down	gi|527106169|ref|WP_020907062.1| putative hydrolase [Rhodococcus erythropolis]	putative hydrolase	putative hydrolase	GO:0008152 metabolic process
RER_21070	1506	34807.5	570.027	61.0629	Down	gi|527106170|ref|WP_020907063.1| probable piperideine-6-carboxylate dehydrogenase [Rhodococcus erythropolis]	pcd; probable piperideine-6-carboxylate dehydrogenase; K00128 aldehyde dehydrogenase (NAD+) [EC:1.2.1.3]	probable piperideine-6-carboxylate dehydrogenase	GO:0016620 oxidoreductase activity, acting on the aldehyde or oxo group of donors, NAD or NADP as acceptor
RER_21080	1317	23774.9	686.165	34.649	Down	gi|527106171|ref|WP_020907064.1| hypothetical protein [Rhodococcus erythropolis]	hypothetical protein	hypothetical protein	-
RER_21090	465	18115.5	260.073	69.6554	Down	gi|518577525|ref|WP_019747732.1| MULTISPECIES: AsnC family transcriptional regulator [Rhodococcus]	putative AsnC family transcriptional regulator; K03719 Lrp/AsnC family transcriptional regulator, leucine-responsive regulatory protein	putative AsnC family transcriptional regulator	GO:0006355 regulation of transcription, DNA-dependent
RER_21100	1317	36165.3	653.799	55.3156	Down	gi|544923145|ref|WP_021332541.1| L-lysine aminotransferase [Rhodococcus erythropolis]	lat; L-lysine-epsilon aminotransferase (EC:2.6.1.36); K03918 L-lysine 6-transaminase [EC:2.6.1.36]	L-lysine-epsilon aminotransferase	GO:0030170 pyridoxal phosphate binding
RER_21720	681	23620	654.18	36.1062	Down	gi|490038470|ref|WP_003940893.1| MULTISPECIES: S30AE family protein [Rhodococcus]	hypothetical protein	hypothetical protein	-
RER_21780	1137	13808.5	459.982	30.0197	Down	gi|226184782|dbj|BAH32886.1| NADPH oxidoreductase [Rhodococcus erythropolis PR4]	NADPH oxidoreductase	NADPH oxidoreductase	GO:0051537 2 iron, 2 sulfur cluster binding
RER_21800	1242	10806.8	392.965	27.5006	Down	gi|518577583|ref|WP_019747790.1| MULTISPECIES: stearoyl-CoA 9-desaturase [Rhodococcus]	desA3; acyl-CoA desaturase DesA3 (EC:1.14.19.1); K00508 linoleoyl-CoA desaturase [EC:1.14.19.3]	acyl-CoA desaturase DesA3	GO:0004768 stearoyl-CoA 9-desaturase activity
RER_22280	1401	15920	764.225	20.8315	Down	gi|518577622|ref|WP_019747829.1| hydrolase [Rhodococcus erythropolis]	hypothetical protein	hypothetical protein	-
RER_25360	360	7453.13	243.699	30.5833	Down	gi|490040313|ref|WP_003942721.1| MULTISPECIES: hypothetical protein [Rhodococcus]	hypothetical protein	hypothetical protein	-
RER_25580	1623	10767.4	514.814	20.9151	Down	gi|527106503|ref|WP_020907380.1| putative fatty-acid--CoA ligase [Rhodococcus erythropolis]	putative fatty-acid--CoA ligase (EC:6.2.1.-); K01895 acetyl-CoA synthetase [EC:6.2.1.1]	putative fatty-acid--CoA ligase	GO:0008152 metabolic process
RER_27860	540	6231.95	234.56	26.5686	Down	gi|490039704|ref|WP_003942122.1| MULTISPECIES: alkyl hydroperoxide reductase [Rhodococcus]	ahpD; alkyl hydroperoxide reductase AhpD; K04756 alkyl hydroperoxide reductase subunit D	alkyl hydroperoxide reductase AhpD	-
RER_27870	588	19704.3	598.586	32.9181	Down	gi|490039701|ref|WP_003942119.1| MULTISPECIES: alkyl hydroperoxide reductase [Rhodococcus]	ahpC; alkyl hydroperoxide reductase AhpC (EC:1.11.1.15); K03386 peroxiredoxin (alkyl hydroperoxide reductase subunit C) [EC:1.11.1.15]	alkyl hydroperoxide reductase AhpC	GO:0016491 oxidoreductase activity
RER_28000	990	17577.1	318.332	55.2163	Down	gi|518578026|ref|WP_019748233.1| MULTISPECIES: UDP-glucose 4-epimerase [Rhodococcus]	galE; UDP-glucose 4-epimerase (EC:5.1.3.2); K01784 UDP-glucose 4-epimerase [EC:5.1.3.2]	UDP-glucose 4-epimerase	GO:0050662 coenzyme binding
RER_28010	687	13653.6	233.799	58.3988	Down	gi|490039733|ref|WP_003942150.1| MULTISPECIES: dihydrofolate reductase [Rhodococcus]	ideR; iron-dependent regulator IdeR; K03709 DtxR family transcriptional regulator, Mn-dependent transcriptional regulator	iron-dependent regulator IdeR	GO:0046914 transition metal ion binding
RER_29090	909	25642.1	514.814	49.8085	Down	gi|490040940|ref|WP_003943338.1| MULTISPECIES: pyridoxal biosynthesis lyase [Rhodococcus]	pdx1; probable pyridoxal phosphate synthase component Pdx1; K06215 pyridoxal 5'-phosphate synthase pdxS subunit [EC:4.3.3.6]	probable pyridoxal phosphate synthase component Pdx1	GO:0042823 pyridoxal phosphate biosynthetic process
RER_29260	342	2938.71	117.661	24.9761	Down	gi|527106775|ref|WP_020907640.1| putative protein-export membrane protein YajC [Rhodococcus erythropolis]	yajC; putative protein-export membrane protein YajC; K03210 preprotein translocase subunit YajC	putative protein-export membrane protein YajC	-
RER_30090	300	4215.04	168.305	25.0441	Down	gi|490042628|ref|WP_003944996.1| MULTISPECIES: DNA-directed RNA polymerase subunit omega [Rhodococcus]	rpoZ; DNA-directed RNA polymerase omega chain (EC:2.7.7.6); K03060 DNA-directed RNA polymerase subunit omega [EC:2.7.7.6]	DNA-directed RNA polymerase omega chain	GO:0003899 DNA-directed RNA polymerase activity
RER_30440	1134	7770.9	360.979	21.5273	Down	gi|226185648|dbj|BAH33752.1| probable transaldolase [Rhodococcus erythropolis PR4]	tal; probable transaldolase (EC:2.2.1.2); K00616 transaldolase [EC:2.2.1.2]	probable transaldolase	GO:0005737 cytoplasm
RER_30480	219	2915.07	129.465	22.5163	Down	gi|226185652|dbj|BAH33756.1| hypothetical protein RER_30480 [Rhodococcus erythropolis PR4]	hypothetical protein	hypothetical protein	-
RER_30540	654	6150.54	258.169	23.8237	Down	gi|226185658|dbj|BAH33762.1| conserved hypothetical protein [Rhodococcus erythropolis PR4]	hypothetical protein	hypothetical protein	GO:0003677 DNA binding
RER_30550	1461	25925.8	810.68	31.9803	Down	gi|490042429|ref|WP_003944799.1| MULTISPECIES: Fe-S cluster assembly protein SufB [Rhodococcus]	sufB; putative iron-sulfur cluster assembly protein SufB; K09014 Fe-S cluster assembly protein SufB	putative iron-sulfur cluster assembly protein SufB	GO:0016226 iron-sulfur cluster assembly
RER_30570	807	8543	410.861	20.7929	Down	gi|490042425|ref|WP_003944795.1| MULTISPECIES: iron ABC transporter ATP-binding protein [Rhodococcus]	sufC; putative iron-sulfur cluster assembly protein SufC; K09013 Fe-S cluster assembly ATP-binding protein	putative iron-sulfur cluster assembly protein SufC	GO:0016887 ATPase activity
RER_30600	378	3663.54	182.013	20.1279	Down	gi|226185664|dbj|BAH33768.1| conserved hypothetical protein [Rhodococcus erythropolis PR4]	hypothetical protein	hypothetical protein	-
RER_30970	1383	7085.46	310.335	22.8316	Down	gi|518578237|ref|WP_019748444.1| MULTISPECIES: membrane protein [Rhodococcus]	hypothetical protein	hypothetical protein	GO:0003824 catalytic activity
RER_31040	414	9950.64	178.966	55.6006	Down	gi|490042507|ref|WP_003944876.1| MULTISPECIES: transcriptional regulator [Rhodococcus]	putative BlaI family transcriptional regulator	putative BlaI family transcriptional regulator	GO:0003677 DNA binding
RER_31680	276	8430.07	178.586	47.2046	Down	gi|490042466|ref|WP_003944836.1| MULTISPECIES: preprotein translocase subunit TatA [Rhodococcus]	tatA; putative Sec-independent protein translocase protein TatA; K03116 sec-independent protein translocase protein TatA	putative Sec-independent protein translocase protein TatA	GO:0005887 integral to plasma membrane
RER_32170	2184	33867.4	1094.36	30.9472	Down	gi|527106980|ref|WP_020907832.1| malate synthase [Rhodococcus erythropolis]	glcB; malate synthase (EC:2.3.3.9); K01638 malate synthase [EC:2.3.3.9]	malate synthase	GO:0005737 cytoplasm
RER_33120	1488	26700.5	879.22	30.3684	Down	gi|518578425|ref|WP_019748632.1| MULTISPECIES: 30S ribosomal protein S1 [Rhodococcus]	rpsA; probable 30S ribosomal protein S1; K02945 small subunit ribosomal protein S1	probable 30S ribosomal protein S1	GO:0005840 ribosome
RER_35390	534	4099.48	197.625	20.7438	Down	gi|226186143|dbj|BAH34247.1| hypothetical protein RER_35390 [Rhodococcus erythropolis PR4]	hypothetical protein	hypothetical protein	-
RER_35440	828	10746.4	367.072	29.276	Down	gi|755160043|ref|WP_042509767.1| cell wall synthesis protein Wag31 [Mycobacterium neoaurum]	hypothetical protein	hypothetical protein	-
RER_35610	432	12920.9	541.469	23.8626	Down	gi|490039356|ref|WP_003941779.1| MULTISPECIES: cell division protein MraZ [Rhodococcus]	mraZ; conserved hypothetical protein MraZ; K03925 MraZ protein	conserved hypothetical protein MraZ	-
RER_35640	447	14194.6	574.597	24.7035	Down	gi|518578673|ref|WP_019748880.1| MULTISPECIES: membrane protein [Rhodococcus]	hypothetical protein	hypothetical protein	-
RER_35890	1062	9611.86	463.028	20.7587	Down	gi|226186193|dbj|BAH34297.1| conserved hypothetical protein [Rhodococcus erythropolis PR4]	hypothetical protein	hypothetical protein	-
RER_36050	351	11697.1	390.299	29.9695	Down	gi|495004039|ref|WP_007730053.1| MULTISPECIES: hypothetical protein [Rhodococcus]	iscA; putative iron-sulfur cluster assembly protein IscA	putative iron-sulfur cluster assembly protein IscA	GO:0005198 structural molecule activity
RER_36070	657	5591.16	229.991	24.3103	Down	gi|639145244|ref|WP_024487852.1| MULTISPECIES: membrane protein [Rhodococcus]	hypothetical protein	hypothetical protein	-
RER_36550	186	2106.2	94.4334	22.3036	Down	gi|495009445|ref|WP_007735457.1| MULTISPECIES: hypothetical protein [Rhodococcus]	hypothetical protein	hypothetical protein	-
RER_39040	369	4601.09	127.561	36.0696	Down	gi|518578963|ref|WP_019749170.1| MULTISPECIES: F0F1 ATP synthase subunit epsilon [Rhodococcus]	atpC; ATP synthase epsilon chain (EC:3.6.3.14); K02114 F-type H+-transporting ATPase subunit epsilon	ATP synthase epsilon chain	GO:0046961 proton-transporting ATPase activity, rotational mechanism
RER_39050	1452	27517.2	773.364	35.5812	Down	gi|490038926|ref|WP_003941349.1| MULTISPECIES: ATP synthase subunit beta [Rhodococcus]	atpD; ATP synthase beta chain (EC:3.6.3.14); K02112 F-type H+-transporting ATPase subunit beta [EC:3.6.3.14]	ATP synthase beta chain	GO:0046933 proton-transporting ATP synthase activity, rotational mechanism
RER_39060	984	11140.3	293.962	37.8971	Down	gi|490038897|ref|WP_003941320.1| MULTISPECIES: F0F1 ATP synthase subunit gamma [Rhodococcus]	atpG; ATP synthase gamma chain (EC:3.6.3.14); K02115 F-type H+-transporting ATPase subunit gamma	ATP synthase gamma chain	GO:0046961 proton-transporting ATPase activity, rotational mechanism
RER_39070	1644	21923.4	669.411	32.7504	Down	gi|518578964|ref|WP_019749171.1| MULTISPECIES: F0F1 ATP synthase subunit alpha [Rhodococcus]	atpA; ATP synthase alpha chain (EC:3.6.3.14); K02111 F-type H+-transporting ATPase subunit alpha [EC:3.6.3.14]	ATP synthase alpha chain	GO:0046961 proton-transporting ATPase activity, rotational mechanism
RER_39080	834	7773.52	245.984	31.6018	Down	gi|226186512|dbj|BAH34616.1| ATP synthase delta chain [Rhodococcus erythropolis PR4]	atpH; ATP synthase delta chain (EC:3.6.3.14); K02113 F-type H+-transporting ATPase subunit delta	ATP synthase delta chain	GO:0045261 proton-transporting ATP synthase complex, catalytic core F(1)
RER_39090	558	14530.7	237.987	61.0567	Down	gi|518578966|ref|WP_019749173.1| F0F1 ATP synthase subunit B [Rhodococcus erythropolis]	atpF; ATP synthase subunit b (EC:3.6.3.14); K02109 F-type H+-transporting ATPase subunit b	ATP synthase subunit b	GO:0015078 hydrogen ion transmembrane transporter activity
RER_39100	243	17760.9	237.987	74.6297	Down	gi|490038904|ref|WP_003941327.1| MULTISPECIES: F0F1 ATP synthase subunit C [Rhodococcus]	atpE; ATP synthase subunit c (EC:3.6.3.14); K02110 F-type H+-transporting ATPase subunit c	ATP synthase subunit c	GO:0015078 hydrogen ion transmembrane transporter activity
RER_39110	828	21781.6	606.582	35.9088	Down	gi|259585416|sp|C1A1Y4.1|ATP6_RHOE4 RecName: Full=ATP synthase subunit a; AltName: Full=ATP synthase F0 sector subunit a; AltName: Full=F-ATPase subunit 6 [Rhodococcus erythropolis PR4]	atpB; ATP synthase subunit a (EC:3.6.3.14); K02108 F-type H+-transporting ATPase subunit a	ATP synthase subunit a	GO:0016021 integral to membrane
RER_39180	237	7476.76	301.958	24.7609	Down	gi|532559444|gb|EQM30349.1| 50S ribosomal protein L31 [Rhodococcus erythropolis DN1]	rpmE; 50S ribosomal protein L31; K02909 large subunit ribosomal protein L31	50S ribosomal protein L31	GO:0005840 ribosome
RER_39510	777	28591.3	303.101	94.3295	Down	gi|490038951|ref|WP_003941374.1| MULTISPECIES: enoyl-CoA hydratase [Rhodococcus]	echA; probable enoyl-CoA hydratase (EC:4.2.1.17); K01692 enoyl-CoA hydratase [EC:4.2.1.17]	probable enoyl-CoA hydratase	GO:0016829 lyase activity
RER_39520	894	28365.5	376.972	75.2456	Down	gi|490038885|ref|WP_003941308.1| MULTISPECIES: 3-hydroxyisobutyrate dehydrogenase [Rhodococcus]	mmsB; 3-hydroxyisobutyrate dehydrogenase (EC:1.1.1.31); K00020 3-hydroxyisobutyrate dehydrogenase [EC:1.1.1.31]	3-hydroxyisobutyrate dehydrogenase	GO:0008442 3-hydroxyisobutyrate dehydrogenase activity
RER_39530	1059	61087.8	452.366	135.041	Down	gi|527107497|ref|WP_020908313.1| putative enoyl-CoA hydratase [Rhodococcus erythropolis]	putative enoyl-CoA hydratase (EC:4.2.1.17); K01692 enoyl-CoA hydratase [EC:4.2.1.17]	putative enoyl-CoA hydratase	-
RER_39540	1161	51549.5	473.69	108.825	Down	gi|495000129|ref|WP_007726145.1| MULTISPECIES: acyl-CoA dehydrogenase [Rhodococcus]	fadE; probable acyl-CoA dehydrogenase (EC:1.3.99.-); K00257 [EC:1.3.99.-]	probable acyl-CoA dehydrogenase	GO:0050660 flavin adenine dinucleotide binding
RER_39550	1518	78305.1	889.121	88.0703	Down	gi|527107498|ref|WP_020908314.1| methylmalonate-semialdehyde dehydrogenase [Rhodococcus erythropolis]	mmsA; methylmalonate-semialdehyde dehydrogenase (EC:1.2.1.27); K00140 malonate-semialdehyde dehydrogenase (acetylating) / methylmalonate-semialdehyde dehydrogenase [EC:1.2.1.18 1.2.1.27]	methylmalonate-semialdehyde dehydrogenase	GO:0004491 methylmalonate-semialdehyde dehydrogenase (acylating) activity
RER_40940	1776	20366.1	657.607	30.97	Down	gi|490042756|ref|WP_003945121.1| MULTISPECIES: cold-shock protein [Rhodococcus]	deaD; probable ATP-dependent RNA helicase DeaD (EC:3.6.1.-); K05592 ATP-dependent RNA helicase DeaD [EC:3.6.4.13]	probable ATP-dependent RNA helicase DeaD	GO:0003723 RNA binding
RER_40980	1788	20450.1	694.542	29.4441	Down	gi|518579100|ref|WP_019749307.1| MULTISPECIES: long-chain fatty acid--CoA ligase [Rhodococcus]	fadD; probable long-chain fatty-acid--CoA ligase (EC:6.2.1.3); K01897 long-chain acyl-CoA synthetase [EC:6.2.1.3]	probable long-chain fatty-acid--CoA ligase	GO:0016874 ligase activity
RER_41220	3762	67923.8	1581	42.9626	Down	gi|696555381|ref|WP_033087557.1| alpha-ketoglutarate decarboxylase [Nocardia seriolae]	sucA; 2-oxoglutarate dehydrogenase E1 component (EC:1.2.4.2); K01616 2-oxoglutarate decarboxylase [EC:4.1.1.71]	2-oxoglutarate dehydrogenase E1 component	GO:0005618 cell wall
RER_41320	1194	28024.1	568.885	49.2614	Down	gi|490042706|ref|WP_003945072.1| MULTISPECIES: malate dehydrogenase [Rhodococcus]	malate dehydrogenase (EC:1.1.1.40); K00027 malate dehydrogenase (oxaloacetate-decarboxylating) [EC:1.1.1.38]	malate dehydrogenase	GO:0046872 metal ion binding
RER_41580	822	12385.1	516.337	23.9865	Down	gi|226186762|dbj|BAH34866.1| putative RNA polymerase ECF-type sigma factor SigE [Rhodococcus erythropolis PR4]	sigE; putative RNA polymerase ECF-type sigma factor SigE; K03088 RNA polymerase sigma-70 factor, ECF subfamily	putative RNA polymerase ECF-type sigma factor SigE	GO:0006355 regulation of transcription, DNA-dependent
RER_41630	258	8351.29	204.859	40.7659	Down	gi|226186767|dbj|BAH34871.1| conserved hypothetical protein [Rhodococcus erythropolis PR4]	hypothetical protein	hypothetical protein	GO:0008725 DNA-3-methyladenine glycosylase activity
RER_42490	1368	10604.6	505.295	20.9869	Down	gi|490042911|ref|WP_003945274.1| ATP-binding protein [Rhodococcus erythropolis]	hypothetical protein; K07175 PhoH-like ATPase	hypothetical protein	GO:0005524 ATP binding
RER_42610	495	17156.9	309.193	55.4893	Down	gi|495000369|ref|WP_007726385.1| MULTISPECIES: transcription elongation factor GreA [Rhodococcus]	greA; transcription elongation factor GreA; K03624 transcription elongation factor GreA	transcription elongation factor GreA	GO:0003746 translation elongation factor activity
RER_43560	204	5441.47	190.39	28.5807	Down	gi|490043870|ref|WP_003946232.1| MULTISPECIES: cold-shock protein [Rhodococcus]	probable cold shock protein; K03704 cold shock protein (beta-ribbon, CspA family)	probable cold shock protein	GO:0005737 cytoplasm
RER_43940	177	730.081	30.4624	23.9666	Down	-	hypothetical protein	hypothetical protein	-
RER_43950	582	4041.71	197.625	20.4514	Down	gi|490044040|ref|WP_003946402.1| MULTISPECIES: molybdenum cofactor biosynthesis protein [Rhodococcus]	putative molybdenum cofactor biosynthesis protein	putative molybdenum cofactor biosynthesis protein	GO:0006777 Mo-molybdopterin cofactor biosynthetic process
RER_45520	1023	31277.9	292.82	106.816	Down	gi|527107939|ref|WP_020908732.1| putative oxidoreductase [Rhodococcus erythropolis]	putative oxidoreductase	putative oxidoreductase	GO:0016491 oxidoreductase activity
RER_45530	465	38767.8	171.732	225.747	Down	gi|518574649|ref|WP_019744856.1| membrane protein [Rhodococcus erythropolis]	hypothetical protein	hypothetical protein	-
RER_45540	474	46825	177.443	263.887	Down	gi|518574650|ref|WP_019744857.1| MULTISPECIES: MarR family transcriptional regulator [Rhodococcus]	putative MarR family transcriptional regulator	putative MarR family transcriptional regulator	GO:0006355 regulation of transcription, DNA-dependent
RER_45550	1755	15594.3	589.447	26.4558	Down	gi|226187159|dbj|BAH35263.1| cytochrome c oxidase subunit I [Rhodococcus erythropolis PR4]	ctaD; cytochrome c oxidase subunit I (EC:1.9.3.1)	cytochrome c oxidase subunit I	GO:0009060 aerobic respiration
RER_46420	201	118985	623.717	190.767	Down	gi|518574735|ref|WP_019744942.1| MULTISPECIES: hypothetical protein [Rhodococcus]	hypothetical protein	hypothetical protein	-
RER_46430	651	59575.1	359.456	165.737	Down	gi|527108014|ref|WP_020908803.1| MULTISPECIES: putative TetR family transcriptional regulator [Rhodococcus]	putative TetR family transcriptional regulator	putative TetR family transcriptional regulator	GO:0006355 regulation of transcription, DNA-dependent
RER_46440	324	5880.04	206.763	28.4385	Down	gi|226187248|dbj|BAH35352.1| hypothetical protein RER_46440 [Rhodococcus erythropolis PR4]	hypothetical protein	hypothetical protein	-
RER_47310	3444	129027	3001.69	42.985	Down	gi|226187335|dbj|BAH35439.1| conserved hypothetical protein [Rhodococcus erythropolis PR4]	hypothetical protein; K04090 indolepyruvate ferredoxin oxidoreductase [EC:1.2.7.8]	hypothetical protein	GO:0016903 oxidoreductase activity, acting on the aldehyde or oxo group of donors
RER_48230	204	8432.7	204.859	41.1633	Down	gi|226187427|dbj|BAH35531.1| conserved hypothetical protein [Rhodococcus erythropolis PR4]	hypothetical protein	hypothetical protein	-
