# Supplementary material for: Induction of Viable but Nonculturable State in Rhodococcus and Transcriptome Analysis Using RNA-seq
Source: PLoS One. 2016 Jan 25;11(1):e0147593. doi: 10.1371/journal.pone.0147593 (PMC4725852; doi:10.1371/journal.pone.0147593)
Supplement: S5 Table — (XLS) [file pone.0147593.s010.xls]

## Sheet: S5 Table-TG13
S5 Table Gene Ontology function of differentially expressed genes in t_TG13 and c_TG13 libraries
GO category	GO accession	GO term	Cluster counts in terma	Genome counts in termb	Cluster counts in categoryc	Genome counts in categoryd	P-value	Corrected P-value
biological process	GO:0006412	translation	43	91	377	2375	1.99736e-11	1.10055e-08
biological process	GO:0044267	cellular protein metabolic process	53	150	377	2375	1.43135e-08	2.84441e-06
biological process	GO:0019538	protein metabolic process	63	196	377	2375	1.54868e-08	2.84441e-06
biological process	GO:0045333	cellular respiration	11	25	377	2375	0.000712152	0.0969194
biological process	GO:0055114	oxidation-reduction process	121	608	377	2375	0.000879486	0.0969194
biological process	GO:0006526	arginine biosynthetic process	5	7	377	2375	0.00132718	0.121879
biological process	GO:0009082	branched-chain amino acid biosynthetic process	7	13	377	2375	0.00160539	0.126367
biological process	GO:0006566	threonine metabolic process	4	5	377	2375	0.00233584	0.139945
biological process	GO:0009088	threonine biosynthetic process	4	5	377	2375	0.00233584	0.139945
biological process	GO:0009081	branched-chain amino acid metabolic process	7	14	377	2375	0.0027529	0.139945
biological process	GO:0006091	generation of precursor metabolites and energy	15	46	377	2375	0.00279382	0.139945
biological process	GO:0044710	single-organism metabolic process	174	953	377	2375	0.00308192	0.141511
biological process	GO:0006525	arginine metabolic process	5	9	377	2375	0.00605659	0.177074
biological process	GO:0006549	isoleucine metabolic process	4	6	377	2375	0.00608035	0.177074
biological process	GO:0009097	isoleucine biosynthetic process	4	6	377	2375	0.00608035	0.177074
biological process	GO:0010035	response to inorganic substance	4	6	377	2375	0.00660388	0.177074
biological process	GO:0034599	cellular response to oxidative stress	4	6	377	2375	0.00660388	0.177074
biological process	GO:0034614	cellular response to reactive oxygen species	4	6	377	2375	0.00660388	0.177074
biological process	GO:0072593	reactive oxygen species metabolic process	4	6	377	2375	0.00660388	0.177074
biological process	GO:1901701	cellular response to oxygen-containing compound	4	6	377	2375	0.00660388	0.177074
biological process	GO:0015980	energy derivation by oxidation of organic compounds	11	32	377	2375	0.00674874	0.177074
biological process	GO:0043604	amide biosynthetic process	5	9	377	2375	0.00773943	0.193201
biological process	GO:0009064	glutamine family amino acid metabolic process	12	38	377	2375	0.00806466	0.193201
biological process	GO:0022900	electron transport chain	6	13	377	2375	0.00930916	0.213723
biological process	GO:0009060	aerobic respiration	8	21	377	2375	0.0103375	0.227838
biological process	GO:0034645	cellular macromolecule biosynthetic process	77	367	377	2375	0.01247	0.254445
biological process	GO:0006414	translational elongation	5	10	377	2375	0.0128907	0.254445
biological process	GO:0000302	response to reactive oxygen species	4	7	377	2375	0.0133918	0.254445
biological process	GO:1901700	response to oxygen-containing compound	4	7	377	2375	0.0133918	0.254445
biological process	GO:0006099	tricarboxylic acid cycle	6	14	377	2375	0.0142389	0.261521
biological process	GO:0009059	macromolecule biosynthetic process	78	376	377	2375	0.0157603	0.280127
biological process	GO:0043603	cellular amide metabolic process	5	11	377	2375	0.0204492	0.345186
biological process	GO:0015698	inorganic anion transport	4	8	377	2375	0.0229184	0.345186
biological process	GO:0035435	phosphate ion transmembrane transport	2	2	377	2375	0.0236309	0.345186
biological process	GO:0070813	hydrogen sulfide metabolic process	2	2	377	2375	0.0238641	0.345186
biological process	GO:0070814	hydrogen sulfide biosynthetic process	2	2	377	2375	0.0238641	0.345186
biological process	GO:0019614	catechol-containing compound catabolic process	2	2	377	2375	0.0246415	0.345186
biological process	GO:0019619	protocatechuate catabolic process	2	2	377	2375	0.0246415	0.345186
biological process	GO:0006470	protein dephosphorylation	4	7	377	2375	0.0250589	0.345186
biological process	GO:0035335	peptidyl-tyrosine dephosphorylation	4	7	377	2375	0.0250589	0.345186
biological process	GO:0008152	metabolic process	351	2145	377	2375	0.026625	0.346472
biological process	GO:0016053	organic acid biosynthetic process	25	110	377	2375	0.0278575	0.346472
biological process	GO:0046394	carboxylic acid biosynthetic process	25	110	377	2375	0.0278575	0.346472
biological process	GO:0015939	pantothenate metabolic process	2	2	377	2375	0.0286862	0.346472
biological process	GO:0015940	pantothenate biosynthetic process	2	2	377	2375	0.0286862	0.346472
biological process	GO:0006551	leucine metabolic process	3	5	377	2375	0.0314339	0.346472
biological process	GO:0009098	leucine biosynthetic process	3	5	377	2375	0.0314339	0.346472
biological process	GO:0006119	oxidative phosphorylation	2	2	377	2375	0.0314376	0.346472
biological process	GO:0042773	ATP synthesis coupled electron transport	2	2	377	2375	0.0314376	0.346472
biological process	GO:1901605	alpha-amino acid metabolic process	25	112	377	2375	0.0314403	0.346472
biological process	GO:1901607	alpha-amino acid biosynthetic process	19	80	377	2375	0.0335454	0.362422
biological process	GO:0022904	respiratory electron transport chain	3	5	377	2375	0.0348363	0.36913
biological process	GO:0006082	organic acid metabolic process	46	233	377	2375	0.0361904	0.369277
biological process	GO:0043436	oxoacid metabolic process	46	233	377	2375	0.0361904	0.369277
biological process	GO:0070887	cellular response to chemical stimulus	4	9	377	2375	0.0369508	0.37018
biological process	GO:0019752	carboxylic acid metabolic process	45	228	377	2375	0.0379207	0.373112
biological process	GO:0006633	fatty acid biosynthetic process	3	6	377	2375	0.0481879	0.457623
biological process	GO:0044249	cellular biosynthetic process	115	621	377	2375	0.049479	0.457623
biological process	GO:0016054	organic acid catabolic process	7	23	377	2375	0.0498319	0.457623
biological process	GO:0046395	carboxylic acid catabolic process	7	23	377	2375	0.0498319	0.457623
biological process	GO:0072524	pyridine-containing compound metabolic process	5	14	377	2375	0.0509754	0.459433
biological process	GO:0010467	gene expression	71	355	377	2375	0.0516966	0.459433
biological process	GO:0072330	monocarboxylic acid biosynthetic process	4	10	377	2375	0.0552454	0.483178
biological process	GO:0006006	glucose metabolic process	6	19	377	2375	0.0580149	0.494296
biological process	GO:0042542	response to hydrogen peroxide	2	3	377	2375	0.0611888	0.494296
biological process	GO:0042743	hydrogen peroxide metabolic process	2	3	377	2375	0.0611888	0.494296
biological process	GO:0042744	hydrogen peroxide catabolic process	2	3	377	2375	0.0611888	0.494296
biological process	GO:0070301	cellular response to hydrogen peroxide	2	3	377	2375	0.0611888	0.494296
biological process	GO:0019419	sulfate reduction	2	3	377	2375	0.0637881	0.494296
biological process	GO:0019336	phenol-containing compound catabolic process	2	3	377	2375	0.0648635	0.494296
biological process	GO:1901576	organic substance biosynthetic process	116	634	377	2375	0.0656161	0.494296
biological process	GO:0006541	glutamine metabolic process	5	15	377	2375	0.0671501	0.494296
biological process	GO:0000303	response to superoxide	2	3	377	2375	0.0681788	0.494296
biological process	GO:0006801	superoxide metabolic process	2	3	377	2375	0.0681788	0.494296
biological process	GO:0019430	removal of superoxide radicals	2	3	377	2375	0.0681788	0.494296
biological process	GO:0071451	cellular response to superoxide	2	3	377	2375	0.0681788	0.494296
biological process	GO:0009058	biosynthetic process	120	662	377	2375	0.0728271	0.52114
biological process	GO:0044282	small molecule catabolic process	7	25	377	2375	0.0751197	0.530653
biological process	GO:0006520	cellular amino acid metabolic process	32	164	377	2375	0.0848308	0.583031
biological process	GO:0006979	response to oxidative stress	5	15	377	2375	0.0877453	0.583031
biological process	GO:0005996	monosaccharide metabolic process	6	21	377	2375	0.0888893	0.583031
biological process	GO:0019318	hexose metabolic process	6	21	377	2375	0.0888893	0.583031
biological process	GO:0044712	single-organism catabolic process	7	26	377	2375	0.0898617	0.583031
biological process	GO:0006733	oxidoreduction coenzyme metabolic process	4	12	377	2375	0.0988086	0.583031
biological process	GO:0019362	pyridine nucleotide metabolic process	4	12	377	2375	0.0988086	0.583031
biological process	GO:0008652	cellular amino acid biosynthetic process	20	97	377	2375	0.107735	0.583031
biological process	GO:0072525	pyridine-containing compound biosynthetic process	3	8	377	2375	0.110296	0.583031
biological process	GO:0006573	valine metabolic process	2	4	377	2375	0.11136	0.583031
biological process	GO:0009099	valine biosynthetic process	2	4	377	2375	0.11136	0.583031
biological process	GO:0006548	histidine catabolic process	2	4	377	2375	0.112133	0.583031
biological process	GO:0052805	imidazole-containing compound catabolic process	2	4	377	2375	0.112133	0.583031
biological process	GO:0006094	gluconeogenesis	2	4	377	2375	0.112923	0.583031
biological process	GO:0019319	hexose biosynthetic process	2	4	377	2375	0.112923	0.583031
biological process	GO:0046364	monosaccharide biosynthetic process	2	4	377	2375	0.112923	0.583031
biological process	GO:0006560	proline metabolic process	2	4	377	2375	0.113071	0.583031
biological process	GO:0009712	catechol-containing compound metabolic process	3	8	377	2375	0.114079	0.583031
biological process	GO:0072329	monocarboxylic acid catabolic process	2	4	377	2375	0.115231	0.583031
biological process	GO:0006817	phosphate ion transport	2	4	377	2375	0.115485	0.583031
biological process	GO:1901616	organic hydroxy compound catabolic process	2	4	377	2375	0.116694	0.583031
biological process	GO:0046278	protocatechuate metabolic process	2	4	377	2375	0.11755	0.583031
biological process	GO:0009084	glutamine family amino acid biosynthetic process	5	18	377	2375	0.122828	0.583031
biological process	GO:0008610	lipid biosynthetic process	8	33	377	2375	0.128298	0.583031
biological process	GO:0016226	iron-sulfur cluster assembly	2	4	377	2375	0.13706	0.583031
biological process	GO:0031163	metallo-sulfur cluster assembly	2	4	377	2375	0.13706	0.583031
biological process	GO:0006457	protein folding	4	13	377	2375	0.137218	0.583031
biological process	GO:0009067	aspartate family amino acid biosynthetic process	5	19	377	2375	0.14857	0.583031
biological process	GO:0032787	monocarboxylic acid metabolic process	12	57	377	2375	0.148864	0.583031
biological process	GO:0006097	glyoxylate cycle	1	1	377	2375	0.149461	0.583031
biological process	GO:0046487	glyoxylate metabolic process	1	1	377	2375	0.149461	0.583031
biological process	GO:0006528	asparagine metabolic process	1	1	377	2375	0.150744	0.583031
biological process	GO:0006529	asparagine biosynthetic process	1	1	377	2375	0.150744	0.583031
biological process	GO:0070981	L-asparagine biosynthetic process	1	1	377	2375	0.150744	0.583031
biological process	GO:0070982	L-asparagine metabolic process	1	1	377	2375	0.150744	0.583031
biological process	GO:0018958	phenol-containing compound metabolic process	3	9	377	2375	0.151371	0.583031
biological process	GO:0006422	aspartyl-tRNA aminoacylation	1	1	377	2375	0.151531	0.583031
biological process	GO:0009063	cellular amino acid catabolic process	5	19	377	2375	0.151567	0.583031
biological process	GO:0018108	peptidyl-tyrosine phosphorylation	1	1	377	2375	0.151819	0.583031
biological process	GO:0018212	peptidyl-tyrosine modification	1	1	377	2375	0.151819	0.583031
biological process	GO:0006270	DNA replication initiation	1	1	377	2375	0.151825	0.583031
biological process	GO:0006275	regulation of DNA replication	1	1	377	2375	0.151825	0.583031
biological process	GO:0030154	cell differentiation	1	1	377	2375	0.152024	0.583031
biological process	GO:0030435	sporulation resulting in formation of a cellular spore	1	1	377	2375	0.152024	0.583031
biological process	GO:0048646	anatomical structure formation involved in morphogenesis	1	1	377	2375	0.152024	0.583031
biological process	GO:0051180	vitamin transport	1	1	377	2375	0.152114	0.583031
biological process	GO:0006424	glutamyl-tRNA aminoacylation	1	1	377	2375	0.15214	0.583031
biological process	GO:0001121	transcription from bacterial-type RNA polymerase promoter	1	1	377	2375	0.152238	0.583031
biological process	GO:0001123	transcription initiation from bacterial-type RNA polymerase promoter	1	1	377	2375	0.152238	0.583031
biological process	GO:0007166	cell surface receptor signaling pathway	1	1	377	2375	0.152238	0.583031
biological process	GO:0007186	G-protein coupled receptor signaling pathway	1	1	377	2375	0.152238	0.583031
biological process	GO:0007205	protein kinase C-activating G-protein coupled receptor signaling pathway	1	1	377	2375	0.152238	0.583031
biological process	GO:0044208	'de novo' AMP biosynthetic process	1	1	377	2375	0.152271	0.583031
biological process	GO:0009298	GDP-mannose biosynthetic process	1	1	377	2375	0.152284	0.583031
biological process	GO:0019673	GDP-mannose metabolic process	1	1	377	2375	0.152284	0.583031
biological process	GO:0070408	carbamoyl phosphate metabolic process	1	1	377	2375	0.152297	0.583031
biological process	GO:0070409	carbamoyl phosphate biosynthetic process	1	1	377	2375	0.152297	0.583031
biological process	GO:0015721	bile acid and bile salt transport	1	1	377	2375	0.1523	0.583031
biological process	GO:0006432	phenylalanyl-tRNA aminoacylation	1	1	377	2375	0.1523	0.583031
biological process	GO:0019805	quinolinate biosynthetic process	1	1	377	2375	0.152301	0.583031
biological process	GO:0046874	quinolinate metabolic process	1	1	377	2375	0.152301	0.583031
biological process	GO:0006562	proline catabolic process	1	1	377	2375	0.152305	0.583031
biological process	GO:0010133	proline catabolic process to glutamate	1	1	377	2375	0.152305	0.583031
biological process	GO:0000726	non-recombinational repair	1	1	377	2375	0.152371	0.583031
biological process	GO:0006302	double-strand break repair	1	1	377	2375	0.152371	0.583031
biological process	GO:0006303	double-strand break repair via nonhomologous end joining	1	1	377	2375	0.152371	0.583031
biological process	GO:0019379	sulfate assimilation, phosphoadenylyl sulfate reduction by phosphoadenylyl-sulfate reductase (thioredoxin)	1	1	377	2375	0.157045	0.596771
biological process	GO:0051131	chaperone-mediated protein complex assembly	1	1	377	2375	0.159203	0.600828
biological process	GO:0044238	primary metabolic process	172	1012	377	2375	0.165506	0.62018
biological process	GO:0009065	glutamine family amino acid catabolic process	2	5	377	2375	0.166582	0.62018
biological process	GO:0006166	purine ribonucleoside salvage	1	1	377	2375	0.169878	0.621131
biological process	GO:0043174	nucleoside salvage	1	1	377	2375	0.169878	0.621131
biological process	GO:0044283	small molecule biosynthetic process	26	138	377	2375	0.170219	0.621131
biological process	GO:0043086	negative regulation of catalytic activity	1	1	377	2375	0.177761	0.63722
biological process	GO:0044092	negative regulation of molecular function	1	1	377	2375	0.177761	0.63722
biological process	GO:0033865	nucleoside bisphosphate metabolic process	2	5	377	2375	0.180411	0.63722
biological process	GO:0033875	ribonucleoside bisphosphate metabolic process	2	5	377	2375	0.180411	0.63722
biological process	GO:0034032	purine nucleoside bisphosphate metabolic process	2	5	377	2375	0.180411	0.63722
biological process	GO:0006523	alanine biosynthetic process	1	1	377	2375	0.185221	0.645928
biological process	GO:0009079	pyruvate family amino acid biosynthetic process	1	1	377	2375	0.185221	0.645928
biological process	GO:0046496	nicotinamide nucleotide metabolic process	3	10	377	2375	0.190083	0.658714
biological process	GO:0006260	DNA replication	6	26	377	2375	0.196625	0.674688
biological process	GO:1901565	organonitrogen compound catabolic process	6	26	377	2375	0.197141	0.674688
biological process	GO:0044711	single-organism biosynthetic process	26	141	377	2375	0.201037	0.683773
biological process	GO:0009066	aspartate family amino acid metabolic process	5	21	377	2375	0.203175	0.686805
biological process	GO:0044281	small molecule metabolic process	60	351	377	2375	0.213092	0.715937
biological process	GO:0006007	glucose catabolic process	4	16	377	2375	0.222023	0.730478
biological process	GO:0019320	hexose catabolic process	4	16	377	2375	0.222023	0.730478
biological process	GO:0046365	monosaccharide catabolic process	4	16	377	2375	0.222023	0.730478
biological process	GO:0044205	'de novo' UMP biosynthetic process	2	6	377	2375	0.224521	0.730478
biological process	GO:0015669	gas transport	2	5	377	2375	0.225374	0.730478
biological process	GO:0015671	oxygen transport	2	5	377	2375	0.225374	0.730478
biological process	GO:0006081	cellular aldehyde metabolic process	2	6	377	2375	0.227632	0.732211
biological process	GO:0006096	glycolysis	3	11	377	2375	0.229828	0.732211
biological process	GO:0019363	pyridine nucleotide biosynthetic process	2	6	377	2375	0.229896	0.732211
biological process	GO:0006098	pentose-phosphate shunt	2	6	377	2375	0.234965	0.7356
biological process	GO:0006739	NADP metabolic process	2	6	377	2375	0.234965	0.7356
biological process	GO:0006740	NADPH regeneration	2	6	377	2375	0.234965	0.7356
biological process	GO:0044237	cellular metabolic process	186	1115	377	2375	0.244678	0.761681
biological process	GO:0005975	carbohydrate metabolic process	17	92	377	2375	0.246391	0.762705
biological process	GO:1901606	alpha-amino acid catabolic process	4	17	377	2375	0.254172	0.767198
biological process	GO:0006536	glutamate metabolic process	3	12	377	2375	0.258075	0.767198
biological process	GO:0071103	DNA conformation change	3	12	377	2375	0.260322	0.767198
biological process	GO:0022607	cellular component assembly	3	11	377	2375	0.264504	0.767198
biological process	GO:0016539	intein-mediated protein splicing	1	2	377	2375	0.270562	0.767198
biological process	GO:0030908	protein splicing	1	2	377	2375	0.270562	0.767198
biological process	GO:0015718	monocarboxylic acid transport	1	2	377	2375	0.28106	0.767198
biological process	GO:0006564	L-serine biosynthetic process	1	2	377	2375	0.281171	0.767198
biological process	GO:0043934	sporulation	1	2	377	2375	0.281265	0.767198
biological process	GO:0009225	nucleotide-sugar metabolic process	1	2	377	2375	0.281302	0.767198
biological process	GO:0009226	nucleotide-sugar biosynthetic process	1	2	377	2375	0.281302	0.767198
biological process	GO:0009448	gamma-aminobutyric acid metabolic process	1	2	377	2375	0.281335	0.767198
biological process	GO:0006768	biotin metabolic process	1	2	377	2375	0.281443	0.767198
biological process	GO:0009102	biotin biosynthetic process	1	2	377	2375	0.281443	0.767198
biological process	GO:0071265	L-methionine biosynthetic process	1	2	377	2375	0.281449	0.767198
biological process	GO:0071266	'de novo' L-methionine biosynthetic process	1	2	377	2375	0.281449	0.767198
biological process	GO:0008272	sulfate transport	1	2	377	2375	0.281612	0.767198
biological process	GO:0009116	nucleoside metabolic process	7	34	377	2375	0.282093	0.767198
biological process	GO:0015969	guanosine tetraphosphate metabolic process	1	2	377	2375	0.284286	0.767198
biological process	GO:0034035	purine ribonucleoside bisphosphate metabolic process	1	2	377	2375	0.284286	0.767198
biological process	GO:0000103	sulfate assimilation	1	2	377	2375	0.284688	0.767198
biological process	GO:0008614	pyridoxine metabolic process	1	2	377	2375	0.285145	0.767198
biological process	GO:0008615	pyridoxine biosynthetic process	1	2	377	2375	0.285145	0.767198
biological process	GO:0042816	vitamin B6 metabolic process	1	2	377	2375	0.285145	0.767198
biological process	GO:0042819	vitamin B6 biosynthetic process	1	2	377	2375	0.285145	0.767198
biological process	GO:0006265	DNA topological change	1	2	377	2375	0.287848	0.767198
biological process	GO:0006543	glutamine catabolic process	1	2	377	2375	0.291803	0.767198
biological process	GO:0044724	single-organism carbohydrate catabolic process	4	18	377	2375	0.292575	0.767198
biological process	GO:0051052	regulation of DNA metabolic process	1	2	377	2375	0.294677	0.767198
biological process	GO:0001906	cell killing	1	2	377	2375	0.296351	0.767198
biological process	GO:0031640	killing of cells of other organism	1	2	377	2375	0.296351	0.767198
biological process	GO:0035821	modification of morphology or physiology of other organism	1	2	377	2375	0.296351	0.767198
biological process	GO:0044364	disruption of cells of other organism	1	2	377	2375	0.296351	0.767198
biological process	GO:0051715	cytolysis in other organism	1	2	377	2375	0.296351	0.767198
biological process	GO:0006167	AMP biosynthetic process	1	2	377	2375	0.297968	0.767198
biological process	GO:0046033	AMP metabolic process	1	2	377	2375	0.297968	0.767198
biological process	GO:0009156	ribonucleoside monophosphate biosynthetic process	5	24	377	2375	0.304314	0.776282
biological process	GO:0009161	ribonucleoside monophosphate metabolic process	5	24	377	2375	0.304314	0.776282
biological process	GO:0040007	growth	1	2	377	2375	0.308357	0.778367
biological process	GO:0006522	alanine metabolic process	1	2	377	2375	0.309369	0.778367
biological process	GO:0009078	pyruvate family amino acid metabolic process	1	2	377	2375	0.309369	0.778367
biological process	GO:0000097	sulfur amino acid biosynthetic process	3	13	377	2375	0.31775	0.782592
biological process	GO:0050790	regulation of catalytic activity	1	2	377	2375	0.321032	0.782592
biological process	GO:0065009	regulation of molecular function	1	2	377	2375	0.321032	0.782592
biological process	GO:0044255	cellular lipid metabolic process	12	67	377	2375	0.327381	0.782592
biological process	GO:0043648	dicarboxylic acid metabolic process	6	31	377	2375	0.328111	0.782592
biological process	GO:0042952	beta-ketoadipate pathway	1	2	377	2375	0.328458	0.782592
biological process	GO:0016052	carbohydrate catabolic process	4	19	377	2375	0.331717	0.782592
biological process	GO:0032392	DNA geometric change	2	8	377	2375	0.332164	0.782592
biological process	GO:0032508	DNA duplex unwinding	2	8	377	2375	0.332164	0.782592
biological process	GO:0009119	ribonucleoside metabolic process	6	30	377	2375	0.332773	0.782592
biological process	GO:0006820	anion transport	5	25	377	2375	0.335956	0.782592
biological process	GO:0006222	UMP biosynthetic process	2	8	377	2375	0.348362	0.782592
biological process	GO:0009173	pyrimidine ribonucleoside monophosphate metabolic process	2	8	377	2375	0.348362	0.782592
biological process	GO:0009174	pyrimidine ribonucleoside monophosphate biosynthetic process	2	8	377	2375	0.348362	0.782592
biological process	GO:0046049	UMP metabolic process	2	8	377	2375	0.348362	0.782592
biological process	GO:0016311	dephosphorylation	4	18	377	2375	0.349751	0.782592
biological process	GO:0009085	lysine biosynthetic process	2	8	377	2375	0.352293	0.782592
biological process	GO:0009089	lysine biosynthetic process via diaminopimelate	2	8	377	2375	0.352293	0.782592
biological process	GO:0046451	diaminopimelate metabolic process	2	8	377	2375	0.352293	0.782592
biological process	GO:0006352	DNA-dependent transcription, initiation	3	13	377	2375	0.356285	0.782592
biological process	GO:0008654	phospholipid biosynthetic process	2	8	377	2375	0.361325	0.782592
biological process	GO:0000096	sulfur amino acid metabolic process	3	14	377	2375	0.362621	0.782592
biological process	GO:0042278	purine nucleoside metabolic process	4	19	377	2375	0.366943	0.782592
biological process	GO:0046128	purine ribonucleoside metabolic process	4	19	377	2375	0.366943	0.782592
biological process	GO:0045017	glycerolipid biosynthetic process	2	8	377	2375	0.36818	0.782592
biological process	GO:1901564	organonitrogen compound metabolic process	48	293	377	2375	0.36818	0.782592
biological process	GO:0006629	lipid metabolic process	16	94	377	2375	0.368947	0.782592
biological process	GO:0042221	response to chemical stimulus	4	20	377	2375	0.373831	0.782592
biological process	GO:0016485	protein processing	1	3	377	2375	0.377876	0.782592
biological process	GO:0051604	protein maturation	1	3	377	2375	0.377876	0.782592
biological process	GO:0009117	nucleotide metabolic process	13	74	377	2375	0.379198	0.782592
biological process	GO:0006825	copper ion transport	1	3	377	2375	0.383319	0.782592
biological process	GO:0015691	cadmium ion transport	1	3	377	2375	0.383319	0.782592
biological process	GO:0035434	copper ion transmembrane transport	1	3	377	2375	0.383319	0.782592
biological process	GO:0060003	copper ion export	1	3	377	2375	0.383319	0.782592
biological process	GO:0070574	cadmium ion transmembrane transport	1	3	377	2375	0.383319	0.782592
biological process	GO:0043952	protein transport by the Sec complex	1	3	377	2375	0.390471	0.782592
biological process	GO:0065002	intracellular protein transmembrane transport	1	3	377	2375	0.390471	0.782592
biological process	GO:0006814	sodium ion transport	1	3	377	2375	0.390953	0.782592
biological process	GO:0006144	purine nucleobase metabolic process	1	3	377	2375	0.390955	0.782592
biological process	GO:0009113	purine nucleobase biosynthetic process	1	3	377	2375	0.390955	0.782592
biological process	GO:0006090	pyruvate metabolic process	1	3	377	2375	0.390991	0.782592
biological process	GO:0009240	isopentenyl diphosphate biosynthetic process	1	3	377	2375	0.390991	0.782592
biological process	GO:0019288	isopentenyl diphosphate biosynthetic process, mevalonate-independent pathway	1	3	377	2375	0.390991	0.782592
biological process	GO:0019682	glyceraldehyde-3-phosphate metabolic process	1	3	377	2375	0.390991	0.782592
biological process	GO:0046490	isopentenyl diphosphate metabolic process	1	3	377	2375	0.390991	0.782592
biological process	GO:0072348	sulfur compound transport	1	3	377	2375	0.39112	0.782592
biological process	GO:0045226	extracellular polysaccharide biosynthetic process	1	3	377	2375	0.391971	0.782592
biological process	GO:0046379	extracellular polysaccharide metabolic process	1	3	377	2375	0.391971	0.782592
biological process	GO:0006561	proline biosynthetic process	1	3	377	2375	0.39249	0.782592
biological process	GO:0055086	nucleobase-containing small molecule metabolic process	14	81	377	2375	0.3959	0.782592
biological process	GO:0006790	sulfur compound metabolic process	6	33	377	2375	0.396817	0.782592
biological process	GO:0006753	nucleoside phosphate metabolic process	13	75	377	2375	0.398407	0.782592
biological process	GO:0006555	methionine metabolic process	2	9	377	2375	0.402012	0.782592
biological process	GO:0009086	methionine biosynthetic process	2	9	377	2375	0.402012	0.782592
biological process	GO:0008653	lipopolysaccharide metabolic process	1	3	377	2375	0.402499	0.782592
biological process	GO:0009103	lipopolysaccharide biosynthetic process	1	3	377	2375	0.402499	0.782592
biological process	GO:0051704	multi-organism process	1	3	377	2375	0.402549	0.782592
biological process	GO:0000041	transition metal ion transport	2	9	377	2375	0.403073	0.782592
biological process	GO:0090502	RNA phosphodiester bond hydrolysis, endonucleolytic	1	3	377	2375	0.40373	0.782592
biological process	GO:0044272	sulfur compound biosynthetic process	5	27	377	2375	0.404007	0.782592
biological process	GO:0015936	coenzyme A metabolic process	1	3	377	2375	0.410449	0.782592
biological process	GO:0015937	coenzyme A biosynthetic process	1	3	377	2375	0.410449	0.782592
biological process	GO:0033866	nucleoside bisphosphate biosynthetic process	1	3	377	2375	0.410449	0.782592
biological process	GO:0034030	ribonucleoside bisphosphate biosynthetic process	1	3	377	2375	0.410449	0.782592
biological process	GO:0034033	purine nucleoside bisphosphate biosynthetic process	1	3	377	2375	0.410449	0.782592
biological process	GO:0009123	nucleoside monophosphate metabolic process	5	27	377	2375	0.411209	0.782592
biological process	GO:0009124	nucleoside monophosphate biosynthetic process	5	27	377	2375	0.411209	0.782592
biological process	GO:0042126	nitrate metabolic process	1	3	377	2375	0.412743	0.782592
biological process	GO:2001057	reactive nitrogen species metabolic process	1	3	377	2375	0.412743	0.782592
biological process	GO:0042274	ribosomal small subunit biogenesis	1	3	377	2375	0.413645	0.782592
biological process	GO:1901657	glycosyl compound metabolic process	7	39	377	2375	0.415091	0.782592
biological process	GO:0006448	regulation of translational elongation	1	3	377	2375	0.416739	0.782592
biological process	GO:0006450	regulation of translational fidelity	1	3	377	2375	0.416739	0.782592
biological process	GO:0043101	purine-containing compound salvage	1	3	377	2375	0.417572	0.782592
biological process	GO:0042537	benzene-containing compound metabolic process	2	9	377	2375	0.419441	0.783431
biological process	GO:0009070	serine family amino acid biosynthetic process	2	9	377	2375	0.426139	0.793253
biological process	GO:0009163	nucleoside biosynthetic process	5	27	377	2375	0.429401	0.79396
biological process	GO:0042455	ribonucleoside biosynthetic process	5	27	377	2375	0.429401	0.79396
biological process	GO:0044248	cellular catabolic process	12	72	377	2375	0.439227	0.809411
biological process	GO:1901615	organic hydroxy compound metabolic process	4	22	377	2375	0.442344	0.812439
biological process	GO:0009126	purine nucleoside monophosphate metabolic process	3	16	377	2375	0.460043	0.833829
biological process	GO:0009127	purine nucleoside monophosphate biosynthetic process	3	16	377	2375	0.460043	0.833829
biological process	GO:0009167	purine ribonucleoside monophosphate metabolic process	3	16	377	2375	0.460043	0.833829
biological process	GO:0009168	purine ribonucleoside monophosphate biosynthetic process	3	16	377	2375	0.460043	0.833829
biological process	GO:0071704	organic substance metabolic process	180	1112	377	2375	0.464738	0.839576
biological process	GO:0006553	lysine metabolic process	2	10	377	2375	0.466398	0.839821
biological process	GO:0006220	pyrimidine nucleotide metabolic process	3	16	377	2375	0.476813	0.847462
biological process	GO:0006266	DNA ligation	1	4	377	2375	0.480603	0.847462
biological process	GO:0042026	protein refolding	1	4	377	2375	0.482881	0.847462
biological process	GO:0009435	NAD biosynthetic process	1	4	377	2375	0.484986	0.847462
biological process	GO:0019359	nicotinamide nucleotide biosynthetic process	1	4	377	2375	0.484986	0.847462
biological process	GO:0019674	NAD metabolic process	1	4	377	2375	0.484986	0.847462
biological process	GO:0019877	diaminopimelate biosynthetic process	1	4	377	2375	0.486636	0.847462
biological process	GO:0043623	cellular protein complex assembly	1	4	377	2375	0.489448	0.847462
biological process	GO:0006026	aminoglycan catabolic process	1	4	377	2375	0.492213	0.847462
biological process	GO:0006027	glycosaminoglycan catabolic process	1	4	377	2375	0.492213	0.847462
biological process	GO:0009253	peptidoglycan catabolic process	1	4	377	2375	0.492213	0.847462
biological process	GO:0016310	phosphorylation	14	87	377	2375	0.492782	0.847462
biological process	GO:0006563	L-serine metabolic process	1	4	377	2375	0.493415	0.847462
biological process	GO:0042451	purine nucleoside biosynthetic process	3	16	377	2375	0.495416	0.847462
biological process	GO:0046129	purine ribonucleoside biosynthetic process	3	16	377	2375	0.495416	0.847462
biological process	GO:0019344	cysteine biosynthetic process	1	4	377	2375	0.496426	0.847462
biological process	GO:0006796	phosphate-containing compound metabolic process	32	201	377	2375	0.507971	0.847462
biological process	GO:0006950	response to stress	12	74	377	2375	0.513048	0.847462
biological process	GO:0043043	peptide biosynthetic process	1	4	377	2375	0.515015	0.847462
biological process	GO:0006413	translational initiation	1	4	377	2375	0.515898	0.847462
biological process	GO:0071806	protein transmembrane transport	1	4	377	2375	0.519883	0.847462
biological process	GO:0009259	ribonucleotide metabolic process	7	43	377	2375	0.520089	0.847462
biological process	GO:0019693	ribose phosphate metabolic process	7	43	377	2375	0.520089	0.847462
biological process	GO:0006188	IMP biosynthetic process	2	11	377	2375	0.523278	0.847462
biological process	GO:0006189	'de novo' IMP biosynthetic process	2	11	377	2375	0.523278	0.847462
biological process	GO:0046040	IMP metabolic process	2	11	377	2375	0.523278	0.847462
biological process	GO:0006644	phospholipid metabolic process	2	11	377	2375	0.526666	0.847462
biological process	GO:0006631	fatty acid metabolic process	6	38	377	2375	0.527145	0.847462
biological process	GO:0009056	catabolic process	17	109	377	2375	0.527604	0.847462
biological process	GO:0006766	vitamin metabolic process	5	30	377	2375	0.528842	0.847462
biological process	GO:0006767	water-soluble vitamin metabolic process	5	30	377	2375	0.528842	0.847462
biological process	GO:0009110	vitamin biosynthetic process	5	30	377	2375	0.528842	0.847462
biological process	GO:0042364	water-soluble vitamin biosynthetic process	5	30	377	2375	0.528842	0.847462
biological process	GO:0046131	pyrimidine ribonucleoside metabolic process	2	11	377	2375	0.529013	0.847462
biological process	GO:0046132	pyrimidine ribonucleoside biosynthetic process	2	11	377	2375	0.529013	0.847462
biological process	GO:0046134	pyrimidine nucleoside biosynthetic process	2	11	377	2375	0.529013	0.847462
biological process	GO:0071897	DNA biosynthetic process	2	11	377	2375	0.530712	0.847462
biological process	GO:0009129	pyrimidine nucleoside monophosphate metabolic process	2	11	377	2375	0.531	0.847462
biological process	GO:0009130	pyrimidine nucleoside monophosphate biosynthetic process	2	11	377	2375	0.531	0.847462
biological process	GO:0046486	glycerolipid metabolic process	2	11	377	2375	0.532582	0.847462
biological process	GO:0006464	cellular protein modification process	6	36	377	2375	0.535239	0.847462
biological process	GO:0036211	protein modification process	6	36	377	2375	0.535239	0.847462
biological process	GO:1901659	glycosyl compound biosynthetic process	5	31	377	2375	0.554021	0.858343
biological process	GO:0044723	single-organism carbohydrate metabolic process	7	45	377	2375	0.554863	0.858343
biological process	GO:0070838	divalent metal ion transport	1	5	377	2375	0.557068	0.858343
biological process	GO:0072511	divalent inorganic cation transport	1	5	377	2375	0.557068	0.858343
biological process	GO:0044262	cellular carbohydrate metabolic process	5	32	377	2375	0.557655	0.858343
biological process	GO:0006605	protein targeting	1	5	377	2375	0.558409	0.858343
biological process	GO:0006261	DNA-dependent DNA replication	1	5	377	2375	0.558576	0.858343
biological process	GO:0006638	neutral lipid metabolic process	1	5	377	2375	0.562362	0.858343
biological process	GO:0006639	acylglycerol metabolic process	1	5	377	2375	0.562362	0.858343
biological process	GO:0006641	triglyceride metabolic process	1	5	377	2375	0.562362	0.858343
biological process	GO:0019432	triglyceride biosynthetic process	1	5	377	2375	0.562362	0.858343
biological process	GO:0046460	neutral lipid biosynthetic process	1	5	377	2375	0.562362	0.858343
biological process	GO:0046463	acylglycerol biosynthetic process	1	5	377	2375	0.562362	0.858343
biological process	GO:0009108	coenzyme biosynthetic process	6	37	377	2375	0.56642	0.859313
biological process	GO:0072521	purine-containing compound metabolic process	6	38	377	2375	0.572367	0.859313
biological process	GO:0006534	cysteine metabolic process	1	5	377	2375	0.573241	0.859313
biological process	GO:0006213	pyrimidine nucleoside metabolic process	2	12	377	2375	0.577197	0.859313
biological process	GO:0006461	protein complex assembly	1	5	377	2375	0.577302	0.859313
biological process	GO:0070271	protein complex biogenesis	1	5	377	2375	0.577302	0.859313
biological process	GO:0009165	nucleotide biosynthetic process	9	58	377	2375	0.579903	0.859313
biological process	GO:0006732	coenzyme metabolic process	8	51	377	2375	0.580305	0.859313
biological process	GO:0006793	phosphorus metabolic process	32	207	377	2375	0.580414	0.859313
biological process	GO:0009218	pyrimidine ribonucleotide metabolic process	2	12	377	2375	0.581929	0.859313
biological process	GO:0009220	pyrimidine ribonucleotide biosynthetic process	2	12	377	2375	0.581929	0.859313
biological process	GO:0033554	cellular response to stress	8	52	377	2375	0.581982	0.859313
biological process	GO:0009150	purine ribonucleotide metabolic process	5	32	377	2375	0.583526	0.859313
biological process	GO:0043094	cellular metabolic compound salvage	1	5	377	2375	0.584832	0.859313
biological process	GO:0006518	peptide metabolic process	1	5	377	2375	0.588336	0.862162
biological process	GO:0006418	tRNA aminoacylation for protein translation	3	20	377	2375	0.59769	0.866983
biological process	GO:0043038	amino acid activation	3	20	377	2375	0.59769	0.866983
biological process	GO:0043039	tRNA aminoacylation	3	20	377	2375	0.59769	0.866983
biological process	GO:0046939	nucleotide phosphorylation	1	5	377	2375	0.599269	0.866983
biological process	GO:1901361	organic cyclic compound catabolic process	5	33	377	2375	0.599493	0.866983
biological process	GO:1901293	nucleoside phosphate biosynthetic process	9	59	377	2375	0.601073	0.866993
biological process	GO:0009260	ribonucleotide biosynthetic process	6	40	377	2375	0.615161	0.882692
biological process	GO:0046390	ribose phosphate biosynthetic process	6	40	377	2375	0.615161	0.882692
biological process	GO:0072522	purine-containing compound biosynthetic process	5	33	377	2375	0.618681	0.883556
biological process	GO:0009069	serine family amino acid metabolic process	2	13	377	2375	0.622738	0.883556
biological process	GO:0006886	intracellular protein transport	1	6	377	2375	0.625788	0.883556
biological process	GO:0034613	cellular protein localization	1	6	377	2375	0.625788	0.883556
biological process	GO:0046907	intracellular transport	1	6	377	2375	0.625788	0.883556
biological process	GO:0070727	cellular macromolecule localization	1	6	377	2375	0.625788	0.883556
biological process	GO:0006721	terpenoid metabolic process	1	6	377	2375	0.628612	0.883556
biological process	GO:0016114	terpenoid biosynthetic process	1	6	377	2375	0.628612	0.883556
biological process	GO:0046112	nucleobase biosynthetic process	1	6	377	2375	0.630195	0.883556
biological process	GO:0006508	proteolysis	7	48	377	2375	0.631885	0.883677
biological process	GO:0042398	cellular modified amino acid biosynthetic process	3	20	377	2375	0.636329	0.884991
biological process	GO:0043170	macromolecule metabolic process	106	660	377	2375	0.638056	0.884991
biological process	GO:1901136	carbohydrate derivative catabolic process	1	6	377	2375	0.63915	0.884991
biological process	GO:0019439	aromatic compound catabolic process	7	48	377	2375	0.640753	0.884991
biological process	GO:0044260	cellular macromolecule metabolic process	94	584	377	2375	0.643467	0.884991
biological process	GO:0006730	one-carbon metabolic process	1	6	377	2375	0.644596	0.884991
biological process	GO:0034622	cellular macromolecular complex assembly	1	6	377	2375	0.645051	0.884991
biological process	GO:1901068	guanosine-containing compound metabolic process	1	6	377	2375	0.645674	0.884991
biological process	GO:0006547	histidine metabolic process	2	13	377	2375	0.651109	0.890227
biological process	GO:1901135	carbohydrate derivative metabolic process	12	83	377	2375	0.660821	0.901268
biological process	GO:0009987	cellular process	200	1267	377	2375	0.666193	0.906352
biological process	GO:0019637	organophosphate metabolic process	15	103	377	2375	0.680182	0.923104
biological process	GO:0043650	dicarboxylic acid biosynthetic process	2	15	377	2375	0.685334	0.923711
biological process	GO:0018193	peptidyl-amino acid modification	1	7	377	2375	0.687788	0.923711
biological process	GO:1901137	carbohydrate derivative biosynthetic process	9	64	377	2375	0.689509	0.923711
biological process	GO:0090501	RNA phosphodiester bond hydrolysis	1	7	377	2375	0.693723	0.923711
biological process	GO:0009152	purine ribonucleotide biosynthetic process	4	29	377	2375	0.695078	0.923711
biological process	GO:0006163	purine nucleotide metabolic process	5	36	377	2375	0.695342	0.923711
biological process	GO:0015711	organic anion transport	2	15	377	2375	0.696292	0.923711
biological process	GO:0015849	organic acid transport	2	15	377	2375	0.696292	0.923711
biological process	GO:0046942	carboxylic acid transport	2	15	377	2375	0.696292	0.923711
biological process	GO:1901575	organic substance catabolic process	12	86	377	2375	0.697394	0.923711
biological process	GO:0051641	cellular localization	1	7	377	2375	0.705328	0.925981
biological process	GO:0051649	establishment of localization in cell	1	7	377	2375	0.705328	0.925981
biological process	GO:0065003	macromolecular complex assembly	1	7	377	2375	0.706182	0.925981
biological process	GO:0006417	regulation of translation	1	7	377	2375	0.710871	0.925981
biological process	GO:0010608	posttranscriptional regulation of gene expression	1	7	377	2375	0.710871	0.925981
biological process	GO:0032268	regulation of cellular protein metabolic process	1	7	377	2375	0.710871	0.925981
biological process	GO:0051246	regulation of protein metabolic process	1	7	377	2375	0.710871	0.925981
biological process	GO:0006221	pyrimidine nucleotide biosynthetic process	2	15	377	2375	0.712638	0.926094
biological process	GO:1901566	organonitrogen compound biosynthetic process	30	207	377	2375	0.719702	0.933072
biological process	GO:0006289	nucleotide-excision repair	1	8	377	2375	0.729557	0.943629
biological process	GO:0006071	glycerol metabolic process	1	8	377	2375	0.733664	0.944507
biological process	GO:0019400	alditol metabolic process	1	8	377	2375	0.733664	0.944507
biological process	GO:0033692	cellular polysaccharide biosynthetic process	1	8	377	2375	0.738219	0.948155
biological process	GO:0009235	cobalamin metabolic process	1	8	377	2375	0.742952	0.949364
biological process	GO:0009236	cobalamin biosynthetic process	1	8	377	2375	0.742952	0.949364
biological process	GO:0016051	carbohydrate biosynthetic process	3	24	377	2375	0.74567	0.949364
biological process	GO:0044085	cellular component biogenesis	4	31	377	2375	0.746958	0.949364
biological process	GO:0006164	purine nucleotide biosynthetic process	4	31	377	2375	0.747775	0.949364
biological process	GO:0052803	imidazole-containing compound metabolic process	2	16	377	2375	0.756407	0.958116
biological process	GO:0019751	polyol metabolic process	1	9	377	2375	0.77436	0.974233
biological process	GO:0042440	pigment metabolic process	1	9	377	2375	0.774436	0.974233
biological process	GO:0046148	pigment biosynthetic process	1	9	377	2375	0.774436	0.974233
biological process	GO:0009112	nucleobase metabolic process	1	9	377	2375	0.776775	0.97495
biological process	GO:0072527	pyrimidine-containing compound metabolic process	3	25	377	2375	0.780729	0.977686
biological process	GO:0071822	protein complex subunit organization	1	9	377	2375	0.786726	0.978735
biological process	GO:0006720	isoprenoid metabolic process	1	9	377	2375	0.787272	0.978735
biological process	GO:0008299	isoprenoid biosynthetic process	1	9	377	2375	0.787272	0.978735
biological process	GO:0009396	folic acid-containing compound biosynthetic process	1	9	377	2375	0.789333	0.978735
biological process	GO:0090407	organophosphate biosynthetic process	11	83	377	2375	0.790448	0.978735
biological process	GO:0030001	metal ion transport	3	26	377	2375	0.796597	0.984137
biological process	GO:0006575	cellular modified amino acid metabolic process	3	27	377	2375	0.821881	1
biological process	GO:0034220	ion transmembrane transport	3	27	377	2375	0.82385	1
biological process	GO:0008104	protein localization	1	10	377	2375	0.828276	1
biological process	GO:0015031	protein transport	1	10	377	2375	0.828276	1
biological process	GO:0033036	macromolecule localization	1	10	377	2375	0.828276	1
biological process	GO:0045184	establishment of protein localization	1	10	377	2375	0.828276	1
biological process	GO:0042559	pteridine-containing compound biosynthetic process	1	10	377	2375	0.833253	1
biological process	GO:0046700	heterocycle catabolic process	3	28	377	2375	0.834972	1
biological process	GO:0009653	anatomical structure morphogenesis	1	11	377	2375	0.838266	1
biological process	GO:0048856	anatomical structure development	1	11	377	2375	0.838266	1
biological process	GO:0048869	cellular developmental process	1	11	377	2375	0.838266	1
biological process	GO:0044264	cellular polysaccharide metabolic process	1	11	377	2375	0.83943	1
biological process	GO:0055085	transmembrane transport	10	82	377	2375	0.842765	1
biological process	GO:0051186	cofactor metabolic process	9	74	377	2375	0.846858	1
biological process	GO:0006760	folic acid-containing compound metabolic process	1	11	377	2375	0.848906	1
biological process	GO:0043933	macromolecular complex subunit organization	1	11	377	2375	0.851851	1
biological process	GO:0016043	cellular component organization	3	29	377	2375	0.861455	1
biological process	GO:0005976	polysaccharide metabolic process	2	21	377	2375	0.862371	1
biological process	GO:0006066	alcohol metabolic process	1	12	377	2375	0.862517	1
biological process	GO:0032502	developmental process	1	12	377	2375	0.863017	1
biological process	GO:0044767	single-organism developmental process	1	12	377	2375	0.863017	1
biological process	GO:0006810	transport	27	203	377	2375	0.863727	1
biological process	GO:0051179	localization	27	203	377	2375	0.863727	1
biological process	GO:0051234	establishment of localization	27	203	377	2375	0.863727	1
biological process	GO:0000270	peptidoglycan metabolic process	1	12	377	2375	0.865275	1
biological process	GO:0006022	aminoglycan metabolic process	1	12	377	2375	0.865275	1
biological process	GO:0030203	glycosaminoglycan metabolic process	1	12	377	2375	0.865275	1
biological process	GO:0071702	organic substance transport	3	31	377	2375	0.883467	1
biological process	GO:0034637	cellular carbohydrate biosynthetic process	1	13	377	2375	0.884496	1
biological process	GO:0072528	pyrimidine-containing compound biosynthetic process	2	22	377	2375	0.885466	1
biological process	GO:0006865	amino acid transport	1	13	377	2375	0.886939	1
biological process	GO:0009308	amine metabolic process	1	13	377	2375	0.888213	1
biological process	GO:0006281	DNA repair	4	40	377	2375	0.893633	1
biological process	GO:0022613	ribonucleoprotein complex biogenesis	1	13	377	2375	0.896033	1
biological process	GO:0042254	ribosome biogenesis	1	13	377	2375	0.896033	1
biological process	GO:0042558	pteridine-containing compound metabolic process	1	13	377	2375	0.896946	1
biological process	GO:0044765	single-organism transport	17	139	377	2375	0.903415	1
biological process	GO:0006468	protein phosphorylation	1	14	377	2375	0.905244	1
biological process	GO:0000271	polysaccharide biosynthetic process	1	14	377	2375	0.911339	1
biological process	GO:0006811	ion transport	8	75	377	2375	0.922573	1
biological process	GO:0051188	cofactor biosynthetic process	6	59	377	2375	0.924454	1
biological process	GO:0071705	nitrogen compound transport	1	16	377	2375	0.931367	1
biological process	GO:0071840	cellular component organization or biogenesis	4	44	377	2375	0.933517	1
biological process	GO:0006399	tRNA metabolic process	3	37	377	2375	0.938697	1
biological process	GO:0006974	response to DNA damage stimulus	4	45	377	2375	0.939333	1
biological process	GO:0043412	macromolecule modification	6	61	377	2375	0.941209	1
biological process	GO:0044270	cellular nitrogen compound catabolic process	2	28	377	2375	0.946935	1
biological process	GO:0032259	methylation	5	55	377	2375	0.949457	1
biological process	GO:0009072	aromatic amino acid family metabolic process	1	18	377	2375	0.950719	1
biological process	GO:0065008	regulation of biological quality	3	36	377	2375	0.952139	1
biological process	GO:0033013	tetrapyrrole metabolic process	1	19	377	2375	0.958847	1
biological process	GO:0033014	tetrapyrrole biosynthetic process	1	19	377	2375	0.958847	1
biological process	GO:0006812	cation transport	4	49	377	2375	0.962214	1
biological process	GO:0051716	cellular response to stimulus	12	116	377	2375	0.966066	1
biological process	GO:0090305	nucleic acid phosphodiester bond hydrolysis	4	49	377	2375	0.966138	1
biological process	GO:0034660	ncRNA metabolic process	3	42	377	2375	0.967711	1
biological process	GO:0050896	response to stimulus	16	149	377	2375	0.973475	1
biological process	GO:0045454	cell redox homeostasis	1	19	377	2375	0.973782	1
biological process	GO:0019725	cellular homeostasis	1	21	377	2375	0.98136	1
biological process	GO:0034654	nucleobase-containing compound biosynthetic process	39	310	377	2375	0.982793	1
biological process	GO:0001676	long-chain fatty acid metabolic process	1	25	377	2375	0.984026	1
biological process	GO:0042592	homeostatic process	1	22	377	2375	0.984226	1
biological process	GO:0015672	monovalent inorganic cation transport	1	24	377	2375	0.986032	1
biological process	GO:0044271	cellular nitrogen compound biosynthetic process	47	374	377	2375	0.989085	1
biological process	GO:0007165	signal transduction	4	62	377	2375	0.992631	1
biological process	GO:0023052	signaling	4	62	377	2375	0.992631	1
biological process	GO:0044700	single organism signaling	4	62	377	2375	0.992631	1
biological process	GO:0006351	transcription, DNA-dependent	27	235	377	2375	0.992654	1
biological process	GO:0032774	RNA biosynthetic process	27	238	377	2375	0.994111	1
biological process	GO:0080090	regulation of primary metabolic process	27	238	377	2375	0.9943	1
biological process	GO:0019219	regulation of nucleobase-containing compound metabolic process	26	231	377	2375	0.99445	1
biological process	GO:0051171	regulation of nitrogen compound metabolic process	26	231	377	2375	0.99445	1
biological process	GO:0031323	regulation of cellular metabolic process	27	239	377	2375	0.994724	1
biological process	GO:0009057	macromolecule catabolic process	1	31	377	2375	0.995013	1
biological process	GO:0006310	DNA recombination	3	53	377	2375	0.995141	1
biological process	GO:0060255	regulation of macromolecule metabolic process	27	240	377	2375	0.995262	1
biological process	GO:2000112	regulation of cellular macromolecule biosynthetic process	26	235	377	2375	0.995945	1
biological process	GO:0019222	regulation of metabolic process	27	242	377	2375	0.995983	1
biological process	GO:0009889	regulation of biosynthetic process	26	236	377	2375	0.99626	1
biological process	GO:0010556	regulation of macromolecule biosynthetic process	26	236	377	2375	0.99626	1
biological process	GO:0031326	regulation of cellular biosynthetic process	26	236	377	2375	0.99626	1
biological process	GO:0051252	regulation of RNA metabolic process	25	229	377	2375	0.99644	1
biological process	GO:0007154	cell communication	4	68	377	2375	0.996572	1
biological process	GO:0006355	regulation of transcription, DNA-dependent	24	227	377	2375	0.997761	1
biological process	GO:2001141	regulation of RNA biosynthetic process	24	228	377	2375	0.997946	1
biological process	GO:0010468	regulation of gene expression	25	236	377	2375	0.998084	1
biological process	GO:0018130	heterocycle biosynthetic process	44	385	377	2375	0.99881	1
biological process	GO:0019438	aromatic compound biosynthetic process	41	364	377	2375	0.998854	1
biological process	GO:0000160	phosphorelay signal transduction system	1	39	377	2375	0.998912	1
biological process	GO:0016070	RNA metabolic process	32	299	377	2375	0.998985	1
biological process	GO:1901362	organic cyclic compound biosynthetic process	44	391	377	2375	0.999232	1
biological process	GO:0006259	DNA metabolic process	11	145	377	2375	0.999357	1
biological process	GO:0006807	nitrogen compound metabolic process	90	743	377	2375	0.99987	1
biological process	GO:0044763	single-organism cellular process	27	298	377	2375	0.999893	1
biological process	GO:0050794	regulation of cellular process	31	315	377	2375	0.999898	1
biological process	GO:0065007	biological regulation	32	324	377	2375	0.999914	1
biological process	GO:0050789	regulation of biological process	31	320	377	2375	0.99994	1
biological process	GO:0044699	single-organism process	33	362	377	2375	0.999981	1
biological process	GO:0006139	nucleobase-containing compound metabolic process	57	534	377	2375	0.999986	1
biological process	GO:0034641	cellular nitrogen compound metabolic process	67	617	377	2375	0.999994	1
biological process	GO:1901360	organic cyclic compound metabolic process	69	639	377	2375	0.999997	1
biological process	GO:0006725	cellular aromatic compound metabolic process	69	640	377	2375	0.999997	1
biological process	GO:0090304	nucleic acid metabolic process	43	455	377	2375	0.999999	1
biological process	GO:0046483	heterocycle metabolic process	65	621	377	2375	0.999999	1
biological process	GO:0008150	biological_process	377	2375	377	2375	1	1
molecular function	GO:0003735	structural constituent of ribosome	33	49	396	2530	5.64745e-14	2.45099e-11
molecular function	GO:0005198	structural molecule activity	34	53	396	2530	1.96254e-13	4.25872e-11
molecular function	GO:0019843	rRNA binding	23	35	396	2530	4.82052e-10	6.97369e-08
molecular function	GO:0003723	RNA binding	33	85	396	2530	6.48492e-07	7.03613e-05
molecular function	GO:0003988	acetyl-CoA C-acyltransferase activity	9	18	396	2530	0.000491244	0.0355333
molecular function	GO:0016408	C-acyltransferase activity	9	18	396	2530	0.000491244	0.0355333
molecular function	GO:0008410	CoA-transferase activity	6	10	396	2530	0.00156526	0.0970461
molecular function	GO:0016627	oxidoreductase activity, acting on the CH-CH group of donors	23	84	396	2530	0.00234179	0.119906
molecular function	GO:0016746	transferase activity, transferring acyl groups	28	108	396	2530	0.00248652	0.119906
molecular function	GO:0016491	oxidoreductase activity	125	660	396	2530	0.00325537	0.127923
molecular function	GO:0003985	acetyl-CoA C-acetyltransferase activity	7	15	396	2530	0.00353705	0.127923
molecular function	GO:0016453	C-acetyltransferase activity	7	15	396	2530	0.00353705	0.127923
molecular function	GO:0048038	quinone binding	5	8	396	2530	0.00384737	0.128443
molecular function	GO:0003995	acyl-CoA dehydrogenase activity	17	59	396	2530	0.00451055	0.139827
molecular function	GO:0016884	carbon-nitrogen ligase activity, with glutamine as amido-N-donor	6	12	396	2530	0.00514512	0.148865
molecular function	GO:0016782	transferase activity, transferring sulfur-containing groups	8	20	396	2530	0.0071113	0.192894
molecular function	GO:0000049	tRNA binding	6	12	396	2530	0.00810854	0.207006
molecular function	GO:0009055	electron carrier activity	12	38	396	2530	0.0127017	0.301382
molecular function	GO:0018578	protocatechuate 3,4-dioxygenase activity	3	4	396	2530	0.0137959	0.301382
molecular function	GO:0003746	translation elongation factor activity	4	7	396	2530	0.0138885	0.301382
molecular function	GO:0016747	transferase activity, transferring acyl groups other than amino-acyl groups	20	81	396	2530	0.0166953	0.314119
molecular function	GO:0004088	carbamoyl-phosphate synthase (glutamine-hydrolyzing) activity	2	2	396	2530	0.021609	0.314119
molecular function	GO:0051082	unfolded protein binding	4	8	396	2530	0.0216968	0.314119
molecular function	GO:0048037	cofactor binding	46	227	396	2530	0.022054	0.314119
molecular function	GO:0008692	3-hydroxybutyryl-CoA epimerase activity	2	2	396	2530	0.0224295	0.314119
molecular function	GO:0016856	racemase and epimerase activity, acting on hydroxy acids and derivatives	2	2	396	2530	0.0224295	0.314119
molecular function	GO:0004738	pyruvate dehydrogenase activity	2	2	396	2530	0.0225436	0.314119
molecular function	GO:0004739	pyruvate dehydrogenase (acetyl-transferring) activity	2	2	396	2530	0.0225436	0.314119
molecular function	GO:0004725	protein tyrosine phosphatase activity	4	7	396	2530	0.023046	0.314119
molecular function	GO:0008199	ferric iron binding	4	8	396	2530	0.0234057	0.314119
molecular function	GO:0050662	coenzyme binding	38	182	396	2530	0.0234169	0.314119
molecular function	GO:0008940	nitrate reductase activity	2	2	396	2530	0.0235332	0.314119
molecular function	GO:0050660	flavin adenine dinucleotide binding	23	101	396	2530	0.0241256	0.314119
molecular function	GO:0003861	3-isopropylmalate dehydratase activity	2	2	396	2530	0.0246084	0.314119
molecular function	GO:0051536	iron-sulfur cluster binding	21	87	396	2530	0.0266132	0.31561
molecular function	GO:0051540	metal cluster binding	21	87	396	2530	0.0266132	0.31561
molecular function	GO:0004096	catalase activity	3	5	396	2530	0.0269068	0.31561
molecular function	GO:0050136	NADH dehydrogenase (quinone) activity	5	12	396	2530	0.0312862	0.357321
molecular function	GO:0016701	oxidoreductase activity, acting on single donors with incorporation of molecular oxygen	6	17	396	2530	0.0337714	0.375815
molecular function	GO:0050661	NADP binding	5	13	396	2530	0.0358379	0.382067
molecular function	GO:0016702	oxidoreductase activity, acting on single donors with incorporation of molecular oxygen, incorporation of two atoms of oxygen	5	13	396	2530	0.0363521	0.382067
molecular function	GO:0004721	phosphoprotein phosphatase activity	4	8	396	2530	0.0369742	0.382067
molecular function	GO:0008135	translation factor activity, nucleic acid binding	5	13	396	2530	0.0410056	0.41387
molecular function	GO:0003954	NADH dehydrogenase activity	5	13	396	2530	0.0434559	0.419192
molecular function	GO:0016655	oxidoreductase activity, acting on NAD(P)H, quinone or similar compound as acceptor	5	13	396	2530	0.0434646	0.419192
molecular function	GO:0016624	oxidoreductase activity, acting on the aldehyde or oxo group of donors, disulfide as acceptor	3	6	396	2530	0.046088	0.43483
molecular function	GO:0003857	3-hydroxyacyl-CoA dehydrogenase activity	3	6	396	2530	0.0485028	0.439275
molecular function	GO:0020037	heme binding	10	37	396	2530	0.052822	0.439275
molecular function	GO:0016903	oxidoreductase activity, acting on the aldehyde or oxo group of donors	11	44	396	2530	0.0560594	0.439275
molecular function	GO:0016774	phosphotransferase activity, carboxyl group as acceptor	2	3	396	2530	0.0608984	0.439275
molecular function	GO:0019202	amino acid kinase activity	2	3	396	2530	0.0609788	0.439275
molecular function	GO:0016836	hydro-lyase activity	9	34	396	2530	0.0681806	0.439275
molecular function	GO:0004108	citrate (Si)-synthase activity	2	3	396	2530	0.0709337	0.439275
molecular function	GO:0004601	peroxidase activity	6	19	396	2530	0.0735724	0.439275
molecular function	GO:0005525	GTP binding	6	21	396	2530	0.0837675	0.439275
molecular function	GO:0019001	guanyl nucleotide binding	6	21	396	2530	0.0837675	0.439275
molecular function	GO:0032561	guanyl ribonucleotide binding	6	21	396	2530	0.0837675	0.439275
molecular function	GO:0004312	fatty acid synthase activity	6	21	396	2530	0.0844756	0.439275
molecular function	GO:0016209	antioxidant activity	8	29	396	2530	0.0850928	0.439275
molecular function	GO:0016829	lyase activity	23	112	396	2530	0.0878711	0.439275
molecular function	GO:0016879	ligase activity, forming carbon-nitrogen bonds	10	42	396	2530	0.0886434	0.439275
molecular function	GO:0003924	GTPase activity	4	12	396	2530	0.091752	0.439275
molecular function	GO:0016684	oxidoreductase activity, acting on peroxide as acceptor	6	20	396	2530	0.0930212	0.439275
molecular function	GO:0016860	intramolecular oxidoreductase activity	3	7	396	2530	0.09372	0.439275
molecular function	GO:0004300	enoyl-CoA hydratase activity	4	12	396	2530	0.0968757	0.439275
molecular function	GO:0051539	4 iron, 4 sulfur cluster binding	8	30	396	2530	0.100424	0.439275
molecular function	GO:0016835	carbon-oxygen lyase activity	10	42	396	2530	0.10063	0.439275
molecular function	GO:0046906	tetrapyrrole binding	10	42	396	2530	0.106036	0.439275
molecular function	GO:0043566	structure-specific DNA binding	2	4	396	2530	0.11686	0.439275
molecular function	GO:0043167	ion binding	131	783	396	2530	0.117024	0.439275
molecular function	GO:0046912	transferase activity, transferring acyl groups, acyl groups converted into alkyl on transfer	3	8	396	2530	0.118343	0.439275
molecular function	GO:0015103	inorganic anion transmembrane transporter activity	4	13	396	2530	0.119131	0.439275
molecular function	GO:0046872	metal ion binding	61	342	396	2530	0.122195	0.439275
molecular function	GO:0050567	glutaminyl-tRNA synthase (glutamine-hydrolyzing) activity	2	4	396	2530	0.123289	0.439275
molecular function	GO:0004316	3-oxoacyl-[acyl-carrier-protein] reductase (NADPH) activity	5	18	396	2530	0.126583	0.439275
molecular function	GO:0016407	acetyltransferase activity	8	33	396	2530	0.129671	0.439275
molecular function	GO:0016651	oxidoreductase activity, acting on NAD(P)H	6	23	396	2530	0.137977	0.439275
molecular function	GO:0004085	butyryl-CoA dehydrogenase activity	4	14	396	2530	0.146452	0.439275
molecular function	GO:0052890	oxidoreductase activity, acting on the CH-CH group of donors, with a flavin as acceptor	4	14	396	2530	0.146452	0.439275
molecular function	GO:0004065	arylsulfatase activity	1	1	396	2530	0.149427	0.439275
molecular function	GO:0008484	sulfuric ester hydrolase activity	1	1	396	2530	0.149427	0.439275
molecular function	GO:0008728	GTP diphosphokinase activity	1	1	396	2530	0.149551	0.439275
molecular function	GO:0004474	malate synthase activity	1	1	396	2530	0.14965	0.439275
molecular function	GO:0004066	asparagine synthase (glutamine-hydrolyzing) activity	1	1	396	2530	0.15008	0.439275
molecular function	GO:0030729	acetoacetate-CoA ligase activity	1	1	396	2530	0.15012	0.439275
molecular function	GO:0008131	primary amine oxidase activity	1	1	396	2530	0.150132	0.439275
molecular function	GO:0004613	phosphoenolpyruvate carboxykinase (GTP) activity	1	1	396	2530	0.150205	0.439275
molecular function	GO:0004815	aspartate-tRNA ligase activity	1	1	396	2530	0.150225	0.439275
molecular function	GO:0050560	aspartate-tRNA(Asn) ligase activity	1	1	396	2530	0.150225	0.439275
molecular function	GO:0016153	urocanate hydratase activity	1	1	396	2530	0.150246	0.439275
molecular function	GO:0004713	protein tyrosine kinase activity	1	1	396	2530	0.150248	0.439275
molecular function	GO:0004715	non-membrane spanning protein tyrosine kinase activity	1	1	396	2530	0.150248	0.439275
molecular function	GO:0003688	DNA replication origin binding	1	1	396	2530	0.150249	0.439275
molecular function	GO:0004658	propionyl-CoA carboxylase activity	1	1	396	2530	0.150251	0.439275
molecular function	GO:0004044	amidophosphoribosyltransferase activity	1	1	396	2530	0.150254	0.439275
molecular function	GO:0004826	phenylalanine-tRNA ligase activity	1	1	396	2530	0.150255	0.439275
molecular function	GO:0005319	lipid transporter activity	1	1	396	2530	0.150255	0.439275
molecular function	GO:0005343	organic acid:sodium symporter activity	1	1	396	2530	0.150255	0.439275
molecular function	GO:0008028	monocarboxylic acid transmembrane transporter activity	1	1	396	2530	0.150255	0.439275
molecular function	GO:0008508	bile acid:sodium symporter activity	1	1	396	2530	0.150255	0.439275
molecular function	GO:0015125	bile acid transmembrane transporter activity	1	1	396	2530	0.150255	0.439275
molecular function	GO:0004795	threonine synthase activity	1	1	396	2530	0.150255	0.439275
molecular function	GO:0042301	phosphate ion binding	1	1	396	2530	0.150255	0.439275
molecular function	GO:0004648	O-phospho-L-serine:2-oxoglutarate aminotransferase activity	1	1	396	2530	0.150255	0.439275
molecular function	GO:0018850	chloromuconate cycloisomerase activity	1	1	396	2530	0.150255	0.439275
molecular function	GO:0008941	nitric oxide dioxygenase activity	1	1	396	2530	0.150255	0.439275
molecular function	GO:0046429	4-hydroxy-3-methylbut-2-en-1-yl diphosphate synthase activity	1	1	396	2530	0.150255	0.439275
molecular function	GO:0052592	oxidoreductase activity, acting on CH or CH2 groups, with an iron-sulfur protein as acceptor	1	1	396	2530	0.150255	0.439275
molecular function	GO:0004055	argininosuccinate synthase activity	1	1	396	2530	0.150255	0.439275
molecular function	GO:0003868	4-hydroxyphenylpyruvate dioxygenase activity	1	1	396	2530	0.150255	0.439275
molecular function	GO:0008718	D-amino-acid dehydrogenase activity	1	1	396	2530	0.150255	0.439275
molecular function	GO:0004476	mannose-6-phosphate isomerase activity	1	1	396	2530	0.150255	0.439275
molecular function	GO:0004072	aspartate kinase activity	1	1	396	2530	0.150255	0.439275
molecular function	GO:0047516	1,3-propanediol dehydrogenase activity	1	1	396	2530	0.150255	0.439275
molecular function	GO:0004019	adenylosuccinate synthase activity	1	1	396	2530	0.150255	0.439275
molecular function	GO:0004451	isocitrate lyase activity	1	1	396	2530	0.150255	0.439275
molecular function	GO:0004412	homoserine dehydrogenase activity	1	1	396	2530	0.150255	0.439275
molecular function	GO:0003951	NAD+ kinase activity	1	1	396	2530	0.150255	0.439275
molecular function	GO:0004143	diacylglycerol kinase activity	1	1	396	2530	0.150255	0.439275
molecular function	GO:0019145	aminobutyraldehyde dehydrogenase activity	1	1	396	2530	0.150255	0.439275
molecular function	GO:0033737	1-pyrroline dehydrogenase activity	1	1	396	2530	0.150255	0.439275
molecular function	GO:0009013	succinate-semialdehyde dehydrogenase [NAD(P)+] activity	1	1	396	2530	0.150255	0.439275
molecular function	GO:0004616	phosphogluconate dehydrogenase (decarboxylating) activity	1	1	396	2530	0.150255	0.439275
molecular function	GO:0004818	glutamate-tRNA ligase activity	1	1	396	2530	0.150255	0.439275
molecular function	GO:0004013	adenosylhomocysteinase activity	1	1	396	2530	0.150255	0.439275
molecular function	GO:0016802	trialkylsulfonium hydrolase activity	1	1	396	2530	0.150255	0.439275
molecular function	GO:0004332	fructose-bisphosphate aldolase activity	1	1	396	2530	0.150257	0.439275
molecular function	GO:0008987	quinolinate synthetase A activity	1	1	396	2530	0.150257	0.439275
molecular function	GO:0009976	tocopherol cyclase activity	1	1	396	2530	0.150257	0.439275
molecular function	GO:0003942	N-acetyl-gamma-glutamyl-phosphate reductase activity	1	1	396	2530	0.150258	0.439275
molecular function	GO:0004073	aspartate-semialdehyde dehydrogenase activity	1	1	396	2530	0.150258	0.439275
molecular function	GO:0004657	proline dehydrogenase activity	1	1	396	2530	0.150265	0.439275
molecular function	GO:0004076	biotin synthase activity	1	1	396	2530	0.15027	0.439275
molecular function	GO:0004455	ketol-acid reductoisomerase activity	1	1	396	2530	0.15027	0.439275
molecular function	GO:0003862	3-isopropylmalate dehydrogenase activity	1	1	396	2530	0.150273	0.439275
molecular function	GO:0003863	3-methyl-2-oxobutanoate dehydrogenase (2-methylpropanoyl-transferring) activity	1	1	396	2530	0.15032	0.439275
molecular function	GO:0003690	double-stranded DNA binding	1	1	396	2530	0.150345	0.439275
molecular function	GO:0003991	acetylglutamate kinase activity	1	1	396	2530	0.150474	0.439275
molecular function	GO:0004349	glutamate 5-kinase activity	1	1	396	2530	0.150474	0.439275
molecular function	GO:0070181	SSU rRNA binding	1	1	396	2530	0.150663	0.439275
molecular function	GO:0004077	biotin-[acetyl-CoA-carboxylase] ligase activity	1	1	396	2530	0.151264	0.439275
molecular function	GO:0018271	biotin-protein ligase activity	1	1	396	2530	0.151264	0.439275
molecular function	GO:0003864	3-methyl-2-oxobutanoate hydroxymethyltransferase activity	1	1	396	2530	0.151569	0.439275
molecular function	GO:0004582	dolichyl-phosphate beta-D-mannosyltransferase activity	1	1	396	2530	0.152204	0.439275
molecular function	GO:0005506	iron ion binding	12	55	396	2530	0.152418	0.439275
molecular function	GO:0003729	mRNA binding	1	1	396	2530	0.152752	0.439275
molecular function	GO:0047330	polyphosphate-glucose phosphotransferase activity	1	1	396	2530	0.153107	0.439275
molecular function	GO:0004807	triose-phosphate isomerase activity	1	1	396	2530	0.153201	0.439275
molecular function	GO:0016614	oxidoreductase activity, acting on CH-OH group of donors	19	98	396	2530	0.153391	0.439275
molecular function	GO:0015114	phosphate ion transmembrane transporter activity	1	1	396	2530	0.153394	0.439275
molecular function	GO:0015415	phosphate ion transmembrane-transporting ATPase activity	1	1	396	2530	0.153394	0.439275
molecular function	GO:0016852	sirohydrochlorin cobaltochelatase activity	1	1	396	2530	0.154137	0.439275
molecular function	GO:0004604	phosphoadenylyl-sulfate reductase (thioredoxin) activity	1	1	396	2530	0.15486	0.439275
molecular function	GO:0004127	cytidylate kinase activity	1	1	396	2530	0.15755	0.442122
molecular function	GO:0008171	O-methyltransferase activity	1	1	396	2530	0.157901	0.442122
molecular function	GO:0016901	oxidoreductase activity, acting on the CH-OH group of donors, quinone or similar compound as acceptor	2	5	396	2530	0.165112	0.451145
molecular function	GO:0004422	hypoxanthine phosphoribosyltransferase activity	1	1	396	2530	0.166766	0.451145
molecular function	GO:0004190	aspartic-type endopeptidase activity	1	1	396	2530	0.172343	0.451145
molecular function	GO:0070001	aspartic-type peptidase activity	1	1	396	2530	0.172343	0.451145
molecular function	GO:0008137	NADH dehydrogenase (ubiquinone) activity	2	5	396	2530	0.172363	0.451145
molecular function	GO:0018623	benzoate 1,2-dioxygenase activity	1	1	396	2530	0.17301	0.451145
molecular function	GO:0004602	glutathione peroxidase activity	1	1	396	2530	0.174025	0.451145
molecular function	GO:0004857	enzyme inhibitor activity	1	1	396	2530	0.174025	0.451145
molecular function	GO:0008428	ribonuclease inhibitor activity	1	1	396	2530	0.174025	0.451145
molecular function	GO:0008948	oxaloacetate decarboxylase activity	1	1	396	2530	0.174025	0.451145
molecular function	GO:0047443	4-hydroxy-4-methyl-2-oxoglutarate aldolase activity	1	1	396	2530	0.174025	0.451145
molecular function	GO:0004427	inorganic diphosphatase activity	1	1	396	2530	0.174368	0.451145
molecular function	GO:0003899	DNA-directed RNA polymerase activity	2	5	396	2530	0.17691	0.451145
molecular function	GO:0034062	RNA polymerase activity	2	5	396	2530	0.17691	0.451145
molecular function	GO:0016861	intramolecular oxidoreductase activity, interconverting aldoses and ketoses	2	5	396	2530	0.177442	0.451145
molecular function	GO:0005515	protein binding	7	30	396	2530	0.177957	0.451145
molecular function	GO:0043169	cation binding	61	352	396	2530	0.179761	0.451145
molecular function	GO:0004029	aldehyde dehydrogenase (NAD) activity	3	10	396	2530	0.180142	0.451145
molecular function	GO:0004068	aspartate 1-decarboxylase activity	1	1	396	2530	0.180874	0.451145
molecular function	GO:0016740	transferase activity	91	545	396	2530	0.182663	0.452767
molecular function	GO:0016780	phosphotransferase activity, for other substituted phosphate groups	2	5	396	2530	0.183611	0.452767
molecular function	GO:0000104	succinate dehydrogenase activity	1	1	396	2530	0.194549	0.474886
molecular function	GO:0016620	oxidoreductase activity, acting on the aldehyde or oxo group of donors, NAD or NADP as acceptor	7	32	396	2530	0.194769	0.474886
molecular function	GO:0016159	muconolactone delta-isomerase activity	1	1	396	2530	0.201419	0.488357
molecular function	GO:0016421	CoA carboxylase activity	2	6	396	2530	0.212383	0.50925
molecular function	GO:0016885	ligase activity, forming carbon-carbon bonds	2	6	396	2530	0.212383	0.50925
molecular function	GO:0019825	oxygen binding	2	5	396	2530	0.216867	0.517144
molecular function	GO:0016812	hydrolase activity, acting on carbon-nitrogen (but not peptide) bonds, in cyclic amides	2	6	396	2530	0.223723	0.530579
molecular function	GO:0051287	NAD binding	5	22	396	2530	0.229002	0.540147
molecular function	GO:0016616	oxidoreductase activity, acting on the CH-OH group of donors, NAD or NADP as acceptor	15	80	396	2530	0.230394	0.540491
molecular function	GO:0016667	oxidoreductase activity, acting on a sulfur group of donors	4	15	396	2530	0.241162	0.560422
molecular function	GO:0016661	oxidoreductase activity, acting on other nitrogenous compounds as donors	2	6	396	2530	0.241931	0.560422
molecular function	GO:0003989	acetyl-CoA carboxylase activity	1	2	396	2530	0.252489	0.560422
molecular function	GO:0030145	manganese ion binding	3	12	396	2530	0.263044	0.560422
molecular function	GO:0016597	amino acid binding	3	12	396	2530	0.272759	0.560422
molecular function	GO:0051213	dioxygenase activity	9	45	396	2530	0.274185	0.560422
molecular function	GO:0004611	phosphoenolpyruvate carboxykinase activity	1	2	396	2530	0.275934	0.560422
molecular function	GO:0003844	1,4-alpha-glucan branching enzyme activity	1	2	396	2530	0.277586	0.560422
molecular function	GO:0008670	2,4-dienoyl-CoA reductase (NADPH) activity	1	2	396	2530	0.27768	0.560422
molecular function	GO:0046820	4-amino-4-deoxychorismate synthase activity	1	2	396	2530	0.277731	0.560422
molecular function	GO:0003987	acetate-CoA ligase activity	1	2	396	2530	0.277834	0.560422
molecular function	GO:0004160	dihydroxy-acid dehydratase activity	1	2	396	2530	0.277904	0.560422
molecular function	GO:0004499	N,N-dimethylaniline monooxygenase activity	1	2	396	2530	0.277943	0.560422
molecular function	GO:0004333	fumarate hydratase activity	1	2	396	2530	0.277972	0.560422
molecular function	GO:0015293	symporter activity	1	2	396	2530	0.277981	0.560422
molecular function	GO:0015294	solute:cation symporter activity	1	2	396	2530	0.277981	0.560422
molecular function	GO:0015370	solute:sodium symporter activity	1	2	396	2530	0.277981	0.560422
molecular function	GO:0016838	carbon-oxygen lyase activity, acting on phosphates	1	2	396	2530	0.277982	0.560422
molecular function	GO:0016703	oxidoreductase activity, acting on single donors with incorporation of molecular oxygen, incorporation of one atom of oxygen (internal monooxygenases or internal mixed function oxidases)	1	2	396	2530	0.277982	0.560422
molecular function	GO:0018580	nitronate monooxygenase activity	1	2	396	2530	0.277982	0.560422
molecular function	GO:0018849	muconate cycloisomerase activity	1	2	396	2530	0.277982	0.560422
molecular function	GO:0003867	4-aminobutyrate transaminase activity	1	2	396	2530	0.277982	0.560422
molecular function	GO:0003860	3-hydroxyisobutyryl-CoA hydrolase activity	1	2	396	2530	0.277983	0.560422
molecular function	GO:0070283	radical SAM enzyme activity	1	2	396	2530	0.278011	0.560422
molecular function	GO:0000030	mannosyltransferase activity	1	2	396	2530	0.279639	0.560422
molecular function	GO:0005315	inorganic phosphate transmembrane transporter activity	1	2	396	2530	0.28065	0.560422
molecular function	GO:1901677	phosphate transmembrane transporter activity	1	2	396	2530	0.28065	0.560422
molecular function	GO:0004642	phosphoribosylformylglycinamidine synthase activity	1	2	396	2530	0.283888	0.560422
molecular function	GO:0004144	diacylglycerol O-acyltransferase activity	2	7	396	2530	0.284075	0.560422
molecular function	GO:0016878	acid-thiol ligase activity	2	7	396	2530	0.28417	0.560422
molecular function	GO:0016725	oxidoreductase activity, acting on CH or CH2 groups	2	7	396	2530	0.285064	0.560422
molecular function	GO:0016832	aldehyde-lyase activity	1	2	396	2530	0.285107	0.560422
molecular function	GO:0003918	DNA topoisomerase type II (ATP-hydrolyzing) activity	1	2	396	2530	0.285257	0.560422
molecular function	GO:0061505	DNA topoisomerase II activity	1	2	396	2530	0.285257	0.560422
molecular function	GO:0016801	hydrolase activity, acting on ether bonds	1	2	396	2530	0.285768	0.560422
molecular function	GO:0004791	thioredoxin-disulfide reductase activity	1	2	396	2530	0.287116	0.560422
molecular function	GO:0008260	3-oxoacid CoA-transferase activity	1	2	396	2530	0.288166	0.560422
molecular function	GO:0005488	binding	214	1323	396	2530	0.288802	0.560422
molecular function	GO:0004523	ribonuclease H activity	1	2	396	2530	0.28925	0.560422
molecular function	GO:0016778	diphosphotransferase activity	1	2	396	2530	0.294791	0.561423
molecular function	GO:0004784	superoxide dismutase activity	1	2	396	2530	0.295452	0.561423
molecular function	GO:0016721	oxidoreductase activity, acting on superoxide radicals as acceptor	1	2	396	2530	0.295452	0.561423
molecular function	GO:0046914	transition metal ion binding	25	144	396	2530	0.300036	0.561423
molecular function	GO:0016708	oxidoreductase activity, acting on paired donors, with incorporation or reduction of molecular oxygen, NAD(P)H as one donor, and incorporation of two atoms of oxygen into one donor	2	7	396	2530	0.300122	0.561423
molecular function	GO:0000988	protein binding transcription factor activity	3	12	396	2530	0.301409	0.561423
molecular function	GO:0000990	core RNA polymerase binding transcription factor activity	3	12	396	2530	0.301409	0.561423
molecular function	GO:0000996	core DNA-dependent RNA polymerase binding promoter specificity activity	3	12	396	2530	0.301409	0.561423
molecular function	GO:0016987	sigma factor activity	3	12	396	2530	0.301409	0.561423
molecular function	GO:0008897	holo-[acyl-carrier-protein] synthase activity	1	2	396	2530	0.312971	0.577845
molecular function	GO:0030234	enzyme regulator activity	1	2	396	2530	0.315094	0.577845
molecular function	GO:0051537	2 iron, 2 sulfur cluster binding	6	30	396	2530	0.316988	0.577845
molecular function	GO:0016830	carbon-carbon lyase activity	7	36	396	2530	0.318622	0.577845
molecular function	GO:0016833	oxo-acid-lyase activity	3	13	396	2530	0.319436	0.577845
molecular function	GO:0005507	copper ion binding	3	13	396	2530	0.32122	0.577845
molecular function	GO:0008986	pyruvate, water dikinase activity	1	2	396	2530	0.321332	0.577845
molecular function	GO:0016781	phosphotransferase activity, paired acceptors	1	2	396	2530	0.321332	0.577845
molecular function	GO:0016757	transferase activity, transferring glycosyl groups	8	43	396	2530	0.322208	0.577845
molecular function	GO:0016863	intramolecular oxidoreductase activity, transposing C=C bonds	1	2	396	2530	0.338075	0.595302
molecular function	GO:0046915	transition metal ion transmembrane transporter activity	2	8	396	2530	0.342696	0.595302
molecular function	GO:0004022	alcohol dehydrogenase (NAD) activity	2	8	396	2530	0.342923	0.595302
molecular function	GO:0016874	ligase activity	23	139	396	2530	0.344377	0.595302
molecular function	GO:0015116	sulfate transmembrane transporter activity	2	8	396	2530	0.344879	0.595302
molecular function	GO:1901682	sulfur compound transmembrane transporter activity	2	8	396	2530	0.344879	0.595302
molecular function	GO:0016411	acylglycerol O-acyltransferase activity	2	8	396	2530	0.345485	0.595302
molecular function	GO:0000166	nucleotide binding	78	490	396	2530	0.346177	0.595302
molecular function	GO:1901265	nucleoside phosphate binding	78	490	396	2530	0.346177	0.595302
molecular function	GO:0004129	cytochrome-c oxidase activity	2	8	396	2530	0.350096	0.595302
molecular function	GO:0015002	heme-copper terminal oxidase activity	2	8	396	2530	0.350096	0.595302
molecular function	GO:0016675	oxidoreductase activity, acting on a heme group of donors	2	8	396	2530	0.350096	0.595302
molecular function	GO:0016676	oxidoreductase activity, acting on a heme group of donors, oxygen as acceptor	2	8	396	2530	0.350096	0.595302
molecular function	GO:0016831	carboxy-lyase activity	4	19	396	2530	0.351146	0.595302
molecular function	GO:0016763	transferase activity, transferring pentosyl groups	3	14	396	2530	0.367496	0.615542
molecular function	GO:0016791	phosphatase activity	4	19	396	2530	0.374624	0.615542
molecular function	GO:0015035	protein disulfide oxidoreductase activity	2	7	396	2530	0.377661	0.615542
molecular function	GO:0004008	copper-exporting ATPase activity	1	3	396	2530	0.384576	0.615542
molecular function	GO:0005375	copper ion transmembrane transporter activity	1	3	396	2530	0.384576	0.615542
molecular function	GO:0008551	cadmium-exporting ATPase activity	1	3	396	2530	0.384576	0.615542
molecular function	GO:0015086	cadmium ion transmembrane transporter activity	1	3	396	2530	0.384576	0.615542
molecular function	GO:0043682	copper-transporting ATPase activity	1	3	396	2530	0.384576	0.615542
molecular function	GO:0004748	ribonucleoside-diphosphate reductase activity, thioredoxin disulfide as acceptor	1	3	396	2530	0.384984	0.615542
molecular function	GO:0016728	oxidoreductase activity, acting on CH or CH2 groups, disulfide as acceptor	1	3	396	2530	0.384984	0.615542
molecular function	GO:0003910	DNA ligase (ATP) activity	1	3	396	2530	0.386041	0.615542
molecular function	GO:0015081	sodium ion transmembrane transporter activity	1	3	396	2530	0.386551	0.615542
molecular function	GO:0016872	intramolecular lyase activity	1	3	396	2530	0.386551	0.615542
molecular function	GO:0009975	cyclase activity	1	3	396	2530	0.386555	0.615542
molecular function	GO:0004779	sulfate adenylyltransferase activity	1	3	396	2530	0.386967	0.615542
molecular function	GO:0004781	sulfate adenylyltransferase (ATP) activity	1	3	396	2530	0.386967	0.615542
molecular function	GO:0018576	catechol 1,2-dioxygenase activity	1	3	396	2530	0.388457	0.615542
molecular function	GO:0004594	pantothenate kinase activity	1	3	396	2530	0.392573	0.615542
molecular function	GO:0052749	glucose-6-phosphate dehydrogenase (coenzyme F420) activity	1	3	396	2530	0.395783	0.615542
molecular function	GO:0070967	coenzyme F420 binding	1	3	396	2530	0.395783	0.615542
molecular function	GO:0004521	endoribonuclease activity	1	3	396	2530	0.398731	0.615542
molecular function	GO:0016891	endoribonuclease activity, producing 5'-phosphomonoesters	1	3	396	2530	0.398731	0.615542
molecular function	GO:0016893	endonuclease activity, active with either ribo- or deoxyribonucleic acids and producing 5'-phosphomonoesters	1	3	396	2530	0.398731	0.615542
molecular function	GO:0003678	DNA helicase activity	2	9	396	2530	0.39962	0.615542
molecular function	GO:0003697	single-stranded DNA binding	1	3	396	2530	0.402027	0.615542
molecular function	GO:0015291	secondary active transmembrane transporter activity	2	9	396	2530	0.402738	0.615542
molecular function	GO:0015662	ATPase activity, coupled to transmembrane movement of ions, phosphorylative mechanism	2	9	396	2530	0.403562	0.615542
molecular function	GO:0018492	carbon-monoxide dehydrogenase (acceptor) activity	1	3	396	2530	0.40367	0.615542
molecular function	GO:0043225	anion transmembrane-transporting ATPase activity	2	9	396	2530	0.404216	0.615542
molecular function	GO:0031406	carboxylic acid binding	4	21	396	2530	0.407287	0.618052
molecular function	GO:0016671	oxidoreductase activity, acting on a sulfur group of donors, disulfide as acceptor	1	3	396	2530	0.418366	0.632652
molecular function	GO:0008509	anion transmembrane transporter activity	4	22	396	2530	0.428208	0.645285
molecular function	GO:0005344	oxygen transporter activity	1	3	396	2530	0.431161	0.647487
molecular function	GO:0015036	disulfide oxidoreductase activity	2	8	396	2530	0.435126	0.648505
molecular function	GO:0008794	arsenate reductase (glutaredoxin) activity	1	3	396	2530	0.43931	0.648505
molecular function	GO:0030611	arsenate reductase activity	1	3	396	2530	0.43931	0.648505
molecular function	GO:0030613	oxidoreductase activity, acting on phosphorus or arsenic in donors	1	3	396	2530	0.43931	0.648505
molecular function	GO:0030614	oxidoreductase activity, acting on phosphorus or arsenic in donors, disulfide as acceptor	1	3	396	2530	0.43931	0.648505
molecular function	GO:0036094	small molecule binding	78	503	396	2530	0.448645	0.66004
molecular function	GO:0008094	DNA-dependent ATPase activity	2	10	396	2530	0.454747	0.666758
molecular function	GO:0043168	anion binding	74	478	396	2530	0.45788	0.667913
molecular function	GO:0008238	exopeptidase activity	2	10	396	2530	0.459282	0.667913
molecular function	GO:0004075	biotin carboxylase activity	1	4	396	2530	0.460152	0.667913
molecular function	GO:0072509	divalent inorganic cation transmembrane transporter activity	1	4	396	2530	0.477152	0.676998
molecular function	GO:0016705	oxidoreductase activity, acting on paired donors, with incorporation or reduction of molecular oxygen	14	86	396	2530	0.478316	0.676998
molecular function	GO:0018667	cyclohexanone monooxygenase activity	1	4	396	2530	0.478828	0.676998
molecular function	GO:0004324	ferredoxin-NADP+ reductase activity	1	4	396	2530	0.478831	0.676998
molecular function	GO:0016783	sulfurtransferase activity	2	10	396	2530	0.479523	0.676998
molecular function	GO:0016289	CoA hydrolase activity	1	4	396	2530	0.480169	0.676998
molecular function	GO:0016790	thiolester hydrolase activity	1	4	396	2530	0.480169	0.676998
molecular function	GO:0015419	sulfate transmembrane-transporting ATPase activity	1	4	396	2530	0.480233	0.676998
molecular function	GO:0019114	catechol dioxygenase activity	1	4	396	2530	0.48045	0.676998
molecular function	GO:0042578	phosphoric ester hydrolase activity	4	22	396	2530	0.48291	0.678262
molecular function	GO:0046873	metal ion transmembrane transporter activity	3	17	396	2530	0.48584	0.680177
molecular function	GO:0008745	N-acetylmuramoyl-L-alanine amidase activity	1	4	396	2530	0.487774	0.680688
molecular function	GO:0019201	nucleotide kinase activity	1	4	396	2530	0.500969	0.69686
molecular function	GO:0003743	translation initiation factor activity	1	4	396	2530	0.511257	0.708899
molecular function	GO:0004792	thiosulfate sulfurtransferase activity	1	4	396	2530	0.513977	0.710402
molecular function	GO:0008374	O-acyltransferase activity	2	11	396	2530	0.515747	0.710585
molecular function	GO:0003887	DNA-directed DNA polymerase activity	2	11	396	2530	0.525278	0.719151
molecular function	GO:0034061	DNA polymerase activity	2	11	396	2530	0.525278	0.719151
molecular function	GO:0016853	isomerase activity	11	70	396	2530	0.530217	0.723629
molecular function	GO:0015075	ion transmembrane transporter activity	10	65	396	2530	0.551759	0.748699
molecular function	GO:0003916	DNA topoisomerase activity	1	5	396	2530	0.555286	0.748699
molecular function	GO:0003909	DNA ligase activity	1	5	396	2530	0.556717	0.748699
molecular function	GO:0008233	peptidase activity	9	59	396	2530	0.557084	0.748699
molecular function	GO:0008774	acetaldehyde dehydrogenase (acetylating) activity	1	5	396	2530	0.557211	0.748699
molecular function	GO:0008324	cation transmembrane transporter activity	7	46	396	2530	0.568998	0.762176
molecular function	GO:0022892	substrate-specific transporter activity	11	72	396	2530	0.571902	0.76371
molecular function	GO:0046983	protein dimerization activity	2	12	396	2530	0.577311	0.768567
molecular function	GO:0016772	transferase activity, transferring phosphorus-containing groups	23	154	396	2530	0.590167	0.783279
molecular function	GO:0019205	nucleobase-containing compound kinase activity	1	5	396	2530	0.592134	0.783494
molecular function	GO:0042625	ATPase activity, coupled to transmembrane movement of ions	4	27	396	2530	0.606047	0.799467
molecular function	GO:0003824	catalytic activity	305	1990	396	2530	0.61396	0.807451
molecular function	GO:0004003	ATP-dependent DNA helicase activity	1	6	396	2530	0.617627	0.809819
molecular function	GO:0016886	ligase activity, forming phosphoric ester bonds	1	6	396	2530	0.623449	0.813358
molecular function	GO:0016405	CoA-ligase activity	1	6	396	2530	0.624075	0.813358
molecular function	GO:0016668	oxidoreductase activity, acting on a sulfur group of donors, NAD(P) as acceptor	1	6	396	2530	0.628675	0.816901
molecular function	GO:0016779	nucleotidyltransferase activity	6	42	396	2530	0.637194	0.823856
molecular function	GO:0022891	substrate-specific transmembrane transporter activity	10	69	396	2530	0.637824	0.823856
molecular function	GO:0004497	monooxygenase activity	11	75	396	2530	0.641657	0.826348
molecular function	GO:0010181	FMN binding	5	33	396	2530	0.649756	0.834303
molecular function	GO:0016709	oxidoreductase activity, acting on paired donors, with incorporation or reduction of molecular oxygen, NAD(P)H as one donor, and incorporation of one atom of oxygen	2	14	396	2530	0.657213	0.840996
molecular function	GO:0016854	racemase and epimerase activity	2	14	396	2530	0.660371	0.840996
molecular function	GO:0016641	oxidoreductase activity, acting on the CH-NH2 group of donors, oxygen as acceptor	1	6	396	2530	0.667176	0.840996
molecular function	GO:0022890	inorganic cation transmembrane transporter activity	4	29	396	2530	0.668421	0.840996
molecular function	GO:0035731	dinitrosyl-iron complex binding	1	5	396	2530	0.670339	0.840996
molecular function	GO:0004812	aminoacyl-tRNA ligase activity	3	22	396	2530	0.674084	0.840996
molecular function	GO:0016875	ligase activity, forming carbon-oxygen bonds	3	22	396	2530	0.674084	0.840996
molecular function	GO:0016876	ligase activity, forming aminoacyl-tRNA and related compounds	3	22	396	2530	0.674084	0.840996
molecular function	GO:0097159	organic cyclic compound binding	150	971	396	2530	0.674347	0.840996
molecular function	GO:1901363	heterocyclic compound binding	150	971	396	2530	0.674347	0.840996
molecular function	GO:0051920	peroxiredoxin activity	2	13	396	2530	0.683459	0.849918
molecular function	GO:0016742	hydroxymethyl-, formyl- and related transferase activity	1	7	396	2530	0.685966	0.850598
molecular function	GO:0004540	ribonuclease activity	1	7	396	2530	0.690807	0.854161
molecular function	GO:0016730	oxidoreductase activity, acting on iron-sulfur proteins as donors	1	7	396	2530	0.704332	0.865495
molecular function	GO:0016731	oxidoreductase activity, acting on iron-sulfur proteins as donors, NAD or NADP as acceptor	1	7	396	2530	0.704332	0.865495
molecular function	GO:0000287	magnesium ion binding	6	45	396	2530	0.708187	0.865495
molecular function	GO:0004175	endopeptidase activity	3	23	396	2530	0.708684	0.865495
molecular function	GO:0015077	monovalent inorganic cation transmembrane transporter activity	3	23	396	2530	0.709945	0.865495
molecular function	GO:0008483	transaminase activity	3	24	396	2530	0.722344	0.875691
molecular function	GO:0016769	transferase activity, transferring nitrogenous groups	3	24	396	2530	0.722344	0.875691
molecular function	GO:0005342	organic acid transmembrane transporter activity	1	8	396	2530	0.728683	0.876261
molecular function	GO:0046943	carboxylic acid transmembrane transporter activity	1	8	396	2530	0.728683	0.876261
molecular function	GO:0004222	metalloendopeptidase activity	1	8	396	2530	0.728872	0.876261
molecular function	GO:0015078	hydrogen ion transmembrane transporter activity	2	16	396	2530	0.731915	0.877489
molecular function	GO:0016301	kinase activity	12	90	396	2530	0.748781	0.895237
molecular function	GO:0030151	molybdenum ion binding	1	9	396	2530	0.769412	0.915557
molecular function	GO:0008514	organic anion transmembrane transporter activity	1	9	396	2530	0.769996	0.915557
molecular function	GO:0016628	oxidoreductase activity, acting on the CH-CH group of donors, NAD or NADP as acceptor	1	9	396	2530	0.772259	0.915739
molecular function	GO:0004527	exonuclease activity	2	17	396	2530	0.775835	0.917472
molecular function	GO:0001883	purine nucleoside binding	38	277	396	2530	0.786316	0.918317
molecular function	GO:0032550	purine ribonucleoside binding	38	277	396	2530	0.786316	0.918317
molecular function	GO:0032555	purine ribonucleotide binding	38	277	396	2530	0.786316	0.918317
molecular function	GO:0035639	purine ribonucleoside triphosphate binding	38	277	396	2530	0.786316	0.918317
molecular function	GO:0032553	ribonucleotide binding	43	309	396	2530	0.787821	0.918317
molecular function	GO:0070011	peptidase activity, acting on L-amino acid peptides	5	42	396	2530	0.790136	0.918317
molecular function	GO:0001882	nucleoside binding	38	278	396	2530	0.793477	0.918317
molecular function	GO:0032549	ribonucleoside binding	38	278	396	2530	0.793477	0.918317
molecular function	GO:0004386	helicase activity	3	28	396	2530	0.801478	0.921115
molecular function	GO:0022857	transmembrane transporter activity	12	94	396	2530	0.801783	0.921115
molecular function	GO:0016758	transferase activity, transferring hexosyl groups	2	19	396	2530	0.802261	0.921115
molecular function	GO:0070566	adenylyltransferase activity	1	10	396	2530	0.810031	0.927582
molecular function	GO:0017076	purine nucleotide binding	39	289	396	2530	0.825586	0.938224
molecular function	GO:0008026	ATP-dependent helicase activity	1	11	396	2530	0.830793	0.938224
molecular function	GO:0070035	purine NTP-dependent helicase activity	1	11	396	2530	0.830793	0.938224
molecular function	GO:0004553	hydrolase activity, hydrolyzing O-glycosyl compounds	1	11	396	2530	0.83344	0.938224
molecular function	GO:0022804	active transmembrane transporter activity	5	45	396	2530	0.834476	0.938224
molecular function	GO:0042626	ATPase activity, coupled to transmembrane movement of substances	4	37	396	2530	0.835719	0.938224
molecular function	GO:0043492	ATPase activity, coupled to movement of substances	4	37	396	2530	0.835719	0.938224
molecular function	GO:0016638	oxidoreductase activity, acting on the CH-NH2 group of donors	2	20	396	2530	0.836619	0.938224
molecular function	GO:0016817	hydrolase activity, acting on acid anhydrides	19	150	396	2530	0.841397	0.94115
molecular function	GO:0042623	ATPase activity, coupled	6	54	396	2530	0.8489	0.945085
molecular function	GO:0008270	zinc ion binding	7	61	396	2530	0.84927	0.945085
molecular function	GO:0019829	cation-transporting ATPase activity	2	21	396	2530	0.85282	0.946608
molecular function	GO:0008762	UDP-N-acetylmuramate dehydrogenase activity	1	12	396	2530	0.859094	0.949272
molecular function	GO:0017111	nucleoside-triphosphatase activity	17	139	396	2530	0.862403	0.949272
molecular function	GO:0015399	primary active transmembrane transporter activity	4	39	396	2530	0.864814	0.949272
molecular function	GO:0015405	P-P-bond-hydrolysis-driven transmembrane transporter activity	4	39	396	2530	0.864814	0.949272
molecular function	GO:0004252	serine-type endopeptidase activity	1	12	396	2530	0.866231	0.949272
molecular function	GO:0004519	endonuclease activity	2	21	396	2530	0.868807	0.949272
molecular function	GO:0003676	nucleic acid binding	71	482	396	2530	0.87053	0.949272
molecular function	GO:0016462	pyrophosphatase activity	18	148	396	2530	0.879727	0.952797
molecular function	GO:0016818	hydrolase activity, acting on acid anhydrides, in phosphorus-containing anhydrides	18	148	396	2530	0.879727	0.952797
molecular function	GO:0016877	ligase activity, forming carbon-sulfur bonds	3	32	396	2530	0.88035	0.952797
molecular function	GO:0043565	sequence-specific DNA binding	4	38	396	2530	0.885501	0.955172
molecular function	GO:0005524	ATP binding	33	258	396	2530	0.889588	0.955172
molecular function	GO:0032559	adenyl ribonucleotide binding	33	258	396	2530	0.889588	0.955172
molecular function	GO:0016820	hydrolase activity, acting on acid anhydrides, catalyzing transmembrane movement of substances	4	41	396	2530	0.892138	0.955172
molecular function	GO:0030170	pyridoxal phosphate binding	3	33	396	2530	0.893548	0.955172
molecular function	GO:0005215	transporter activity	15	128	396	2530	0.90816	0.968407
molecular function	GO:0030554	adenyl nucleotide binding	34	270	396	2530	0.913742	0.969983
molecular function	GO:0008237	metallopeptidase activity	1	15	396	2530	0.914108	0.969983
molecular function	GO:0016773	phosphotransferase activity, alcohol group as acceptor	4	44	396	2530	0.918234	0.971984
molecular function	GO:0016788	hydrolase activity, acting on ester bonds	10	91	396	2530	0.925621	0.976429
molecular function	GO:0008080	N-acetyltransferase activity	1	15	396	2530	0.929707	0.976429
molecular function	GO:0008236	serine-type peptidase activity	1	16	396	2530	0.931432	0.976429
molecular function	GO:0017171	serine hydrolase activity	1	16	396	2530	0.931432	0.976429
molecular function	GO:0016410	N-acyltransferase activity	1	16	396	2530	0.940347	0.983399
molecular function	GO:0016887	ATPase activity	11	109	396	2530	0.955932	0.995929
molecular function	GO:0016811	hydrolase activity, acting on carbon-nitrogen (but not peptide) bonds, in linear amides	1	19	396	2530	0.957996	0.995929
molecular function	GO:0004518	nuclease activity	4	48	396	2530	0.959213	0.995929
molecular function	GO:0008168	methyltransferase activity	5	60	396	2530	0.967465	0.997027
molecular function	GO:0016765	transferase activity, transferring alkyl or aryl (other than methyl) groups	1	21	396	2530	0.969469	0.997027
molecular function	GO:0016810	hydrolase activity, acting on carbon-nitrogen (but not peptide) bonds	3	42	396	2530	0.969828	0.997027
molecular function	GO:0016645	oxidoreductase activity, acting on the CH-NH group of donors	1	21	396	2530	0.976967	0.997027
molecular function	GO:0016798	hydrolase activity, acting on glycosyl bonds	1	23	396	2530	0.978157	0.997027
molecular function	GO:0004871	signal transducer activity	1	24	396	2530	0.98038	0.997027
molecular function	GO:0060089	molecular transducer activity	1	24	396	2530	0.98038	0.997027
molecular function	GO:0016741	transferase activity, transferring one-carbon groups	5	66	396	2530	0.983133	0.997027
molecular function	GO:0004467	long-chain fatty acid-CoA ligase activity	1	25	396	2530	0.983243	0.997027
molecular function	GO:0015645	fatty acid ligase activity	1	25	396	2530	0.983243	0.997027
molecular function	GO:0003700	sequence-specific DNA binding transcription factor activity	10	109	396	2530	0.989614	0.997498
molecular function	GO:0004672	protein kinase activity	1	28	396	2530	0.990195	0.997498
molecular function	GO:0001071	nucleic acid binding transcription factor activity	10	110	396	2530	0.990603	0.997498
molecular function	GO:0016787	hydrolase activity	54	485	396	2530	0.998781	1
molecular function	GO:0003677	DNA binding	36	354	396	2530	0.999843	1
molecular function	GO:0003674	molecular_function	396	2530	396	2530	1	1
cellular component	GO:0005840	ribosome	33	50	121	560	1.24735e-08	5.09128e-07
cellular component	GO:0030529	ribonucleoprotein complex	33	51	121	560	2.2136e-08	5.09128e-07
cellular component	GO:0043228	non-membrane-bounded organelle	34	55	121	560	4.84228e-08	5.56862e-07
cellular component	GO:0043232	intracellular non-membrane-bounded organelle	34	55	121	560	4.84228e-08	5.56862e-07
cellular component	GO:0043226	organelle	35	59	121	560	9.30986e-08	7.13756e-07
cellular component	GO:0043229	intracellular organelle	35	59	121	560	9.30986e-08	7.13756e-07
cellular component	GO:0044444	cytoplasmic part	35	67	121	560	2.32138e-06	1.52548e-05
cellular component	GO:0005737	cytoplasm	75	246	121	560	0.000132893	0.000764137
cellular component	GO:0044424	intracellular part	78	267	121	560	0.000330522	0.00168934
cellular component	GO:0032991	macromolecular complex	39	101	121	560	0.000434333	0.00199793
cellular component	GO:0044391	ribosomal subunit	9	13	121	560	0.00139906	0.00585063
cellular component	GO:0005622	intracellular	81	295	121	560	0.00410061	0.015719
cellular component	GO:0044446	intracellular organelle part	9	16	121	560	0.0106477	0.0376766
cellular component	GO:0015935	small ribosomal subunit	5	7	121	560	0.014041	0.0461348
cellular component	GO:0044422	organelle part	9	17	121	560	0.0182777	0.0560515
cellular component	GO:0005623	cell	90	360	121	560	0.0362376	0.0980547
cellular component	GO:0044464	cell part	90	360	121	560	0.0362376	0.0980547
cellular component	GO:0015934	large ribosomal subunit	4	6	121	560	0.0523759	0.13385
cellular component	GO:0044445	cytosolic part	2	3	121	560	0.116031	0.280918
cellular component	GO:0070469	respiratory chain	3	7	121	560	0.154566	0.355501
cellular component	GO:0009325	nitrate reductase complex	1	1	121	560	0.186198	0.407366
cellular component	GO:0005829	cytosol	2	4	121	560	0.194827	0.407366
cellular component	GO:0005835	fatty acid synthase complex	1	1	121	560	0.204178	0.408356
cellular component	GO:0005694	chromosome	1	2	121	560	0.214566	0.411252
cellular component	GO:0009316	3-isopropylmalate dehydratase complex	1	1	121	560	0.245225	0.451214
cellular component	GO:0045273	respiratory chain complex II	1	1	121	560	0.309566	0.508904
cellular component	GO:0045281	succinate dehydrogenase complex	1	1	121	560	0.309566	0.508904
cellular component	GO:0030312	external encapsulating structure	2	6	121	560	0.309768	0.508904
cellular component	GO:0005618	cell wall	1	2	121	560	0.330264	0.523866
cellular component	GO:0005576	extracellular region	1	3	121	560	0.521276	0.744271
cellular component	GO:0043231	intracellular membrane-bounded organelle	1	3	121	560	0.548149	0.744271
cellular component	GO:0030288	outer membrane-bounded periplasmic space	1	4	121	560	0.566293	0.744271
cellular component	GO:0030313	cell envelope	1	4	121	560	0.566293	0.744271
cellular component	GO:0031975	envelope	1	4	121	560	0.566293	0.744271
cellular component	GO:0044462	external encapsulating structure part	1	4	121	560	0.566293	0.744271
cellular component	GO:0043190	ATP-binding cassette (ABC) transporter complex	2	10	121	560	0.645264	0.824504
cellular component	GO:0042597	periplasmic space	1	5	121	560	0.666975	0.829212
cellular component	GO:0043227	membrane-bounded organelle	1	6	121	560	0.840708	1
cellular component	GO:0071944	cell periphery	11	71	121	560	0.914941	1
cellular component	GO:0005886	plasma membrane	10	67	121	560	0.932213	1
cellular component	GO:0043234	protein complex	6	50	121	560	0.962849	1
cellular component	GO:0016021	integral to membrane	16	132	121	560	0.997839	1
cellular component	GO:0031224	intrinsic to membrane	16	132	121	560	0.997839	1
cellular component	GO:0044425	membrane part	19	150	121	560	0.998438	1
cellular component	GO:0016020	membrane	41	271	121	560	0.998537	1
cellular component	GO:0005575	cellular_component	121	560	121	560	1	1
Note: aNumber of up-regulated genes in each term; bNumber of genome genes in each term; cNumber of up-regulated genes in the corresponding GO category; dNumber of genome genes in the corresponding GO category.

## Sheet: S5 Table-TN3
S5 Table Gene Ontology function of differentially expressed genes in t_TN3 and c_TN3 libraries
GO category	GO accession	GO term	Cluster counts in terma	Genome counts in termb	Cluster counts in categoryc	Genome counts in categoryd	P-value	Corrected P-value
biological process	GO:0006412	translation	66	101	570	3262	1.56655e-18	1.29083e-15
biological process	GO:0044267	cellular protein metabolic process	81	175	570	3262	5.01204e-14	2.06496e-11
biological process	GO:0019538	protein metabolic process	97	257	570	3262	3.25731e-12	8.94676e-10
biological process	GO:0044237	cellular metabolic process	336	1469	570	3262	2.18566e-10	4.50246e-08
biological process	GO:0009058	biosynthetic process	242	979	570	3262	1.42968e-08	2.35612e-06
biological process	GO:0009987	cellular process	369	1719	570	3262	1.98112e-08	2.44127e-06
biological process	GO:0044238	primary metabolic process	311	1378	570	3262	2.21008e-08	2.44127e-06
biological process	GO:0009117	nucleotide metabolic process	40	99	570	3262	2.37017e-08	2.44127e-06
biological process	GO:0071704	organic substance metabolic process	333	1505	570	3262	3.00141e-08	2.74795e-06
biological process	GO:0044249	cellular biosynthetic process	230	921	570	3262	4.46435e-08	3.50965e-06
biological process	GO:0006753	nucleoside phosphate metabolic process	40	101	570	3262	4.68521e-08	3.50965e-06
biological process	GO:1901576	organic substance biosynthetic process	232	934	570	3262	5.14939e-08	3.53591e-06
biological process	GO:0006091	generation of precursor metabolites and energy	23	47	570	3262	7.88893e-08	5.00037e-06
biological process	GO:0019637	organophosphate metabolic process	52	149	570	3262	1.03465e-07	6.08968e-06
biological process	GO:0042455	ribonucleoside biosynthetic process	20	34	570	3262	1.64452e-07	9.03392e-06
biological process	GO:0009163	nucleoside biosynthetic process	20	35	570	3262	2.90206e-07	1.4562e-05
biological process	GO:0044281	small molecule metabolic process	109	426	570	3262	3.0043e-07	1.4562e-05
biological process	GO:0055086	nucleobase-containing small molecule metabolic process	42	115	570	3262	3.56832e-07	1.58686e-05
biological process	GO:0009165	nucleotide biosynthetic process	31	73	570	3262	3.65901e-07	1.58686e-05
biological process	GO:1901659	glycosyl compound biosynthetic process	21	39	570	3262	4.11856e-07	1.69685e-05
biological process	GO:1901293	nucleoside phosphate biosynthetic process	31	74	570	3262	5.04871e-07	1.98102e-05
biological process	GO:0090407	organophosphate biosynthetic process	41	110	570	3262	6.71439e-07	2.51484e-05
biological process	GO:0009060	aerobic respiration	13	20	570	3262	1.15446e-06	4.13597e-05
biological process	GO:0009201	ribonucleoside triphosphate biosynthetic process	10	11	570	3262	1.27939e-06	4.39257e-05
biological process	GO:0042451	purine nucleoside biosynthetic process	15	23	570	3262	1.45658e-06	4.61623e-05
biological process	GO:0046129	purine ribonucleoside biosynthetic process	15	23	570	3262	1.45658e-06	4.61623e-05
biological process	GO:0009260	ribonucleotide biosynthetic process	22	45	570	3262	1.5895e-06	4.78974e-05
biological process	GO:0006006	glucose metabolic process	14	24	570	3262	1.63056e-06	4.78974e-05
biological process	GO:0009116	nucleoside metabolic process	23	48	570	3262	1.68571e-06	4.78974e-05
biological process	GO:0046390	ribose phosphate biosynthetic process	22	46	570	3262	2.39483e-06	6.57781e-05
biological process	GO:1901657	glycosyl compound metabolic process	24	53	570	3262	2.69388e-06	6.95232e-05
biological process	GO:0009259	ribonucleotide metabolic process	23	50	570	3262	2.70337e-06	6.95232e-05
biological process	GO:0019318	hexose metabolic process	15	28	570	3262	2.7843e-06	6.95232e-05
biological process	GO:0009119	ribonucleoside metabolic process	21	43	570	3262	3.472e-06	7.81442e-05
biological process	GO:1901566	organonitrogen compound biosynthetic process	72	261	570	3262	3.49032e-06	7.81442e-05
biological process	GO:0006754	ATP biosynthetic process	8	8	570	3262	3.69857e-06	7.81442e-05
biological process	GO:0015985	energy coupled proton transport, down electrochemical gradient	8	8	570	3262	3.69857e-06	7.81442e-05
biological process	GO:0015986	ATP synthesis coupled proton transport	8	8	570	3262	3.69857e-06	7.81442e-05
biological process	GO:0046034	ATP metabolic process	8	8	570	3262	3.69857e-06	7.81442e-05
biological process	GO:0019693	ribose phosphate metabolic process	23	51	570	3262	3.9167e-06	8.0684e-05
biological process	GO:0005996	monosaccharide metabolic process	16	32	570	3262	4.11254e-06	8.2652e-05
biological process	GO:0009199	ribonucleoside triphosphate metabolic process	10	12	570	3262	5.00188e-06	9.81321e-05
biological process	GO:0006099	tricarboxylic acid cycle	10	14	570	3262	5.33677e-06	0.000102267
biological process	GO:1901564	organonitrogen compound metabolic process	93	370	570	3262	1.0332e-05	0.00019349
biological process	GO:0006164	purine nucleotide biosynthetic process	18	37	570	3262	1.33741e-05	0.000244895
biological process	GO:0009152	purine ribonucleotide biosynthetic process	17	34	570	3262	1.74239e-05	0.000312116
biological process	GO:0009142	nucleoside triphosphate biosynthetic process	10	13	570	3262	1.91997e-05	0.000336608
biological process	GO:0072522	purine-containing compound biosynthetic process	19	41	570	3262	1.97128e-05	0.000338402
biological process	GO:0045333	cellular respiration	14	28	570	3262	2.68266e-05	0.000451125
biological process	GO:0009150	purine ribonucleotide metabolic process	18	39	570	3262	3.03697e-05	0.000500493
biological process	GO:0042777	plasma membrane ATP synthesis coupled proton transport	6	6	570	3262	3.26708e-05	0.000527857
biological process	GO:0009145	purine nucleoside triphosphate biosynthetic process	8	9	570	3262	3.62214e-05	0.00056314
biological process	GO:0009206	purine ribonucleoside triphosphate biosynthetic process	8	9	570	3262	3.62214e-05	0.00056314
biological process	GO:0042278	purine nucleoside metabolic process	16	32	570	3262	4.44638e-05	0.000666149
biological process	GO:0046128	purine ribonucleoside metabolic process	16	32	570	3262	4.44638e-05	0.000666149
biological process	GO:0006007	glucose catabolic process	11	20	570	3262	5.10437e-05	0.000725173
biological process	GO:0019320	hexose catabolic process	11	20	570	3262	5.10437e-05	0.000725173
biological process	GO:0046365	monosaccharide catabolic process	11	20	570	3262	5.10437e-05	0.000725173
biological process	GO:1901135	carbohydrate derivative metabolic process	37	118	570	3262	5.34235e-05	0.000746118
biological process	GO:0006163	purine nucleotide metabolic process	19	44	570	3262	5.61358e-05	0.000770932
biological process	GO:0006733	oxidoreduction coenzyme metabolic process	11	20	570	3262	8.50135e-05	0.00111192
biological process	GO:0019362	pyridine nucleotide metabolic process	11	20	570	3262	8.50135e-05	0.00111192
biological process	GO:0046496	nicotinamide nucleotide metabolic process	11	20	570	3262	8.50135e-05	0.00111192
biological process	GO:1901137	carbohydrate derivative biosynthetic process	28	82	570	3262	0.000106128	0.00134353
biological process	GO:0015980	energy derivation by oxidation of organic compounds	15	35	570	3262	0.000113542	0.00134353
biological process	GO:0008104	protein localization	9	12	570	3262	0.000113807	0.00134353
biological process	GO:0015031	protein transport	9	12	570	3262	0.000113807	0.00134353
biological process	GO:0033036	macromolecule localization	9	12	570	3262	0.000113807	0.00134353
biological process	GO:0045184	establishment of protein localization	9	12	570	3262	0.000113807	0.00134353
biological process	GO:0009144	purine nucleoside triphosphate metabolic process	8	10	570	3262	0.000115765	0.00134353
biological process	GO:0009205	purine ribonucleoside triphosphate metabolic process	8	10	570	3262	0.000115765	0.00134353
biological process	GO:0051186	cofactor metabolic process	33	103	570	3262	0.000119774	0.00136095
biological process	GO:0070887	cellular response to chemical stimulus	8	12	570	3262	0.000120569	0.00136095
biological process	GO:0006818	hydrogen transport	8	10	570	3262	0.00013354	0.00146522
biological process	GO:0015992	proton transport	8	10	570	3262	0.00013354	0.00146522
biological process	GO:0072524	pyridine-containing compound metabolic process	12	24	570	3262	0.000135142	0.00146522
biological process	GO:0043436	oxoacid metabolic process	65	260	570	3262	0.000169481	0.00181367
biological process	GO:0019752	carboxylic acid metabolic process	64	257	570	3262	0.000201391	0.00212751
biological process	GO:0006082	organic acid metabolic process	65	263	570	3262	0.000235274	0.002454
biological process	GO:0009141	nucleoside triphosphate metabolic process	10	16	570	3262	0.000281258	0.00289696
biological process	GO:0072521	purine-containing compound metabolic process	20	53	570	3262	0.000353452	0.00359561
biological process	GO:0000302	response to reactive oxygen species	6	8	570	3262	0.000445946	0.00417568
biological process	GO:0010035	response to inorganic substance	6	8	570	3262	0.000445946	0.00417568
biological process	GO:0034599	cellular response to oxidative stress	6	8	570	3262	0.000445946	0.00417568
biological process	GO:0034614	cellular response to reactive oxygen species	6	8	570	3262	0.000445946	0.00417568
biological process	GO:0072593	reactive oxygen species metabolic process	6	8	570	3262	0.000445946	0.00417568
biological process	GO:1901700	response to oxygen-containing compound	6	8	570	3262	0.000445946	0.00417568
biological process	GO:1901701	cellular response to oxygen-containing compound	6	8	570	3262	0.000445946	0.00417568
biological process	GO:0006778	porphyrin-containing compound metabolic process	8	15	570	3262	0.000768599	0.00711602
biological process	GO:0044723	single-organism carbohydrate metabolic process	21	67	570	3262	0.00079816	0.00722182
biological process	GO:0022613	ribonucleoprotein complex biogenesis	8	13	570	3262	0.00080632	0.00722182
biological process	GO:0042254	ribosome biogenesis	8	13	570	3262	0.00080632	0.00722182
biological process	GO:0022607	cellular component assembly	9	15	570	3262	0.000876151	0.0077225
biological process	GO:0044724	single-organism carbohydrate catabolic process	11	26	570	3262	0.000880965	0.0077225
biological process	GO:0044710	single-organism metabolic process	225	1151	570	3262	0.00121921	0.0105751
biological process	GO:0016052	carbohydrate catabolic process	11	27	570	3262	0.00136911	0.0117515
biological process	GO:0006796	phosphate-containing compound metabolic process	68	291	570	3262	0.00145578	0.0123666
biological process	GO:0030163	protein catabolic process	6	9	570	3262	0.00161815	0.0136057
biological process	GO:0006793	phosphorus metabolic process	69	298	570	3262	0.00164088	0.0136431
biological process	GO:0006096	glycolysis	6	10	570	3262	0.00165571	0.0136431
biological process	GO:0010467	gene expression	146	583	570	3262	0.00208034	0.0169723
biological process	GO:0006886	intracellular protein transport	5	7	570	3262	0.00226521	0.0177765
biological process	GO:0034613	cellular protein localization	5	7	570	3262	0.00226521	0.0177765
biological process	GO:0046907	intracellular transport	5	7	570	3262	0.00226521	0.0177765
biological process	GO:0070727	cellular macromolecule localization	5	7	570	3262	0.00226521	0.0177765
biological process	GO:0010498	proteasomal protein catabolic process	4	5	570	3262	0.00237773	0.0178114
biological process	GO:0019941	modification-dependent protein catabolic process	4	5	570	3262	0.00237773	0.0178114
biological process	GO:0043632	modification-dependent macromolecule catabolic process	4	5	570	3262	0.00237773	0.0178114
biological process	GO:0044257	cellular protein catabolic process	4	5	570	3262	0.00237773	0.0178114
biological process	GO:0051603	proteolysis involved in cellular protein catabolic process	4	5	570	3262	0.00237773	0.0178114
biological process	GO:0006779	porphyrin-containing compound biosynthetic process	7	14	570	3262	0.00253096	0.0187884
biological process	GO:0071840	cellular component organization or biogenesis	17	50	570	3262	0.00309425	0.0227032
biological process	GO:0006979	response to oxidative stress	10	19	570	3262	0.00314682	0.0227032
biological process	GO:0006098	pentose-phosphate shunt	6	11	570	3262	0.00319811	0.0227032
biological process	GO:0006739	NADP metabolic process	6	11	570	3262	0.00319811	0.0227032
biological process	GO:0006740	NADPH regeneration	6	11	570	3262	0.00319811	0.0227032
biological process	GO:0008152	metabolic process	523	2867	570	3262	0.00322364	0.0227032
biological process	GO:0006732	coenzyme metabolic process	23	75	570	3262	0.00372574	0.026017
biological process	GO:0051188	cofactor biosynthetic process	24	80	570	3262	0.00394461	0.027314
biological process	GO:0034645	cellular macromolecule biosynthetic process	145	593	570	3262	0.00408518	0.0280516
biological process	GO:0006950	response to stress	30	101	570	3262	0.00417332	0.02842
biological process	GO:0000303	response to superoxide	4	5	570	3262	0.00433051	0.0285467
biological process	GO:0006801	superoxide metabolic process	4	5	570	3262	0.00433051	0.0285467
biological process	GO:0019430	removal of superoxide radicals	4	5	570	3262	0.00433051	0.0285467
biological process	GO:0071451	cellular response to superoxide	4	5	570	3262	0.00433051	0.0285467
biological process	GO:0006605	protein targeting	4	5	570	3262	0.00451967	0.0295572
biological process	GO:0051641	cellular localization	6	9	570	3262	0.00522178	0.0336152
biological process	GO:0051649	establishment of localization in cell	6	9	570	3262	0.00522178	0.0336152
biological process	GO:0006520	cellular amino acid metabolic process	45	193	570	3262	0.00584921	0.0373624
biological process	GO:0044085	cellular component biogenesis	14	40	570	3262	0.00613136	0.0388634
biological process	GO:0042168	heme metabolic process	4	6	570	3262	0.00652679	0.041054
biological process	GO:0015672	monovalent inorganic cation transport	11	28	570	3262	0.00667085	0.0416423
biological process	GO:0016226	iron-sulfur cluster assembly	4	5	570	3262	0.0071283	0.0438337
biological process	GO:0031163	metallo-sulfur cluster assembly	4	5	570	3262	0.0071283	0.0438337
biological process	GO:0009059	macromolecule biosynthetic process	145	602	570	3262	0.00754784	0.0460698
biological process	GO:0043952	protein transport by the Sec complex	3	3	570	3262	0.0081065	0.0487573
biological process	GO:0065002	intracellular protein transmembrane transport	3	3	570	3262	0.0081065	0.0487573
biological process	GO:0034660	ncRNA metabolic process	15	49	570	3262	0.00834743	0.0498426
biological process	GO:0044265	cellular macromolecule catabolic process	9	23	570	3262	0.00943042	0.0559041
biological process	GO:0009057	macromolecule catabolic process	12	35	570	3262	0.00986252	0.058048
biological process	GO:0006720	isoprenoid metabolic process	5	10	570	3262	0.0102777	0.0587827
biological process	GO:0008299	isoprenoid biosynthetic process	5	10	570	3262	0.0102777	0.0587827
biological process	GO:0008652	cellular amino acid biosynthetic process	29	115	570	3262	0.0103535	0.0587827
biological process	GO:0016043	cellular component organization	12	34	570	3262	0.0105671	0.0587827
biological process	GO:1901607	alpha-amino acid biosynthetic process	24	92	570	3262	0.0105915	0.0587827
biological process	GO:0009435	NAD biosynthetic process	5	9	570	3262	0.0106294	0.0587827
biological process	GO:0019359	nicotinamide nucleotide biosynthetic process	5	9	570	3262	0.0106294	0.0587827
biological process	GO:0019363	pyridine nucleotide biosynthetic process	5	9	570	3262	0.0106294	0.0587827
biological process	GO:0019674	NAD metabolic process	5	9	570	3262	0.0106294	0.0587827
biological process	GO:0022900	electron transport chain	7	17	570	3262	0.0107428	0.059014
biological process	GO:0071806	protein transmembrane transport	5	7	570	3262	0.0108757	0.0593482
biological process	GO:0044260	cellular macromolecule metabolic process	185	827	570	3262	0.0110948	0.0601453
biological process	GO:0009156	ribonucleoside monophosphate biosynthetic process	10	28	570	3262	0.0114173	0.0610897
biological process	GO:0009161	ribonucleoside monophosphate metabolic process	10	28	570	3262	0.0114173	0.0610897
biological process	GO:0006265	DNA topological change	3	4	570	3262	0.0115754	0.0615365
biological process	GO:0009099	valine biosynthetic process	3	4	570	3262	0.0116804	0.0616963
biological process	GO:0015988	energy coupled proton transmembrane transport, against electrochemical gradient	3	3	570	3262	0.0118478	0.0617887
biological process	GO:0015991	ATP hydrolysis coupled proton transport	3	3	570	3262	0.0118478	0.0617887
biological process	GO:0006573	valine metabolic process	4	7	570	3262	0.0119507	0.0619333
biological process	GO:1901575	organic substance catabolic process	31	127	570	3262	0.0132181	0.0680732
biological process	GO:0022618	ribonucleoprotein complex assembly	3	3	570	3262	0.0135703	0.0681823
biological process	GO:0042255	ribosome assembly	3	3	570	3262	0.0135703	0.0681823
biological process	GO:0070925	organelle assembly	3	3	570	3262	0.0135703	0.0681823
biological process	GO:0071826	ribonucleoprotein complex subunit organization	3	3	570	3262	0.0135703	0.0681823
biological process	GO:1901605	alpha-amino acid metabolic process	33	139	570	3262	0.0137113	0.0684735
biological process	GO:0043933	macromolecular complex subunit organization	7	15	570	3262	0.0139184	0.0690889
biological process	GO:0072525	pyridine-containing compound biosynthetic process	6	13	570	3262	0.0140373	0.0692618
biological process	GO:0090501	RNA phosphodiester bond hydrolysis	5	9	570	3262	0.0142028	0.0696612
biological process	GO:0006413	translational initiation	4	6	570	3262	0.0162955	0.0794526
biological process	GO:0006996	organelle organization	4	6	570	3262	0.0165812	0.08037
biological process	GO:0009628	response to abiotic stimulus	4	7	570	3262	0.0191733	0.0923904
biological process	GO:0015669	gas transport	3	4	570	3262	0.0212377	0.101155
biological process	GO:0015671	oxygen transport	3	4	570	3262	0.0212377	0.101155
biological process	GO:0009056	catabolic process	33	142	570	3262	0.0220351	0.102715
biological process	GO:0006177	GMP biosynthetic process	2	2	570	3262	0.0221275	0.102715
biological process	GO:0046037	GMP metabolic process	2	2	570	3262	0.0221275	0.102715
biological process	GO:0010124	phenylacetate catabolic process	2	2	570	3262	0.0221276	0.102715
biological process	GO:0043934	sporulation	2	2	570	3262	0.0221883	0.102715
biological process	GO:0006081	cellular aldehyde metabolic process	4	8	570	3262	0.022459	0.102815
biological process	GO:0009266	response to temperature stimulus	3	4	570	3262	0.0224596	0.102815
biological process	GO:0006457	protein folding	5	10	570	3262	0.0233265	0.106194
biological process	GO:0072527	pyrimidine-containing compound metabolic process	11	34	570	3262	0.0240727	0.10824
biological process	GO:0009126	purine nucleoside monophosphate metabolic process	7	19	570	3262	0.0244328	0.10824
biological process	GO:0009127	purine nucleoside monophosphate biosynthetic process	7	19	570	3262	0.0244328	0.10824
biological process	GO:0009167	purine ribonucleoside monophosphate metabolic process	7	19	570	3262	0.0244328	0.10824
biological process	GO:0009168	purine ribonucleoside monophosphate biosynthetic process	7	19	570	3262	0.0244328	0.10824
biological process	GO:0044210	'de novo' CTP biosynthetic process	2	2	570	3262	0.0255496	0.111124
biological process	GO:0006563	L-serine metabolic process	3	5	570	3262	0.0259723	0.111124
biological process	GO:0006783	heme biosynthetic process	3	5	570	3262	0.0262236	0.111124
biological process	GO:0006399	tRNA metabolic process	12	42	570	3262	0.0266295	0.111124
biological process	GO:0051187	cofactor catabolic process	2	2	570	3262	0.0270126	0.111124
biological process	GO:0009891	positive regulation of biosynthetic process	3	4	570	3262	0.0272386	0.111124
biological process	GO:0009893	positive regulation of metabolic process	3	4	570	3262	0.0272386	0.111124
biological process	GO:0010557	positive regulation of macromolecule biosynthetic process	3	4	570	3262	0.0272386	0.111124
biological process	GO:0010604	positive regulation of macromolecule metabolic process	3	4	570	3262	0.0272386	0.111124
biological process	GO:0031325	positive regulation of cellular metabolic process	3	4	570	3262	0.0272386	0.111124
biological process	GO:0031328	positive regulation of cellular biosynthetic process	3	4	570	3262	0.0272386	0.111124
biological process	GO:0048518	positive regulation of biological process	3	4	570	3262	0.0272386	0.111124
biological process	GO:0048522	positive regulation of cellular process	3	4	570	3262	0.0272386	0.111124
biological process	GO:0006094	gluconeogenesis	3	5	570	3262	0.0272416	0.111124
biological process	GO:0019319	hexose biosynthetic process	3	5	570	3262	0.0272416	0.111124
biological process	GO:0046364	monosaccharide biosynthetic process	3	5	570	3262	0.0272416	0.111124
biological process	GO:0006812	cation transport	15	51	570	3262	0.0276215	0.112119
biological process	GO:0009240	isopentenyl diphosphate biosynthetic process	3	5	570	3262	0.0288453	0.114824
biological process	GO:0019288	isopentenyl diphosphate biosynthetic process, mevalonate-independent pathway	3	5	570	3262	0.0288453	0.114824
biological process	GO:0019682	glyceraldehyde-3-phosphate metabolic process	3	5	570	3262	0.0288453	0.114824
biological process	GO:0046490	isopentenyl diphosphate metabolic process	3	5	570	3262	0.0288453	0.114824
biological process	GO:0043170	macromolecule metabolic process	203	952	570	3262	0.0290356	0.115026
biological process	GO:0006352	DNA-dependent transcription, initiation	8	22	570	3262	0.0292846	0.115457
biological process	GO:0034622	cellular macromolecular complex assembly	4	7	570	3262	0.0347027	0.134932
biological process	GO:0009123	nucleoside monophosphate metabolic process	10	32	570	3262	0.0348147	0.134932
biological process	GO:0009124	nucleoside monophosphate biosynthetic process	10	32	570	3262	0.0348147	0.134932
biological process	GO:0044205	'de novo' UMP biosynthetic process	3	5	570	3262	0.0348794	0.134932
biological process	GO:0065003	macromolecular complex assembly	5	10	570	3262	0.0351811	0.135464
biological process	GO:0016072	rRNA metabolic process	4	8	570	3262	0.0355225	0.136142
biological process	GO:0006213	pyrimidine nucleoside metabolic process	5	11	570	3262	0.0365016	0.136208
biological process	GO:0046131	pyrimidine ribonucleoside metabolic process	5	11	570	3262	0.0365016	0.136208
biological process	GO:0046132	pyrimidine ribonucleoside biosynthetic process	5	11	570	3262	0.0365016	0.136208
biological process	GO:0046134	pyrimidine nucleoside biosynthetic process	5	11	570	3262	0.0365016	0.136208
biological process	GO:0000413	protein peptidyl-prolyl isomerization	2	2	570	3262	0.0365316	0.136208
biological process	GO:0018208	peptidyl-proline modification	2	2	570	3262	0.0365316	0.136208
biological process	GO:0006366	transcription from RNA polymerase II promoter	2	2	570	3262	0.0392521	0.145039
biological process	GO:0006367	transcription initiation from RNA polymerase II promoter	2	2	570	3262	0.0392521	0.145039
biological process	GO:0072528	pyrimidine-containing compound biosynthetic process	10	32	570	3262	0.0398058	0.146428
biological process	GO:0006354	DNA-dependent transcription, elongation	2	2	570	3262	0.0407372	0.148134
biological process	GO:0032784	regulation of DNA-dependent transcription, elongation	2	2	570	3262	0.0407372	0.148134
biological process	GO:0016053	organic acid biosynthetic process	32	140	570	3262	0.0409887	0.148134
biological process	GO:0046394	carboxylic acid biosynthetic process	32	140	570	3262	0.0409887	0.148134
biological process	GO:0006549	isoleucine metabolic process	3	6	570	3262	0.0462824	0.165776
biological process	GO:0009097	isoleucine biosynthetic process	3	6	570	3262	0.0462824	0.165776
biological process	GO:0005975	carbohydrate metabolic process	27	125	570	3262	0.0464735	0.165776
biological process	GO:0006090	pyruvate metabolic process	3	6	570	3262	0.0503145	0.17725
biological process	GO:0000027	ribosomal large subunit assembly	2	2	570	3262	0.0503355	0.17725
biological process	GO:0042273	ribosomal large subunit biogenesis	2	2	570	3262	0.0503355	0.17725
biological process	GO:0030091	protein repair	2	2	570	3262	0.0507065	0.177796
biological process	GO:0006396	RNA processing	11	39	570	3262	0.0514916	0.179784
biological process	GO:0042221	response to chemical stimulus	10	35	570	3262	0.0527351	0.183349
biological process	GO:0051301	cell division	7	22	570	3262	0.0552515	0.191291
biological process	GO:0034470	ncRNA processing	9	30	570	3262	0.0559354	0.192315
biological process	GO:0009218	pyrimidine ribonucleotide metabolic process	5	12	570	3262	0.0562474	0.192315
biological process	GO:0009220	pyrimidine ribonucleotide biosynthetic process	5	12	570	3262	0.0562474	0.192315
biological process	GO:0006220	pyrimidine nucleotide metabolic process	7	20	570	3262	0.056818	0.193463
biological process	GO:0006414	translational elongation	5	12	570	3262	0.0579452	0.196489
biological process	GO:0042542	response to hydrogen peroxide	2	3	570	3262	0.0597229	0.19715
biological process	GO:0042743	hydrogen peroxide metabolic process	2	3	570	3262	0.0597229	0.19715
biological process	GO:0042744	hydrogen peroxide catabolic process	2	3	570	3262	0.0597229	0.19715
biological process	GO:0070301	cellular response to hydrogen peroxide	2	3	570	3262	0.0597229	0.19715
biological process	GO:0006564	L-serine biosynthetic process	2	3	570	3262	0.0598148	0.19715
biological process	GO:0006782	protoporphyrinogen IX biosynthetic process	2	3	570	3262	0.0598149	0.19715
biological process	GO:0046501	protoporphyrinogen IX metabolic process	2	3	570	3262	0.0598149	0.19715
biological process	GO:0009108	coenzyme biosynthetic process	15	54	570	3262	0.0604954	0.198598
biological process	GO:0044283	small molecule biosynthetic process	40	187	570	3262	0.0630084	0.206027
biological process	GO:0006260	DNA replication	8	28	570	3262	0.0638421	0.207095
biological process	GO:0042440	pigment metabolic process	5	14	570	3262	0.0638544	0.207095
biological process	GO:0046483	heterocycle metabolic process	184	914	570	3262	0.0640888	0.207095
biological process	GO:1901360	organic cyclic compound metabolic process	188	937	570	3262	0.0651348	0.209653
biological process	GO:0006401	RNA catabolic process	2	3	570	3262	0.0683007	0.218543
biological process	GO:0070475	rRNA base methylation	2	3	570	3262	0.0684273	0.218543
biological process	GO:0006353	DNA-dependent transcription, termination	3	5	570	3262	0.0693324	0.220579
biological process	GO:0034220	ion transmembrane transport	12	43	570	3262	0.0696276	0.220666
biological process	GO:1901068	guanosine-containing compound metabolic process	3	6	570	3262	0.0705629	0.22251
biological process	GO:0033013	tetrapyrrole metabolic process	9	33	570	3262	0.0707495	0.22251
biological process	GO:0006721	terpenoid metabolic process	3	7	570	3262	0.0722549	0.225523
biological process	GO:0016114	terpenoid biosynthetic process	3	7	570	3262	0.0722549	0.225523
biological process	GO:0022402	cell cycle process	2	3	570	3262	0.0765878	0.238145
biological process	GO:0044711	single-organism biosynthetic process	40	191	570	3262	0.0807637	0.250185
biological process	GO:0009064	glutamine family amino acid metabolic process	10	40	570	3262	0.0866711	0.26605
biological process	GO:0000162	tryptophan biosynthetic process	3	7	570	3262	0.0871764	0.26605
biological process	GO:0042435	indole-containing compound biosynthetic process	3	7	570	3262	0.0871764	0.26605
biological process	GO:0046219	indolalkylamine biosynthetic process	3	7	570	3262	0.0871764	0.26605
biological process	GO:0009084	glutamine family amino acid biosynthetic process	5	16	570	3262	0.0909393	0.276509
biological process	GO:0006526	arginine biosynthetic process	3	7	570	3262	0.0927759	0.281057
biological process	GO:0046148	pigment biosynthetic process	4	12	570	3262	0.0980499	0.295945
biological process	GO:1901070	guanosine-containing compound biosynthetic process	2	3	570	3262	0.0988937	0.297403
biological process	GO:0009069	serine family amino acid metabolic process	5	15	570	3262	0.101065	0.302829
biological process	GO:0009408	response to heat	2	3	570	3262	0.103448	0.308844
biological process	GO:0016051	carbohydrate biosynthetic process	8	31	570	3262	0.104779	0.309598
biological process	GO:0006241	CTP biosynthetic process	2	3	570	3262	0.105579	0.309598
biological process	GO:0009208	pyrimidine ribonucleoside triphosphate metabolic process	2	3	570	3262	0.105579	0.309598
biological process	GO:0009209	pyrimidine ribonucleoside triphosphate biosynthetic process	2	3	570	3262	0.105579	0.309598
biological process	GO:0046036	CTP metabolic process	2	3	570	3262	0.105579	0.309598
biological process	GO:0071103	DNA conformation change	5	17	570	3262	0.106284	0.310561
biological process	GO:0006364	rRNA processing	3	7	570	3262	0.108974	0.312869
biological process	GO:0009081	branched-chain amino acid metabolic process	5	16	570	3262	0.109055	0.312869
biological process	GO:0006805	xenobiotic metabolic process	2	4	570	3262	0.109352	0.312869
biological process	GO:0009410	response to xenobiotic stimulus	2	4	570	3262	0.109352	0.312869
biological process	GO:0042178	xenobiotic catabolic process	2	4	570	3262	0.109352	0.312869
biological process	GO:0071466	cellular response to xenobiotic stimulus	2	4	570	3262	0.109352	0.312869
biological process	GO:0046939	nucleotide phosphorylation	3	6	570	3262	0.109951	0.313492
biological process	GO:0006221	pyrimidine nucleotide biosynthetic process	6	19	570	3262	0.117156	0.322844
biological process	GO:0072329	monocarboxylic acid catabolic process	3	8	570	3262	0.117577	0.322844
biological process	GO:0043648	dicarboxylic acid metabolic process	10	40	570	3262	0.118797	0.322844
biological process	GO:0010628	positive regulation of gene expression	2	3	570	3262	0.120527	0.322844
biological process	GO:0045893	positive regulation of transcription, DNA-dependent	2	3	570	3262	0.120527	0.322844
biological process	GO:0045935	positive regulation of nucleobase-containing compound metabolic process	2	3	570	3262	0.120527	0.322844
biological process	GO:0051173	positive regulation of nitrogen compound metabolic process	2	3	570	3262	0.120527	0.322844
biological process	GO:0051254	positive regulation of RNA metabolic process	2	3	570	3262	0.120527	0.322844
biological process	GO:0006725	cellular aromatic compound metabolic process	181	917	570	3262	0.120536	0.322844
biological process	GO:0018193	peptidyl-amino acid modification	3	8	570	3262	0.121662	0.322844
biological process	GO:0033014	tetrapyrrole biosynthetic process	8	32	570	3262	0.127374	0.322844
biological process	GO:0006541	glutamine metabolic process	5	17	570	3262	0.128752	0.322844
biological process	GO:0006777	Mo-molybdopterin cofactor biosynthetic process	2	4	570	3262	0.129421	0.322844
biological process	GO:0019720	Mo-molybdopterin cofactor metabolic process	2	4	570	3262	0.129421	0.322844
biological process	GO:0034637	cellular carbohydrate biosynthetic process	5	18	570	3262	0.129452	0.322844
biological process	GO:0055114	oxidation-reduction process	137	754	570	3262	0.129896	0.322844
biological process	GO:0006167	AMP biosynthetic process	2	4	570	3262	0.134272	0.322844
biological process	GO:0046033	AMP metabolic process	2	4	570	3262	0.134272	0.322844
biological process	GO:0018130	heterocycle biosynthetic process	131	634	570	3262	0.13771	0.322844
biological process	GO:0006662	glycerol ether metabolic process	2	3	570	3262	0.139623	0.322844
biological process	GO:0018904	ether metabolic process	2	3	570	3262	0.139623	0.322844
biological process	GO:0006418	tRNA aminoacylation for protein translation	5	19	570	3262	0.140374	0.322844
biological process	GO:0043038	amino acid activation	5	19	570	3262	0.140374	0.322844
biological process	GO:0043039	tRNA aminoacylation	5	19	570	3262	0.140374	0.322844
biological process	GO:0008654	phospholipid biosynthetic process	4	13	570	3262	0.141226	0.322844
biological process	GO:0044248	cellular catabolic process	20	93	570	3262	0.143239	0.322844
biological process	GO:1901362	organic cyclic compound biosynthetic process	133	647	570	3262	0.147044	0.322844
biological process	GO:0006772	thiamine metabolic process	3	9	570	3262	0.148331	0.322844
biological process	GO:0009228	thiamine biosynthetic process	3	9	570	3262	0.148331	0.322844
biological process	GO:0042723	thiamine-containing compound metabolic process	3	9	570	3262	0.148331	0.322844
biological process	GO:0042724	thiamine-containing compound biosynthetic process	3	9	570	3262	0.148331	0.322844
biological process	GO:0006402	mRNA catabolic process	1	1	570	3262	0.148638	0.322844
biological process	GO:0016071	mRNA metabolic process	1	1	570	3262	0.148638	0.322844
biological process	GO:0006097	glyoxylate cycle	1	1	570	3262	0.148706	0.322844
biological process	GO:0046487	glyoxylate metabolic process	1	1	570	3262	0.148706	0.322844
biological process	GO:0006635	fatty acid beta-oxidation	1	1	570	3262	0.14881	0.322844
biological process	GO:0019395	fatty acid oxidation	1	1	570	3262	0.14881	0.322844
biological process	GO:0034440	lipid oxidation	1	1	570	3262	0.14881	0.322844
biological process	GO:0052863	1-deoxy-D-xylulose 5-phosphate metabolic process	1	1	570	3262	0.148824	0.322844
biological process	GO:0052865	1-deoxy-D-xylulose 5-phosphate biosynthetic process	1	1	570	3262	0.148824	0.322844
biological process	GO:0032270	positive regulation of cellular protein metabolic process	1	1	570	3262	0.14884	0.322844
biological process	GO:0045727	positive regulation of translation	1	1	570	3262	0.14884	0.322844
biological process	GO:0051247	positive regulation of protein metabolic process	1	1	570	3262	0.14884	0.322844
biological process	GO:0006422	aspartyl-tRNA aminoacylation	1	1	570	3262	0.148854	0.322844
biological process	GO:0009409	response to cold	1	1	570	3262	0.148858	0.322844
biological process	GO:0043335	protein unfolding	1	1	570	3262	0.148858	0.322844
biological process	GO:0070417	cellular response to cold	1	1	570	3262	0.148858	0.322844
biological process	GO:0015804	neutral amino acid transport	1	1	570	3262	0.148865	0.322844
biological process	GO:0042883	cysteine transport	1	1	570	3262	0.148865	0.322844
biological process	GO:0006431	methionyl-tRNA aminoacylation	1	1	570	3262	0.148868	0.322844
biological process	GO:0006613	cotranslational protein targeting to membrane	1	1	570	3262	0.148868	0.322844
biological process	GO:0006614	SRP-dependent cotranslational protein targeting to membrane	1	1	570	3262	0.148868	0.322844
biological process	GO:0016482	cytoplasmic transport	1	1	570	3262	0.148868	0.322844
biological process	GO:0033365	protein localization to organelle	1	1	570	3262	0.148868	0.322844
biological process	GO:0045047	protein targeting to ER	1	1	570	3262	0.148868	0.322844
biological process	GO:0070972	protein localization to endoplasmic reticulum	1	1	570	3262	0.148868	0.322844
biological process	GO:0072594	establishment of protein localization to organelle	1	1	570	3262	0.148868	0.322844
biological process	GO:0072599	establishment of protein localization to endoplasmic reticulum	1	1	570	3262	0.148868	0.322844
biological process	GO:0001121	transcription from bacterial-type RNA polymerase promoter	1	1	570	3262	0.148868	0.322844
biological process	GO:0001123	transcription initiation from bacterial-type RNA polymerase promoter	1	1	570	3262	0.148868	0.322844
biological process	GO:0006020	inositol metabolic process	1	1	570	3262	0.148868	0.322844
biological process	GO:0006021	inositol biosynthetic process	1	1	570	3262	0.148868	0.322844
biological process	GO:0006108	malate metabolic process	1	1	570	3262	0.148868	0.322844
biological process	GO:0006426	glycyl-tRNA aminoacylation	1	1	570	3262	0.148868	0.322844
biological process	GO:0006556	S-adenosylmethionine biosynthetic process	1	1	570	3262	0.148868	0.322844
biological process	GO:0006885	regulation of pH	1	1	570	3262	0.148868	0.322844
biological process	GO:0009109	coenzyme catabolic process	1	1	570	3262	0.148868	0.322844
biological process	GO:0009111	vitamin catabolic process	1	1	570	3262	0.148868	0.322844
biological process	GO:0009298	GDP-mannose biosynthetic process	1	1	570	3262	0.148868	0.322844
biological process	GO:0015941	pantothenate catabolic process	1	1	570	3262	0.148868	0.322844
biological process	GO:0017000	antibiotic biosynthetic process	1	1	570	3262	0.148868	0.322844
biological process	GO:0030154	cell differentiation	1	1	570	3262	0.148868	0.322844
biological process	GO:0030435	sporulation resulting in formation of a cellular spore	1	1	570	3262	0.148868	0.322844
biological process	GO:0032446	protein modification by small protein conjugation	1	1	570	3262	0.148868	0.322844
biological process	GO:0035725	sodium ion transmembrane transport	1	1	570	3262	0.148868	0.322844
biological process	GO:0042365	water-soluble vitamin catabolic process	1	1	570	3262	0.148868	0.322844
biological process	GO:0046165	alcohol biosynthetic process	1	1	570	3262	0.148868	0.322844
biological process	GO:0046173	polyol biosynthetic process	1	1	570	3262	0.148868	0.322844
biological process	GO:0046500	S-adenosylmethionine metabolic process	1	1	570	3262	0.148868	0.322844
biological process	GO:0048646	anatomical structure formation involved in morphogenesis	1	1	570	3262	0.148868	0.322844
biological process	GO:0055067	monovalent inorganic cation homeostasis	1	1	570	3262	0.148868	0.322844
biological process	GO:0055129	L-proline biosynthetic process	1	1	570	3262	0.148868	0.322844
biological process	GO:0070408	carbamoyl phosphate metabolic process	1	1	570	3262	0.148868	0.322844
biological process	GO:0070409	carbamoyl phosphate biosynthetic process	1	1	570	3262	0.148868	0.322844
biological process	GO:0070490	protein pupylation	1	1	570	3262	0.148868	0.322844
biological process	GO:0070647	protein modification by small protein conjugation or removal	1	1	570	3262	0.148868	0.322844
biological process	GO:1901617	organic hydroxy compound biosynthetic process	1	1	570	3262	0.148868	0.322844
biological process	GO:0006432	phenylalanyl-tRNA aminoacylation	1	1	570	3262	0.148868	0.322844
biological process	GO:0006002	fructose 6-phosphate metabolic process	1	1	570	3262	0.148911	0.322844
biological process	GO:0050992	dimethylallyl diphosphate biosynthetic process	1	1	570	3262	0.148991	0.322844
biological process	GO:0050993	dimethylallyl diphosphate metabolic process	1	1	570	3262	0.148991	0.322844
biological process	GO:0043937	regulation of sporulation	1	1	570	3262	0.149276	0.322844
biological process	GO:0044262	cellular carbohydrate metabolic process	10	46	570	3262	0.14985	0.323237
biological process	GO:0048033	heme o metabolic process	1	1	570	3262	0.151473	0.323588
biological process	GO:0048034	heme O biosynthetic process	1	1	570	3262	0.151473	0.323588
biological process	GO:0071822	protein complex subunit organization	4	12	570	3262	0.151847	0.323588
biological process	GO:0006574	valine catabolic process	1	1	570	3262	0.152066	0.323588
biological process	GO:0009083	branched-chain amino acid catabolic process	1	1	570	3262	0.152066	0.323588
biological process	GO:0015939	pantothenate metabolic process	2	4	570	3262	0.153301	0.323588
biological process	GO:0006797	polyphosphate metabolic process	1	1	570	3262	0.154599	0.323588
biological process	GO:0000726	non-recombinational repair	1	1	570	3262	0.155079	0.323588
biological process	GO:0006302	double-strand break repair	1	1	570	3262	0.155079	0.323588
biological process	GO:0006303	double-strand break repair via nonhomologous end joining	1	1	570	3262	0.155079	0.323588
biological process	GO:0031555	transcriptional attenuation	1	1	570	3262	0.156116	0.323588
biological process	GO:0031564	transcription antitermination	1	1	570	3262	0.156116	0.323588
biological process	GO:0006222	UMP biosynthetic process	3	8	570	3262	0.156296	0.323588
biological process	GO:0009173	pyrimidine ribonucleoside monophosphate metabolic process	3	8	570	3262	0.156296	0.323588
biological process	GO:0009174	pyrimidine ribonucleoside monophosphate biosynthetic process	3	8	570	3262	0.156296	0.323588
biological process	GO:0046049	UMP metabolic process	3	8	570	3262	0.156296	0.323588
biological process	GO:0009309	amine biosynthetic process	3	9	570	3262	0.158108	0.325702
biological process	GO:0042401	cellular biogenic amine biosynthetic process	3	9	570	3262	0.158108	0.325702
biological process	GO:0051775	response to redox state	1	1	570	3262	0.159195	0.327124
biological process	GO:0009617	response to bacterium	1	1	570	3262	0.160634	0.32763
biological process	GO:0042742	defense response to bacterium	1	1	570	3262	0.160634	0.32763
biological process	GO:0051707	response to other organism	1	1	570	3262	0.160634	0.32763
biological process	GO:0009082	branched-chain amino acid biosynthetic process	4	13	570	3262	0.161567	0.328719
biological process	GO:0046112	nucleobase biosynthetic process	2	5	570	3262	0.163303	0.331432
biological process	GO:0006525	arginine metabolic process	3	9	570	3262	0.165339	0.33474
biological process	GO:0006561	proline biosynthetic process	2	5	570	3262	0.166744	0.336757
biological process	GO:0033865	nucleoside bisphosphate metabolic process	3	9	570	3262	0.170441	0.341667
biological process	GO:0033875	ribonucleoside bisphosphate metabolic process	3	9	570	3262	0.170441	0.341667
biological process	GO:0034032	purine nucleoside bisphosphate metabolic process	3	9	570	3262	0.170441	0.341667
biological process	GO:0051304	chromosome separation	1	1	570	3262	0.170925	0.341667
biological process	GO:0009229	thiamine diphosphate biosynthetic process	2	5	570	3262	0.171663	0.341667
biological process	GO:0042357	thiamine diphosphate metabolic process	2	5	570	3262	0.171663	0.341667
biological process	GO:0034641	cellular nitrogen compound metabolic process	180	920	570	3262	0.17242	0.342346
biological process	GO:0008033	tRNA processing	6	23	570	3262	0.176051	0.348602
biological process	GO:0019438	aromatic compound biosynthetic process	126	614	570	3262	0.177865	0.348602
biological process	GO:0006730	one-carbon metabolic process	3	9	570	3262	0.178272	0.348602
biological process	GO:0000154	rRNA modification	2	5	570	3262	0.178887	0.348602
biological process	GO:0031167	rRNA methylation	2	5	570	3262	0.178887	0.348602
biological process	GO:0006323	DNA packaging	1	1	570	3262	0.179801	0.348602
biological process	GO:0006787	porphyrin-containing compound catabolic process	1	1	570	3262	0.179801	0.348602
biological process	GO:0006788	heme oxidation	1	1	570	3262	0.179801	0.348602
biological process	GO:0030261	chromosome condensation	1	1	570	3262	0.179801	0.348602
biological process	GO:0033015	tetrapyrrole catabolic process	1	1	570	3262	0.179801	0.348602
biological process	GO:0040007	growth	2	3	570	3262	0.180914	0.349937
biological process	GO:0034655	nucleobase-containing compound catabolic process	6	22	570	3262	0.186362	0.357298
biological process	GO:0032324	molybdopterin cofactor biosynthetic process	2	5	570	3262	0.186687	0.357298
biological process	GO:0043545	molybdopterin cofactor metabolic process	2	5	570	3262	0.186687	0.357298
biological process	GO:0051189	prosthetic group metabolic process	2	5	570	3262	0.186687	0.357298
biological process	GO:0006508	proteolysis	18	87	570	3262	0.186888	0.357298
biological process	GO:0000105	histidine biosynthetic process	4	12	570	3262	0.189096	0.360434
biological process	GO:0009073	aromatic amino acid family biosynthetic process	5	18	570	3262	0.189403	0.360434
biological process	GO:0022411	cellular component disassembly	2	5	570	3262	0.19291	0.364583
biological process	GO:0032984	macromolecular complex disassembly	2	5	570	3262	0.19291	0.364583
biological process	GO:0043241	protein complex disassembly	2	5	570	3262	0.19291	0.364583
biological process	GO:0006807	nitrogen compound metabolic process	203	1065	570	3262	0.195107	0.367891
biological process	GO:0032787	monocarboxylic acid metabolic process	13	60	570	3262	0.200692	0.376775
biological process	GO:0019646	aerobic electron transport chain	1	1	570	3262	0.200733	0.376775
biological process	GO:0000738	DNA catabolic process, exonucleolytic	2	4	570	3262	0.203776	0.380457
biological process	GO:0015937	coenzyme A biosynthetic process	2	5	570	3262	0.205004	0.380457
biological process	GO:0033866	nucleoside bisphosphate biosynthetic process	2	5	570	3262	0.205004	0.380457
biological process	GO:0034030	ribonucleoside bisphosphate biosynthetic process	2	5	570	3262	0.205004	0.380457
biological process	GO:0034033	purine nucleoside bisphosphate biosynthetic process	2	5	570	3262	0.205004	0.380457
biological process	GO:0009070	serine family amino acid biosynthetic process	3	10	570	3262	0.209234	0.387435
biological process	GO:0042592	homeostatic process	7	26	570	3262	0.219257	0.405085
biological process	GO:0006814	sodium ion transport	2	6	570	3262	0.223236	0.407523
biological process	GO:0043953	protein transport by the Tat complex	2	3	570	3262	0.224054	0.407523
biological process	GO:0032261	purine nucleotide salvage	1	1	570	3262	0.224393	0.407523
biological process	GO:0044209	AMP salvage	1	1	570	3262	0.224393	0.407523
biological process	GO:0005984	disaccharide metabolic process	2	6	570	3262	0.224793	0.407523
biological process	GO:0005991	trehalose metabolic process	2	6	570	3262	0.224793	0.407523
biological process	GO:0005992	trehalose biosynthetic process	2	6	570	3262	0.224793	0.407523
biological process	GO:0046351	disaccharide biosynthetic process	2	6	570	3262	0.224793	0.407523
biological process	GO:0055080	cation homeostasis	2	5	570	3262	0.225514	0.407523
biological process	GO:0006560	proline metabolic process	2	6	570	3262	0.225522	0.407523
biological process	GO:0033554	cellular response to stress	14	64	570	3262	0.251745	0.453118
biological process	GO:0051259	protein oligomerization	1	1	570	3262	0.251854	0.453118
biological process	GO:0043086	negative regulation of catalytic activity	1	1	570	3262	0.253175	0.453513
biological process	GO:0044092	negative regulation of molecular function	1	1	570	3262	0.253175	0.453513
biological process	GO:0009148	pyrimidine nucleoside triphosphate biosynthetic process	2	5	570	3262	0.255086	0.455946
biological process	GO:0006417	regulation of translation	3	9	570	3262	0.258876	0.458739
biological process	GO:0010608	posttranscriptional regulation of gene expression	3	9	570	3262	0.258876	0.458739
biological process	GO:0032268	regulation of cellular protein metabolic process	3	9	570	3262	0.258876	0.458739
biological process	GO:0051246	regulation of protein metabolic process	3	9	570	3262	0.258876	0.458739
biological process	GO:0050896	response to stimulus	40	205	570	3262	0.26573	0.46454
biological process	GO:0017148	negative regulation of translation	1	1	570	3262	0.266659	0.46454
biological process	GO:0032269	negative regulation of cellular protein metabolic process	1	1	570	3262	0.266659	0.46454
biological process	GO:0042256	mature ribosome assembly	1	1	570	3262	0.266659	0.46454
biological process	GO:0044087	regulation of cellular component biogenesis	1	1	570	3262	0.266659	0.46454
biological process	GO:0051248	negative regulation of protein metabolic process	1	1	570	3262	0.266659	0.46454
biological process	GO:0090069	regulation of ribosome biogenesis	1	1	570	3262	0.266659	0.46454
biological process	GO:0090071	negative regulation of ribosome biogenesis	1	1	570	3262	0.266659	0.46454
biological process	GO:0009451	RNA modification	7	33	570	3262	0.270671	0.469001
biological process	GO:0005978	glycogen biosynthetic process	1	2	570	3262	0.275458	0.469001
biological process	GO:0006435	threonyl-tRNA aminoacylation	1	2	570	3262	0.275534	0.469001
biological process	GO:0006612	protein targeting to membrane	1	2	570	3262	0.275608	0.469001
biological process	GO:0016999	antibiotic metabolic process	1	2	570	3262	0.275608	0.469001
biological process	GO:0017144	drug metabolic process	1	2	570	3262	0.275608	0.469001
biological process	GO:0019264	glycine biosynthetic process from serine	1	2	570	3262	0.275608	0.469001
biological process	GO:0042219	cellular modified amino acid catabolic process	1	2	570	3262	0.275608	0.469001
biological process	GO:0019673	GDP-mannose metabolic process	1	2	570	3262	0.275645	0.469001
biological process	GO:0000101	sulfur amino acid transport	1	2	570	3262	0.275786	0.469001
biological process	GO:0072348	sulfur compound transport	1	2	570	3262	0.275786	0.469001
biological process	GO:0006207	'de novo' pyrimidine nucleobase biosynthetic process	1	2	570	3262	0.27662	0.469001
biological process	GO:0019856	pyrimidine nucleobase biosynthetic process	1	2	570	3262	0.27662	0.469001
biological process	GO:0009306	protein secretion	2	3	570	3262	0.280371	0.471026
biological process	GO:0032940	secretion by cell	2	3	570	3262	0.280371	0.471026
biological process	GO:0046903	secretion	2	3	570	3262	0.280371	0.471026
biological process	GO:0044255	cellular lipid metabolic process	14	72	570	3262	0.280546	0.471026
biological process	GO:0046655	folic acid metabolic process	1	2	570	3262	0.28165	0.471026
biological process	GO:0046656	folic acid biosynthetic process	1	2	570	3262	0.28165	0.471026
biological process	GO:0031554	regulation of DNA-dependent transcription, termination	1	2	570	3262	0.281816	0.471026
biological process	GO:0046835	carbohydrate phosphorylation	2	7	570	3262	0.284237	0.474112
biological process	GO:0001522	pseudouridine synthesis	2	7	570	3262	0.288587	0.480395
biological process	GO:0015969	guanosine tetraphosphate metabolic process	1	2	570	3262	0.291313	0.482982
biological process	GO:0034035	purine ribonucleoside bisphosphate metabolic process	1	2	570	3262	0.291313	0.482982
biological process	GO:0048878	chemical homeostasis	2	6	570	3262	0.297965	0.492031
biological process	GO:0050801	ion homeostasis	2	6	570	3262	0.297965	0.492031
biological process	GO:0007059	chromosome segregation	2	7	570	3262	0.300011	0.494419
biological process	GO:0000910	cytokinesis	1	2	570	3262	0.309777	0.509493
biological process	GO:0044271	cellular nitrogen compound biosynthetic process	124	625	570	3262	0.313344	0.514333
biological process	GO:0009452	7-methylguanosine RNA capping	1	2	570	3262	0.316964	0.514949
biological process	GO:0036260	RNA capping	1	2	570	3262	0.316964	0.514949
biological process	GO:0036265	RNA (guanine-N7)-methylation	1	2	570	3262	0.316964	0.514949
biological process	GO:0006568	tryptophan metabolic process	4	17	570	3262	0.318311	0.514949
biological process	GO:0006586	indolalkylamine metabolic process	4	17	570	3262	0.318311	0.514949
biological process	GO:0042430	indole-containing compound metabolic process	4	17	570	3262	0.318311	0.514949
biological process	GO:0019725	cellular homeostasis	6	24	570	3262	0.319219	0.514949
biological process	GO:0006644	phospholipid metabolic process	4	18	570	3262	0.319832	0.514949
biological process	GO:0006544	glycine metabolic process	2	6	570	3262	0.319931	0.514949
biological process	GO:0090503	RNA phosphodiester bond hydrolysis, exonucleolytic	1	2	570	3262	0.32041	0.514949
biological process	GO:0006543	glutamine catabolic process	1	2	570	3262	0.320593	0.514949
biological process	GO:0015936	coenzyme A metabolic process	2	7	570	3262	0.325236	0.52139
biological process	GO:0006139	nucleobase-containing compound metabolic process	154	802	570	3262	0.341005	0.544862
biological process	GO:0006551	leucine metabolic process	2	7	570	3262	0.341861	0.544862
biological process	GO:0009098	leucine biosynthetic process	2	7	570	3262	0.341861	0.544862
biological process	GO:0009311	oligosaccharide metabolic process	2	8	570	3262	0.344404	0.5468
biological process	GO:0009312	oligosaccharide biosynthetic process	2	8	570	3262	0.344404	0.5468
biological process	GO:0007049	cell cycle	4	19	570	3262	0.348449	0.552157
biological process	GO:0045454	cell redox homeostasis	5	20	570	3262	0.35029	0.55401
biological process	GO:0009147	pyrimidine nucleoside triphosphate metabolic process	2	6	570	3262	0.356172	0.560951
biological process	GO:0006188	IMP biosynthetic process	3	13	570	3262	0.357402	0.560951
biological process	GO:0006189	'de novo' IMP biosynthetic process	3	13	570	3262	0.357402	0.560951
biological process	GO:0046040	IMP metabolic process	3	13	570	3262	0.357402	0.560951
biological process	GO:1901361	organic cyclic compound catabolic process	9	45	570	3262	0.361494	0.566295
biological process	GO:0006766	vitamin metabolic process	10	51	570	3262	0.368073	0.574418
biological process	GO:0006767	water-soluble vitamin metabolic process	10	51	570	3262	0.368073	0.574418
biological process	GO:0006547	histidine metabolic process	4	17	570	3262	0.372659	0.575643
biological process	GO:0006103	2-oxoglutarate metabolic process	1	3	570	3262	0.374	0.575643
biological process	GO:0006523	alanine biosynthetic process	1	2	570	3262	0.375884	0.575643
biological process	GO:0009079	pyruvate family amino acid biosynthetic process	1	2	570	3262	0.375884	0.575643
biological process	GO:0006106	fumarate metabolic process	1	3	570	3262	0.376518	0.575643
biological process	GO:0009112	nucleobase metabolic process	2	8	570	3262	0.378243	0.575643
biological process	GO:0009250	glucan biosynthetic process	1	3	570	3262	0.383321	0.575643
biological process	GO:0009062	fatty acid catabolic process	1	3	570	3262	0.383464	0.575643
biological process	GO:0044242	cellular lipid catabolic process	1	3	570	3262	0.383464	0.575643
biological process	GO:0001666	response to hypoxia	1	3	570	3262	0.383499	0.575643
biological process	GO:0003032	detection of oxygen	1	3	570	3262	0.383499	0.575643
biological process	GO:0009593	detection of chemical stimulus	1	3	570	3262	0.383499	0.575643
biological process	GO:0036293	response to decreased oxygen levels	1	3	570	3262	0.383499	0.575643
biological process	GO:0046777	protein autophosphorylation	1	3	570	3262	0.383499	0.575643
biological process	GO:0051606	detection of stimulus	1	3	570	3262	0.383499	0.575643
biological process	GO:0070482	response to oxygen levels	1	3	570	3262	0.383499	0.575643
biological process	GO:0070483	detection of hypoxia	1	3	570	3262	0.383499	0.575643
biological process	GO:0044208	'de novo' AMP biosynthetic process	1	3	570	3262	0.383506	0.575643
biological process	GO:0009113	purine nucleobase biosynthetic process	1	3	570	3262	0.384013	0.575643
biological process	GO:0006591	ornithine metabolic process	1	3	570	3262	0.384253	0.575643
biological process	GO:0006400	tRNA modification	4	19	570	3262	0.384921	0.575643
biological process	GO:0019988	charged-tRNA amino acid modification	1	3	570	3262	0.385903	0.575643
biological process	GO:0071951	conversion of methionyl-tRNA to N-formyl-methionyl-tRNA	1	3	570	3262	0.385903	0.575643
biological process	GO:0009129	pyrimidine nucleoside monophosphate metabolic process	3	12	570	3262	0.386324	0.575643
biological process	GO:0009130	pyrimidine nucleoside monophosphate biosynthetic process	3	12	570	3262	0.386324	0.575643
biological process	GO:0043244	regulation of protein complex disassembly	1	3	570	3262	0.388789	0.577892
biological process	GO:0006014	D-ribose metabolic process	1	3	570	3262	0.389235	0.577892
biological process	GO:0006461	protein complex assembly	2	7	570	3262	0.391353	0.578916
biological process	GO:0070271	protein complex biogenesis	2	7	570	3262	0.391353	0.578916
biological process	GO:0006952	defense response	1	3	570	3262	0.392033	0.578916
biological process	GO:0009264	deoxyribonucleotide catabolic process	1	2	570	3262	0.393552	0.58012
biological process	GO:0044272	sulfur compound biosynthetic process	7	39	570	3262	0.400483	0.589282
biological process	GO:0051276	chromosome organization	1	3	570	3262	0.401679	0.589988
biological process	GO:0009233	menaquinone metabolic process	1	3	570	3262	0.405864	0.59087
biological process	GO:0009234	menaquinone biosynthetic process	1	3	570	3262	0.405864	0.59087
biological process	GO:0042181	ketone biosynthetic process	1	3	570	3262	0.405864	0.59087
biological process	GO:1901661	quinone metabolic process	1	3	570	3262	0.405864	0.59087
biological process	GO:1901663	quinone biosynthetic process	1	3	570	3262	0.405864	0.59087
biological process	GO:0006811	ion transport	17	90	570	3262	0.40744	0.592117
biological process	GO:0001510	RNA methylation	3	14	570	3262	0.412179	0.59795
biological process	GO:0009072	aromatic amino acid family metabolic process	6	30	570	3262	0.413306	0.598531
biological process	GO:0009186	deoxyribonucleoside diphosphate metabolic process	1	3	570	3262	0.415529	0.600694
biological process	GO:0009607	response to biotic stimulus	1	2	570	3262	0.424092	0.612
biological process	GO:0006576	cellular biogenic amine metabolic process	4	20	570	3262	0.431481	0.620489
biological process	GO:0044106	cellular amine metabolic process	4	20	570	3262	0.431481	0.620489
biological process	GO:0022904	respiratory electron transport chain	2	9	570	3262	0.434165	0.622136
biological process	GO:0006415	translational termination	1	3	570	3262	0.434891	0.622136
biological process	GO:0043624	cellular protein complex disassembly	1	3	570	3262	0.434891	0.622136
biological process	GO:0032259	methylation	15	81	570	3262	0.443406	0.633218
biological process	GO:0043414	macromolecule methylation	4	21	570	3262	0.447658	0.638184
biological process	GO:0006261	DNA-dependent DNA replication	2	10	570	3262	0.450906	0.641705
biological process	GO:0017004	cytochrome complex assembly	1	3	570	3262	0.454243	0.644382
biological process	GO:0006545	glycine biosynthetic process	1	3	570	3262	0.454352	0.644382
biological process	GO:0043650	dicarboxylic acid biosynthetic process	4	20	570	3262	0.459342	0.644432
biological process	GO:0046653	tetrahydrofolate metabolic process	2	9	570	3262	0.460449	0.644432
biological process	GO:0009085	lysine biosynthetic process	2	10	570	3262	0.460963	0.644432
biological process	GO:0009089	lysine biosynthetic process via diaminopimelate	2	10	570	3262	0.460963	0.644432
biological process	GO:0046451	diaminopimelate metabolic process	2	10	570	3262	0.460963	0.644432
biological process	GO:0006631	fatty acid metabolic process	6	31	570	3262	0.462399	0.644432
biological process	GO:0071702	organic substance transport	13	71	570	3262	0.464893	0.644432
biological process	GO:0042274	ribosomal small subunit biogenesis	1	3	570	3262	0.464946	0.644432
biological process	GO:0006522	alanine metabolic process	1	3	570	3262	0.468866	0.644432
biological process	GO:0009078	pyruvate family amino acid metabolic process	1	3	570	3262	0.468866	0.644432
biological process	GO:0015940	pantothenate biosynthetic process	1	3	570	3262	0.473382	0.644432
biological process	GO:0006825	copper ion transport	1	3	570	3262	0.473679	0.644432
biological process	GO:0035434	copper ion transmembrane transport	1	3	570	3262	0.473679	0.644432
biological process	GO:0060003	copper ion export	1	3	570	3262	0.473679	0.644432
biological process	GO:0005977	glycogen metabolic process	1	4	570	3262	0.474971	0.644432
biological process	GO:0006112	energy reserve metabolic process	1	4	570	3262	0.474971	0.644432
biological process	GO:0018106	peptidyl-histidine phosphorylation	1	4	570	3262	0.475025	0.644432
biological process	GO:0018202	peptidyl-histidine modification	1	4	570	3262	0.475025	0.644432
biological process	GO:0006537	glutamate biosynthetic process	1	4	570	3262	0.475353	0.644432
biological process	GO:0006012	galactose metabolic process	1	4	570	3262	0.475709	0.644432
biological process	GO:0009226	nucleotide-sugar biosynthetic process	1	4	570	3262	0.475754	0.644432
biological process	GO:0006144	purine nucleobase metabolic process	1	4	570	3262	0.476094	0.644432
biological process	GO:0007186	G-protein coupled receptor signaling pathway	1	4	570	3262	0.477193	0.644432
biological process	GO:0007205	protein kinase C-activating G-protein coupled receptor signaling pathway	1	4	570	3262	0.477193	0.644432
biological process	GO:0006790	sulfur compound metabolic process	8	48	570	3262	0.478633	0.644432
biological process	GO:0006875	cellular metal ion homeostasis	1	3	570	3262	0.479235	0.644432
biological process	GO:0006879	cellular iron ion homeostasis	1	3	570	3262	0.479235	0.644432
biological process	GO:0030003	cellular cation homeostasis	1	3	570	3262	0.479235	0.644432
biological process	GO:0046916	cellular transition metal ion homeostasis	1	3	570	3262	0.479235	0.644432
biological process	GO:0055072	iron ion homeostasis	1	3	570	3262	0.479235	0.644432
biological process	GO:0010125	mycothiol biosynthetic process	1	4	570	3262	0.479413	0.644432
biological process	GO:0016138	glycoside biosynthetic process	1	4	570	3262	0.479413	0.644432
biological process	GO:0019321	pentose metabolic process	1	4	570	3262	0.480234	0.644483
biological process	GO:0006546	glycine catabolic process	1	3	570	3262	0.482438	0.644706
biological process	GO:0009071	serine family amino acid catabolic process	1	3	570	3262	0.482438	0.644706
biological process	GO:0030001	metal ion transport	6	32	570	3262	0.482792	0.644706
biological process	GO:0009166	nucleotide catabolic process	1	3	570	3262	0.483904	0.644706
biological process	GO:0052803	imidazole-containing compound metabolic process	4	20	570	3262	0.485876	0.644706
biological process	GO:0006026	aminoglycan catabolic process	1	4	570	3262	0.486935	0.644706
biological process	GO:0006027	glycosaminoglycan catabolic process	1	4	570	3262	0.486935	0.644706
biological process	GO:0009253	peptidoglycan catabolic process	1	4	570	3262	0.486935	0.644706
biological process	GO:0009262	deoxyribonucleotide metabolic process	2	8	570	3262	0.488026	0.644706
biological process	GO:0019877	diaminopimelate biosynthetic process	1	4	570	3262	0.488224	0.644706
biological process	GO:0009110	vitamin biosynthetic process	9	50	570	3262	0.491043	0.646357
biological process	GO:0042364	water-soluble vitamin biosynthetic process	9	50	570	3262	0.491043	0.646357
biological process	GO:0006479	protein methylation	1	4	570	3262	0.50068	0.656943
biological process	GO:0008213	protein alkylation	1	4	570	3262	0.50068	0.656943
biological process	GO:0008614	pyridoxine metabolic process	1	4	570	3262	0.510989	0.666226
biological process	GO:0008615	pyridoxine biosynthetic process	1	4	570	3262	0.510989	0.666226
biological process	GO:0042816	vitamin B6 metabolic process	1	4	570	3262	0.510989	0.666226
biological process	GO:0042819	vitamin B6 biosynthetic process	1	4	570	3262	0.510989	0.666226
biological process	GO:0006308	DNA catabolic process	3	15	570	3262	0.511937	0.666407
biological process	GO:0050790	regulation of catalytic activity	1	3	570	3262	0.520442	0.675345
biological process	GO:0065009	regulation of molecular function	1	3	570	3262	0.520442	0.675345
biological process	GO:0046700	heterocycle catabolic process	7	39	570	3262	0.523064	0.67768
biological process	GO:0034654	nucleobase-containing compound biosynthetic process	104	535	570	3262	0.526218	0.680697
biological process	GO:0042537	benzene-containing compound metabolic process	3	16	570	3262	0.527328	0.681064
biological process	GO:0033692	cellular polysaccharide biosynthetic process	2	11	570	3262	0.529049	0.682216
biological process	GO:0016054	organic acid catabolic process	7	42	570	3262	0.531097	0.68272
biological process	GO:0046395	carboxylic acid catabolic process	7	42	570	3262	0.531097	0.68272
biological process	GO:0006206	pyrimidine nucleobase metabolic process	1	4	570	3262	0.532564	0.68354
biological process	GO:0043623	cellular protein complex assembly	1	4	570	3262	0.53557	0.686329
biological process	GO:0006536	glutamate metabolic process	2	12	570	3262	0.549814	0.703488
biological process	GO:0007166	cell surface receptor signaling pathway	1	5	570	3262	0.555107	0.709159
biological process	GO:0035999	tetrahydrofolate interconversion	1	5	570	3262	0.557483	0.709873
biological process	GO:0030488	tRNA methylation	1	4	570	3262	0.558411	0.709873
biological process	GO:0010126	mycothiol metabolic process	1	5	570	3262	0.559111	0.709873
biological process	GO:0016137	glycoside metabolic process	1	5	570	3262	0.559111	0.709873
biological process	GO:0046654	tetrahydrofolate biosynthetic process	1	4	570	3262	0.566582	0.717926
biological process	GO:0019751	polyol metabolic process	2	12	570	3262	0.567604	0.717926
biological process	GO:0055065	metal ion homeostasis	1	4	570	3262	0.568939	0.717926
biological process	GO:0055076	transition metal ion homeostasis	1	4	570	3262	0.568939	0.717926
biological process	GO:1901136	carbohydrate derivative catabolic process	2	11	570	3262	0.570156	0.718347
biological process	GO:0006873	cellular ion homeostasis	1	4	570	3262	0.571888	0.718347
biological process	GO:0055082	cellular chemical homeostasis	1	4	570	3262	0.571888	0.718347
biological process	GO:0043173	nucleotide salvage	1	4	570	3262	0.573484	0.719156
biological process	GO:0019805	quinolinate biosynthetic process	1	4	570	3262	0.57515	0.719156
biological process	GO:0046874	quinolinate metabolic process	1	4	570	3262	0.57515	0.719156
biological process	GO:1901292	nucleoside phosphate catabolic process	1	4	570	3262	0.588111	0.734248
biological process	GO:0009308	amine metabolic process	4	23	570	3262	0.589304	0.734624
biological process	GO:0043101	purine-containing compound salvage	1	4	570	3262	0.59528	0.740205
biological process	GO:0000041	transition metal ion transport	2	11	570	3262	0.595578	0.740205
biological process	GO:0046278	protocatechuate metabolic process	1	5	570	3262	0.599106	0.743469
biological process	GO:0032502	developmental process	2	13	570	3262	0.603575	0.746765
biological process	GO:0044767	single-organism developmental process	2	13	570	3262	0.603575	0.746765
biological process	GO:0051704	multi-organism process	1	5	570	3262	0.606397	0.748564
biological process	GO:0006553	lysine metabolic process	2	13	570	3262	0.606846	0.748564
biological process	GO:0006534	cysteine metabolic process	1	5	570	3262	0.608014	0.748884
biological process	GO:0090502	RNA phosphodiester bond hydrolysis, endonucleolytic	1	4	570	3262	0.613692	0.75475
biological process	GO:0008610	lipid biosynthetic process	9	57	570	3262	0.618117	0.757442
biological process	GO:0019439	aromatic compound catabolic process	9	55	570	3262	0.618508	0.757442
biological process	GO:0006073	cellular glucan metabolic process	1	6	570	3262	0.619783	0.757442
biological process	GO:0044042	glucan metabolic process	1	6	570	3262	0.619783	0.757442
biological process	GO:0009225	nucleotide-sugar metabolic process	1	6	570	3262	0.620477	0.757442
biological process	GO:0003333	amino acid transmembrane transport	2	14	570	3262	0.639435	0.779024
biological process	GO:0009065	glutamine family amino acid catabolic process	1	6	570	3262	0.640048	0.779024
biological process	GO:0008653	lipopolysaccharide metabolic process	1	6	570	3262	0.647106	0.785295
biological process	GO:0009103	lipopolysaccharide biosynthetic process	1	6	570	3262	0.647106	0.785295
biological process	GO:0009712	catechol-containing compound metabolic process	1	6	570	3262	0.661678	0.801798
biological process	GO:0009132	nucleoside diphosphate metabolic process	1	5	570	3262	0.663075	0.802311
biological process	GO:0044270	cellular nitrogen compound catabolic process	7	43	570	3262	0.666019	0.804692
biological process	GO:0006760	folic acid-containing compound metabolic process	2	13	570	3262	0.672949	0.811874
biological process	GO:0006072	glycerol-3-phosphate metabolic process	1	7	570	3262	0.676893	0.814248
biological process	GO:0052646	alditol phosphate metabolic process	1	7	570	3262	0.676893	0.814248
biological process	GO:0006826	iron ion transport	1	6	570	3262	0.680575	0.817483
biological process	GO:0006637	acyl-CoA metabolic process	1	7	570	3262	0.684888	0.820273
biological process	GO:0035383	thioester metabolic process	1	7	570	3262	0.684888	0.820273
biological process	GO:0006066	alcohol metabolic process	2	15	570	3262	0.693145	0.828957
biological process	GO:0044264	cellular polysaccharide metabolic process	2	15	570	3262	0.695866	0.831005
biological process	GO:0043412	macromolecule modification	13	87	570	3262	0.699051	0.8336
biological process	GO:0046434	organophosphate catabolic process	1	6	570	3262	0.701923	0.835816
biological process	GO:0042558	pteridine-containing compound metabolic process	2	14	570	3262	0.707772	0.840254
biological process	GO:0090305	nucleic acid phosphodiester bond hydrolysis	12	74	570	3262	0.71004	0.840254
biological process	GO:0006771	riboflavin metabolic process	2	12	570	3262	0.711768	0.840254
biological process	GO:0009231	riboflavin biosynthetic process	2	12	570	3262	0.711768	0.840254
biological process	GO:0042726	flavin-containing compound metabolic process	2	12	570	3262	0.711768	0.840254
biological process	GO:0042727	flavin-containing compound biosynthetic process	2	12	570	3262	0.711768	0.840254
biological process	GO:0009263	deoxyribonucleotide biosynthetic process	1	6	570	3262	0.715292	0.843205
biological process	GO:0009067	aspartate family amino acid biosynthetic process	3	24	570	3262	0.72172	0.849567
biological process	GO:0006629	lipid metabolic process	15	105	570	3262	0.728749	0.856618
biological process	GO:0006289	nucleotide-excision repair	1	8	570	3262	0.732561	0.859872
biological process	GO:0030258	lipid modification	1	8	570	3262	0.738494	0.865603
biological process	GO:1901615	organic hydroxy compound metabolic process	3	23	570	3262	0.74098	0.867284
biological process	GO:0065008	regulation of biological quality	7	45	570	3262	0.744048	0.869639
biological process	GO:0018958	phenol-containing compound metabolic process	1	7	570	3262	0.75019	0.875576
biological process	GO:0051716	cellular response to stimulus	23	150	570	3262	0.752039	0.876492
biological process	GO:1901565	organonitrogen compound catabolic process	6	43	570	3262	0.754522	0.878094
biological process	GO:0006575	cellular modified amino acid metabolic process	5	37	570	3262	0.755545	0.878094
biological process	GO:0044282	small molecule catabolic process	7	51	570	3262	0.768478	0.890613
biological process	GO:0044712	single-organism catabolic process	7	51	570	3262	0.768478	0.890613
biological process	GO:0009063	cellular amino acid catabolic process	4	31	570	3262	0.76989	0.890997
biological process	GO:0016311	dephosphorylation	4	29	570	3262	0.776621	0.897386
biological process	GO:0043094	cellular metabolic compound salvage	1	7	570	3262	0.777589	0.897386
biological process	GO:0044763	single-organism cellular process	68	437	570	3262	0.788419	0.90756
biological process	GO:0006865	amino acid transport	3	25	570	3262	0.788608	0.90756
biological process	GO:0000096	sulfur amino acid metabolic process	2	18	570	3262	0.79395	0.907728
biological process	GO:0009432	SOS response	1	9	570	3262	0.794262	0.907728
biological process	GO:0009991	response to extracellular stimulus	1	9	570	3262	0.794262	0.907728
biological process	GO:0031668	cellular response to extracellular stimulus	1	9	570	3262	0.794262	0.907728
biological process	GO:0071496	cellular response to external stimulus	1	9	570	3262	0.794262	0.907728
biological process	GO:0009066	aspartate family amino acid metabolic process	3	28	570	3262	0.814552	0.929628
biological process	GO:0006813	potassium ion transport	1	9	570	3262	0.816201	0.930221
biological process	GO:0000271	polysaccharide biosynthetic process	2	18	570	3262	0.820636	0.933984
biological process	GO:0006464	cellular protein modification process	7	54	570	3262	0.826085	0.937595
biological process	GO:0036211	protein modification process	7	54	570	3262	0.826085	0.937595
biological process	GO:0000737	DNA catabolic process, endonucleolytic	1	10	570	3262	0.834471	0.94581
biological process	GO:0006071	glycerol metabolic process	1	11	570	3262	0.839729	0.947715
biological process	GO:0019400	alditol metabolic process	1	11	570	3262	0.839729	0.947715
biological process	GO:0042398	cellular modified amino acid biosynthetic process	3	26	570	3262	0.842066	0.947715
biological process	GO:0016310	phosphorylation	18	138	570	3262	0.843683	0.947715
biological process	GO:0008643	carbohydrate transport	1	7	570	3262	0.843935	0.947715
biological process	GO:0044699	single-organism process	77	501	570	3262	0.847975	0.947715
biological process	GO:0006281	DNA repair	7	52	570	3262	0.850643	0.947715
biological process	GO:0009396	folic acid-containing compound biosynthetic process	1	10	570	3262	0.85474	0.947715
biological process	GO:0042559	pteridine-containing compound biosynthetic process	1	10	570	3262	0.85474	0.947715
biological process	GO:0046417	chorismate metabolic process	1	8	570	3262	0.856272	0.947715
biological process	GO:0006555	methionine metabolic process	1	12	570	3262	0.856657	0.947715
biological process	GO:0009086	methionine biosynthetic process	1	12	570	3262	0.856657	0.947715
biological process	GO:0009653	anatomical structure morphogenesis	1	12	570	3262	0.859117	0.947715
biological process	GO:0048856	anatomical structure development	1	12	570	3262	0.859117	0.947715
biological process	GO:0048869	cellular developmental process	1	12	570	3262	0.859117	0.947715
biological process	GO:0050793	regulation of developmental process	1	12	570	3262	0.859185	0.947715
biological process	GO:0009605	response to external stimulus	1	11	570	3262	0.86176	0.947715
biological process	GO:0032392	DNA geometric change	1	12	570	3262	0.86416	0.947715
biological process	GO:0032508	DNA duplex unwinding	1	12	570	3262	0.86416	0.947715
biological process	GO:0009890	negative regulation of biosynthetic process	3	24	570	3262	0.864689	0.947715
biological process	GO:0010558	negative regulation of macromolecule biosynthetic process	3	24	570	3262	0.864689	0.947715
biological process	GO:0010605	negative regulation of macromolecule metabolic process	3	24	570	3262	0.864689	0.947715
biological process	GO:0031327	negative regulation of cellular biosynthetic process	3	24	570	3262	0.864689	0.947715
biological process	GO:2000113	negative regulation of cellular macromolecule biosynthetic process	3	24	570	3262	0.864689	0.947715
biological process	GO:0016070	RNA metabolic process	92	517	570	3262	0.864905	0.947715
biological process	GO:0071897	DNA biosynthetic process	1	11	570	3262	0.870418	0.95249
biological process	GO:0042180	cellular ketone metabolic process	1	12	570	3262	0.874055	0.953321
biological process	GO:1901606	alpha-amino acid catabolic process	3	29	570	3262	0.878174	0.953321
biological process	GO:0006974	response to DNA damage stimulus	7	54	570	3262	0.879172	0.953321
biological process	GO:0006284	base-excision repair	1	10	570	3262	0.880125	0.953321
biological process	GO:0006633	fatty acid biosynthetic process	2	18	570	3262	0.881468	0.953321
biological process	GO:0009892	negative regulation of metabolic process	3	25	570	3262	0.88159	0.953321
biological process	GO:0031324	negative regulation of cellular metabolic process	3	25	570	3262	0.88159	0.953321
biological process	GO:0048519	negative regulation of biological process	3	25	570	3262	0.88159	0.953321
biological process	GO:0048523	negative regulation of cellular process	3	25	570	3262	0.88159	0.953321
biological process	GO:0043604	amide biosynthetic process	1	11	570	3262	0.887582	0.958543
biological process	GO:0051128	regulation of cellular component organization	1	14	570	3262	0.89894	0.968039
biological process	GO:0015711	organic anion transport	3	32	570	3262	0.901075	0.968039
biological process	GO:0015849	organic acid transport	3	32	570	3262	0.901075	0.968039
biological process	GO:0046942	carboxylic acid transport	3	32	570	3262	0.901075	0.968039
biological process	GO:0000270	peptidoglycan metabolic process	1	15	570	3262	0.915216	0.979284
biological process	GO:0006022	aminoglycan metabolic process	1	15	570	3262	0.915216	0.979284
biological process	GO:0030203	glycosaminoglycan metabolic process	1	15	570	3262	0.915216	0.979284
biological process	GO:0005976	polysaccharide metabolic process	2	24	570	3262	0.916296	0.979284
biological process	GO:0006468	protein phosphorylation	1	16	570	3262	0.92481	0.986542
biological process	GO:0072330	monocarboxylic acid biosynthetic process	2	21	570	3262	0.926413	0.986542
biological process	GO:0000097	sulfur amino acid biosynthetic process	1	16	570	3262	0.926679	0.986542
biological process	GO:0006259	DNA metabolic process	20	150	570	3262	0.93013	0.988938
biological process	GO:0016042	lipid catabolic process	1	17	570	3262	0.943475	0.999572
biological process	GO:0010629	negative regulation of gene expression	2	23	570	3262	0.94741	0.999572
biological process	GO:0045892	negative regulation of transcription, DNA-dependent	2	23	570	3262	0.94741	0.999572
biological process	GO:0045934	negative regulation of nucleobase-containing compound metabolic process	2	23	570	3262	0.94741	0.999572
biological process	GO:0051172	negative regulation of nitrogen compound metabolic process	2	23	570	3262	0.94741	0.999572
biological process	GO:0051253	negative regulation of RNA metabolic process	2	23	570	3262	0.94741	0.999572
biological process	GO:0046677	response to antibiotic	1	16	570	3262	0.950636	1
biological process	GO:0023014	signal transduction by phosphorylation	2	31	570	3262	0.957356	1
biological process	GO:0042822	pyridoxal phosphate metabolic process	1	12	570	3262	0.961441	1
biological process	GO:0042823	pyridoxal phosphate biosynthetic process	1	12	570	3262	0.961441	1
biological process	GO:0009636	response to toxic substance	1	18	570	3262	0.964475	1
biological process	GO:0009235	cobalamin metabolic process	1	19	570	3262	0.967651	1
biological process	GO:0009236	cobalamin biosynthetic process	1	19	570	3262	0.967651	1
biological process	GO:0090304	nucleic acid metabolic process	114	692	570	3262	0.972512	1
biological process	GO:0006310	DNA recombination	4	48	570	3262	0.975294	1
biological process	GO:0043603	cellular amide metabolic process	2	27	570	3262	0.975636	1
biological process	GO:0044765	single-organism transport	32	261	570	3262	0.981734	1
biological process	GO:0055085	transmembrane transport	22	195	570	3262	0.982719	1
biological process	GO:0015074	DNA integration	2	31	570	3262	0.983997	1
biological process	GO:0071705	nitrogen compound transport	3	48	570	3262	0.986026	1
biological process	GO:0006820	anion transport	3	46	570	3262	0.986968	1
biological process	GO:0007165	signal transduction	7	83	570	3262	0.989259	1
biological process	GO:0023052	signaling	7	83	570	3262	0.989259	1
biological process	GO:0044700	single organism signaling	7	83	570	3262	0.989259	1
biological process	GO:0006351	transcription, DNA-dependent	71	442	570	3262	0.989369	1
biological process	GO:0007154	cell communication	8	92	570	3262	0.989776	1
biological process	GO:0032774	RNA biosynthetic process	71	446	570	3262	0.991274	1
biological process	GO:0080090	regulation of primary metabolic process	69	448	570	3262	0.996551	1
biological process	GO:0031323	regulation of cellular metabolic process	69	448	570	3262	0.996582	1
biological process	GO:0060255	regulation of macromolecule metabolic process	69	450	570	3262	0.996911	1
biological process	GO:0009889	regulation of biosynthetic process	68	445	570	3262	0.997125	1
biological process	GO:0010556	regulation of macromolecule biosynthetic process	68	445	570	3262	0.997125	1
biological process	GO:0031326	regulation of cellular biosynthetic process	68	445	570	3262	0.997125	1
biological process	GO:2000112	regulation of cellular macromolecule biosynthetic process	68	445	570	3262	0.997125	1
biological process	GO:0010468	regulation of gene expression	68	447	570	3262	0.997434	1
biological process	GO:0019222	regulation of metabolic process	69	454	570	3262	0.99765	1
biological process	GO:0051252	regulation of RNA metabolic process	66	436	570	3262	0.997667	1
biological process	GO:0019219	regulation of nucleobase-containing compound metabolic process	66	438	570	3262	0.997972	1
biological process	GO:0051171	regulation of nitrogen compound metabolic process	66	438	570	3262	0.997972	1
biological process	GO:0006355	regulation of transcription, DNA-dependent	65	435	570	3262	0.998336	1
biological process	GO:2001141	regulation of RNA biosynthetic process	65	435	570	3262	0.998336	1
biological process	GO:0065007	biological regulation	83	552	570	3262	0.998387	1
biological process	GO:0050794	regulation of cellular process	80	536	570	3262	0.998604	1
biological process	GO:0050789	regulation of biological process	81	544	570	3262	0.998787	1
biological process	GO:0000160	phosphorelay signal transduction system	3	64	570	3262	0.99916	1
biological process	GO:0006810	transport	40	376	570	3262	0.99972	1
biological process	GO:0051179	localization	40	376	570	3262	0.99972	1
biological process	GO:0051234	establishment of localization	40	376	570	3262	0.99972	1
biological process	GO:0008150	biological_process	570	3262	570	3262	1	1
molecular function	GO:0005198	structural molecule activity	48	56	580	3314	1.09377e-18	6.45324e-16
molecular function	GO:0003735	structural constituent of ribosome	47	55	580	3314	3.27957e-18	9.67474e-16
molecular function	GO:0003723	RNA binding	59	99	580	3314	3.66841e-17	7.21454e-15
molecular function	GO:0019843	rRNA binding	31	35	580	3314	2.12948e-14	3.14098e-12
molecular function	GO:0015078	hydrogen ion transmembrane transporter activity	13	19	580	3314	1.7257e-06	0.000203632
molecular function	GO:0036094	small molecule binding	141	633	580	3314	5.25626e-06	0.000516865
molecular function	GO:0000049	tRNA binding	10	12	580	3314	9.40648e-06	0.000792832
molecular function	GO:0005488	binding	351	1722	580	3314	2.19921e-05	0.00162192
molecular function	GO:0044769	ATPase activity, coupled to transmembrane movement of ions, rotational mechanism	6	6	580	3314	3.20263e-05	0.00166053
molecular function	GO:0046933	proton-transporting ATP synthase activity, rotational mechanism	6	6	580	3314	3.20263e-05	0.00166053
molecular function	GO:0043167	ion binding	200	957	580	3314	3.57326e-05	0.00166053
molecular function	GO:0000166	nucleotide binding	135	617	580	3314	3.6588e-05	0.00166053
molecular function	GO:1901265	nucleoside phosphate binding	135	617	580	3314	3.6588e-05	0.00166053
molecular function	GO:0005525	GTP binding	14	32	580	3314	0.000168053	0.00619695
molecular function	GO:0019001	guanyl nucleotide binding	14	32	580	3314	0.000168053	0.00619695
molecular function	GO:0032561	guanyl ribonucleotide binding	14	32	580	3314	0.000168053	0.00619695
molecular function	GO:0097159	organic cyclic compound binding	279	1341	580	3314	0.000314511	0.010309
molecular function	GO:1901363	heterocyclic compound binding	279	1341	580	3314	0.000314511	0.010309
molecular function	GO:0015077	monovalent inorganic cation transmembrane transporter activity	14	32	580	3314	0.000385616	0.0119744
molecular function	GO:0016725	oxidoreductase activity, acting on CH or CH2 groups	5	6	580	3314	0.000441368	0.0130203
molecular function	GO:0008135	translation factor activity, nucleic acid binding	8	13	580	3314	0.000661511	0.0185853
molecular function	GO:0043169	cation binding	95	407	580	3314	0.000709058	0.0190156
molecular function	GO:0046872	metal ion binding	93	397	580	3314	0.00076564	0.0196403
molecular function	GO:0043168	anion binding	128	623	580	3314	0.000877556	0.0215732
molecular function	GO:0016853	isomerase activity	26	83	580	3314	0.00098828	0.0233234
molecular function	GO:0051536	iron-sulfur cluster binding	25	77	580	3314	0.00156806	0.0342651
molecular function	GO:0051540	metal cluster binding	25	77	580	3314	0.00156806	0.0342651
molecular function	GO:0048037	cofactor binding	62	269	580	3314	0.00167587	0.035313
molecular function	GO:0016744	transferase activity, transferring aldehyde or ketonic groups	5	7	580	3314	0.00178537	0.0363231
molecular function	GO:0022890	inorganic cation transmembrane transporter activity	15	41	580	3314	0.00201627	0.0396534
molecular function	GO:0016903	oxidoreductase activity, acting on the aldehyde or oxo group of donors	15	46	580	3314	0.00232914	0.0438782
molecular function	GO:0003746	translation elongation factor activity	5	7	580	3314	0.00237983	0.0438782
molecular function	GO:0050662	coenzyme binding	50	210	580	3314	0.00277815	0.0483066
molecular function	GO:0017076	purine nucleotide binding	84	395	580	3314	0.00278377	0.0483066
molecular function	GO:0004175	endopeptidase activity	12	32	580	3314	0.00375187	0.0632457
molecular function	GO:0009055	electron carrier activity	11	25	580	3314	0.00387997	0.0635885
molecular function	GO:0005515	protein binding	14	42	580	3314	0.00506523	0.0807699
molecular function	GO:0016620	oxidoreductase activity, acting on the aldehyde or oxo group of donors, NAD or NADP as acceptor	12	37	580	3314	0.00614991	0.0954854
molecular function	GO:0046961	proton-transporting ATPase activity, rotational mechanism	3	3	580	3314	0.008092	0.118465
molecular function	GO:0008324	cation transmembrane transporter activity	17	56	580	3314	0.00823912	0.118465
molecular function	GO:0016830	carbon-carbon lyase activity	13	39	580	3314	0.00838766	0.118465
molecular function	GO:0001882	nucleoside binding	80	389	580	3314	0.0086339	0.118465
molecular function	GO:0032549	ribonucleoside binding	80	389	580	3314	0.0086339	0.118465
molecular function	GO:0035639	purine ribonucleoside triphosphate binding	79	386	580	3314	0.0104034	0.137673
molecular function	GO:0019842	vitamin binding	6	15	580	3314	0.0105005	0.137673
molecular function	GO:0001883	purine nucleoside binding	79	388	580	3314	0.0117485	0.144408
molecular function	GO:0032550	purine ribonucleoside binding	79	388	580	3314	0.0117485	0.144408
molecular function	GO:0032555	purine ribonucleotide binding	79	388	580	3314	0.0117485	0.144408
molecular function	GO:0003916	DNA topoisomerase activity	3	4	580	3314	0.0120086	0.144594
molecular function	GO:0003743	translation initiation factor activity	3	3	580	3314	0.0132704	0.15659
molecular function	GO:0004129	cytochrome-c oxidase activity	4	7	580	3314	0.0168534	0.177315
molecular function	GO:0015002	heme-copper terminal oxidase activity	4	7	580	3314	0.0168534	0.177315
molecular function	GO:0016675	oxidoreductase activity, acting on a heme group of donors	4	7	580	3314	0.0168534	0.177315
molecular function	GO:0016676	oxidoreductase activity, acting on a heme group of donors, oxygen as acceptor	4	7	580	3314	0.0168534	0.177315
molecular function	GO:0008320	protein transmembrane transporter activity	4	5	580	3314	0.0195366	0.177315
molecular function	GO:0008565	protein transporter activity	4	5	580	3314	0.0195366	0.177315
molecular function	GO:0022884	macromolecule transmembrane transporter activity	4	5	580	3314	0.0195366	0.177315
molecular function	GO:0016209	antioxidant activity	10	27	580	3314	0.0206412	0.177315
molecular function	GO:0019825	oxygen binding	3	4	580	3314	0.0208696	0.177315
molecular function	GO:0030976	thiamine pyrophosphate binding	4	8	580	3314	0.0212325	0.177315
molecular function	GO:0003899	DNA-directed RNA polymerase activity	4	7	580	3314	0.0216261	0.177315
molecular function	GO:0034062	RNA polymerase activity	4	7	580	3314	0.0216261	0.177315
molecular function	GO:0016878	acid-thiol ligase activity	4	8	580	3314	0.0217319	0.177315
molecular function	GO:0003918	DNA topoisomerase type II (ATP-hydrolyzing) activity	2	2	580	3314	0.0226089	0.177315
molecular function	GO:0061505	DNA topoisomerase II activity	2	2	580	3314	0.0226089	0.177315
molecular function	GO:0008186	RNA-dependent ATPase activity	2	2	580	3314	0.0226733	0.177315
molecular function	GO:0016634	oxidoreductase activity, acting on the CH-CH group of donors, oxygen as acceptor	2	2	580	3314	0.0226845	0.177315
molecular function	GO:0004333	fumarate hydratase activity	2	2	580	3314	0.0226915	0.177315
molecular function	GO:0003825	alpha,alpha-trehalose-phosphate synthase (UDP-forming) activity	2	2	580	3314	0.0226919	0.177315
molecular function	GO:0035251	UDP-glucosyltransferase activity	2	2	580	3314	0.0226919	0.177315
molecular function	GO:0003938	IMP dehydrogenase activity	2	2	580	3314	0.0226919	0.177315
molecular function	GO:0031072	heat shock protein binding	2	2	580	3314	0.022692	0.177315
molecular function	GO:0004748	ribonucleoside-diphosphate reductase activity, thioredoxin disulfide as acceptor	2	2	580	3314	0.0227997	0.177315
molecular function	GO:0016728	oxidoreductase activity, acting on CH or CH2 groups, disulfide as acceptor	2	2	580	3314	0.0227997	0.177315
molecular function	GO:0004311	farnesyltranstransferase activity	2	2	580	3314	0.0231197	0.177315
molecular function	GO:0004774	succinate-CoA ligase activity	2	2	580	3314	0.0231411	0.177315
molecular function	GO:0004775	succinate-CoA ligase (ADP-forming) activity	2	2	580	3314	0.0231411	0.177315
molecular function	GO:0003924	GTPase activity	7	20	580	3314	0.0242956	0.183774
molecular function	GO:0016866	intramolecular transferase activity	8	23	580	3314	0.0249869	0.186611
molecular function	GO:0004298	threonine-type endopeptidase activity	2	2	580	3314	0.0257807	0.187786
molecular function	GO:0070003	threonine-type peptidase activity	2	2	580	3314	0.0257807	0.187786
molecular function	GO:0004791	thioredoxin-disulfide reductase activity	2	2	580	3314	0.0265165	0.190789
molecular function	GO:0016405	CoA-ligase activity	3	5	580	3314	0.0271774	0.193189
molecular function	GO:0046912	transferase activity, transferring acyl groups, acyl groups converted into alkyl on transfer	4	8	580	3314	0.0280327	0.196896
molecular function	GO:0032553	ribonucleotide binding	85	427	580	3314	0.0289765	0.201131
molecular function	GO:0022892	substrate-specific transporter activity	26	105	580	3314	0.0313218	0.214882
molecular function	GO:0008483	transaminase activity	8	26	580	3314	0.0324429	0.217515
molecular function	GO:0016769	transferase activity, transferring nitrogenous groups	8	26	580	3314	0.0324429	0.217515
molecular function	GO:0003755	peptidyl-prolyl cis-trans isomerase activity	2	2	580	3314	0.0360274	0.231374
molecular function	GO:0016859	cis-trans isomerase activity	2	2	580	3314	0.0360274	0.231374
molecular function	GO:0016765	transferase activity, transferring alkyl or aryl (other than methyl) groups	7	21	580	3314	0.0362785	0.231374
molecular function	GO:0016875	ligase activity, forming carbon-oxygen bonds	8	25	580	3314	0.0368462	0.231374
molecular function	GO:0016876	ligase activity, forming aminoacyl-tRNA and related compounds	8	25	580	3314	0.0368462	0.231374
molecular function	GO:0019829	cation-transporting ATPase activity	7	20	580	3314	0.036863	0.231374
molecular function	GO:0004540	ribonuclease activity	4	8	580	3314	0.0455913	0.283146
molecular function	GO:0022891	substrate-specific transmembrane transporter activity	24	98	580	3314	0.0464727	0.284458
molecular function	GO:1901681	sulfur compound binding	5	14	580	3314	0.0467669	0.284458
molecular function	GO:0015450	P-P-bond-hydrolysis-driven protein transmembrane transporter activity	2	2	580	3314	0.0488734	0.294238
molecular function	GO:0051539	4 iron, 4 sulfur cluster binding	11	33	580	3314	0.0501376	0.296542
molecular function	GO:0016776	phosphotransferase activity, phosphate group as acceptor	5	12	580	3314	0.0502614	0.296542
molecular function	GO:0019201	nucleotide kinase activity	3	5	580	3314	0.052703	0.307869
molecular function	GO:0003857	3-hydroxyacyl-CoA dehydrogenase activity	3	6	580	3314	0.0536644	0.310412
molecular function	GO:0030554	adenyl nucleotide binding	71	369	580	3314	0.0546159	0.312849
molecular function	GO:0046906	tetrapyrrole binding	11	41	580	3314	0.0585943	0.322682
molecular function	GO:0016779	nucleotidyltransferase activity	13	50	580	3314	0.0597746	0.322682
molecular function	GO:0004222	metalloendopeptidase activity	4	10	580	3314	0.0602443	0.322682
molecular function	GO:0051287	NAD binding	7	24	580	3314	0.0611689	0.322682
molecular function	GO:0008194	UDP-glycosyltransferase activity	2	3	580	3314	0.0612547	0.322682
molecular function	GO:0046527	glucosyltransferase activity	2	3	580	3314	0.0612547	0.322682
molecular function	GO:0005344	oxygen transporter activity	2	3	580	3314	0.0612548	0.322682
molecular function	GO:0004085	butyryl-CoA dehydrogenase activity	2	3	580	3314	0.0612548	0.322682
molecular function	GO:0052890	oxidoreductase activity, acting on the CH-CH group of donors, with a flavin as acceptor	2	3	580	3314	0.0612548	0.322682
molecular function	GO:0016743	carboxyl- or carbamoyltransferase activity	2	3	580	3314	0.0618618	0.322995
molecular function	GO:0050660	flavin adenine dinucleotide binding	24	113	580	3314	0.0626872	0.324434
molecular function	GO:0004834	tryptophan synthase activity	2	3	580	3314	0.0640097	0.328398
molecular function	GO:0016831	carboxy-lyase activity	8	26	580	3314	0.0647012	0.329084
molecular function	GO:0016726	oxidoreductase activity, acting on CH or CH2 groups, NAD or NADP as acceptor	2	3	580	3314	0.0655243	0.330422
molecular function	GO:0016616	oxidoreductase activity, acting on the CH-OH group of donors, NAD or NADP as acceptor	21	96	580	3314	0.0673513	0.334514
molecular function	GO:0016614	oxidoreductase activity, acting on CH-OH group of donors	24	113	580	3314	0.0674697	0.334514
molecular function	GO:0015075	ion transmembrane transporter activity	20	85	580	3314	0.0681847	0.335241
molecular function	GO:0016877	ligase activity, forming carbon-sulfur bonds	5	14	580	3314	0.0695403	0.339081
molecular function	GO:0016854	racemase and epimerase activity	5	14	580	3314	0.0734954	0.339677
molecular function	GO:0016627	oxidoreductase activity, acting on the CH-CH group of donors	21	96	580	3314	0.0735552	0.339677
molecular function	GO:0019899	enzyme binding	2	2	580	3314	0.0747064	0.339677
molecular function	GO:0070063	RNA polymerase binding	2	2	580	3314	0.0747064	0.339677
molecular function	GO:0051082	unfolded protein binding	3	7	580	3314	0.0850752	0.339677
molecular function	GO:0016667	oxidoreductase activity, acting on a sulfur group of donors	7	20	580	3314	0.0851946	0.339677
molecular function	GO:0000287	magnesium ion binding	14	58	580	3314	0.0925877	0.339677
molecular function	GO:0004784	superoxide dismutase activity	2	3	580	3314	0.0939426	0.339677
molecular function	GO:0016721	oxidoreductase activity, acting on superoxide radicals as acceptor	2	3	580	3314	0.0939426	0.339677
molecular function	GO:0016796	exonuclease activity, active with either ribo- or deoxyribonucleic acids and producing 5'-phosphomonoesters	3	6	580	3314	0.0977656	0.339677
molecular function	GO:0030170	pyridoxal phosphate binding	11	48	580	3314	0.0993934	0.339677
molecular function	GO:0000104	succinate dehydrogenase activity	2	3	580	3314	0.100287	0.339677
molecular function	GO:0016671	oxidoreductase activity, acting on a sulfur group of donors, disulfide as acceptor	2	3	580	3314	0.108182	0.339677
molecular function	GO:0016812	hydrolase activity, acting on carbon-nitrogen (but not peptide) bonds, in cyclic amides	2	4	580	3314	0.110403	0.339677
molecular function	GO:0016615	malate dehydrogenase activity	2	4	580	3314	0.110551	0.339677
molecular function	GO:0016790	thiolester hydrolase activity	3	7	580	3314	0.112203	0.339677
molecular function	GO:0004252	serine-type endopeptidase activity	5	16	580	3314	0.11352	0.339677
molecular function	GO:0031419	cobalamin binding	2	4	580	3314	0.114153	0.339677
molecular function	GO:0004096	catalase activity	2	4	580	3314	0.117738	0.339677
molecular function	GO:0000988	protein binding transcription factor activity	6	20	580	3314	0.123237	0.339677
molecular function	GO:0000990	core RNA polymerase binding transcription factor activity	6	20	580	3314	0.123237	0.339677
molecular function	GO:0000996	core DNA-dependent RNA polymerase binding promoter specificity activity	6	20	580	3314	0.123237	0.339677
molecular function	GO:0016987	sigma factor activity	6	20	580	3314	0.123237	0.339677
molecular function	GO:0016491	oxidoreductase activity	136	747	580	3314	0.124063	0.339677
molecular function	GO:0030151	molybdenum ion binding	3	7	580	3314	0.128836	0.339677
molecular function	GO:0005524	ATP binding	66	360	580	3314	0.134705	0.339677
molecular function	GO:0016833	oxo-acid-lyase activity	3	8	580	3314	0.137572	0.339677
molecular function	GO:0050661	NADP binding	5	18	580	3314	0.139563	0.339677
molecular function	GO:0020037	heme binding	9	37	580	3314	0.139681	0.339677
molecular function	GO:0032559	adenyl ribonucleotide binding	66	362	580	3314	0.14503	0.339677
molecular function	GO:0004591	oxoglutarate dehydrogenase (succinyl-transferring) activity	1	1	580	3314	0.147365	0.339677
molecular function	GO:0008683	2-oxoglutarate decarboxylase activity	1	1	580	3314	0.147365	0.339677
molecular function	GO:0050439	2-hydroxy-3-oxoadipate synthase activity	1	1	580	3314	0.147365	0.339677
molecular function	GO:0004854	xanthine dehydrogenase activity	1	1	580	3314	0.150006	0.339677
molecular function	GO:0008863	formate dehydrogenase (NAD+) activity	1	1	580	3314	0.150476	0.339677
molecular function	GO:0008940	nitrate reductase activity	1	1	580	3314	0.150476	0.339677
molecular function	GO:0004366	glycerol-3-phosphate O-acyltransferase activity	1	1	580	3314	0.150485	0.339677
molecular function	GO:0000175	3'-5'-exoribonuclease activity	1	1	580	3314	0.150543	0.339677
molecular function	GO:0004654	polyribonucleotide nucleotidyltransferase activity	1	1	580	3314	0.150543	0.339677
molecular function	GO:0004494	methylmalonyl-CoA mutase activity	1	1	580	3314	0.150557	0.339677
molecular function	GO:0004474	malate synthase activity	1	1	580	3314	0.150607	0.339677
molecular function	GO:0004802	transketolase activity	1	1	580	3314	0.150655	0.339677
molecular function	GO:0008670	2,4-dienoyl-CoA reductase (NADPH) activity	1	1	580	3314	0.150688	0.339677
molecular function	GO:0003997	acyl-CoA oxidase activity	1	1	580	3314	0.150703	0.339677
molecular function	GO:0008177	succinate dehydrogenase (ubiquinone) activity	1	1	580	3314	0.150714	0.339677
molecular function	GO:0008661	1-deoxy-D-xylulose-5-phosphate synthase activity	1	1	580	3314	0.150715	0.339677
molecular function	GO:0008955	peptidoglycan glycosyltransferase activity	1	1	580	3314	0.150731	0.339677
molecular function	GO:0004613	phosphoenolpyruvate carboxykinase (GTP) activity	1	1	580	3314	0.150739	0.339677
molecular function	GO:0004815	aspartate-tRNA ligase activity	1	1	580	3314	0.150741	0.339677
molecular function	GO:0050560	aspartate-tRNA(Asn) ligase activity	1	1	580	3314	0.150741	0.339677
molecular function	GO:0003883	CTP synthase activity	1	1	580	3314	0.150742	0.339677
molecular function	GO:0003724	RNA helicase activity	1	1	580	3314	0.150745	0.339677
molecular function	GO:0004004	ATP-dependent RNA helicase activity	1	1	580	3314	0.150745	0.339677
molecular function	GO:0032182	small conjugating protein binding	1	1	580	3314	0.150745	0.339677
molecular function	GO:0003842	1-pyrroline-5-carboxylate dehydrogenase activity	1	1	580	3314	0.150749	0.339677
molecular function	GO:0004825	methionine-tRNA ligase activity	1	1	580	3314	0.150752	0.339677
molecular function	GO:0004617	phosphoglycerate dehydrogenase activity	1	1	580	3314	0.150752	0.339677
molecular function	GO:0004044	amidophosphoribosyltransferase activity	1	1	580	3314	0.150752	0.339677
molecular function	GO:0008312	7S RNA binding	1	1	580	3314	0.150752	0.339677
molecular function	GO:0003922	GMP synthase (glutamine-hydrolyzing) activity	1	1	580	3314	0.150752	0.339677
molecular function	GO:0008734	L-aspartate oxidase activity	1	1	580	3314	0.150752	0.339677
molecular function	GO:0015922	aspartate oxidase activity	1	1	580	3314	0.150752	0.339677
molecular function	GO:0044318	L-aspartate:fumarate oxidoreductase activity	1	1	580	3314	0.150752	0.339677
molecular function	GO:0004345	glucose-6-phosphate dehydrogenase activity	1	1	580	3314	0.150752	0.339677
molecular function	GO:0008924	malate dehydrogenase (quinone) activity	1	1	580	3314	0.150752	0.339677
molecular function	GO:0052589	malate dehydrogenase (menaquinone) activity	1	1	580	3314	0.150752	0.339677
molecular function	GO:0004013	adenosylhomocysteinase activity	1	1	580	3314	0.150752	0.339677
molecular function	GO:0016802	trialkylsulfonium hydrolase activity	1	1	580	3314	0.150752	0.339677
molecular function	GO:0003885	D-arabinono-1,4-lactone oxidase activity	1	1	580	3314	0.150752	0.339677
molecular function	GO:0004743	pyruvate kinase activity	1	1	580	3314	0.150752	0.339677
molecular function	GO:0030955	potassium ion binding	1	1	580	3314	0.150752	0.339677
molecular function	GO:0031420	alkali metal ion binding	1	1	580	3314	0.150752	0.339677
molecular function	GO:0004351	glutamate decarboxylase activity	1	1	580	3314	0.150752	0.339677
molecular function	GO:0004820	glycine-tRNA ligase activity	1	1	580	3314	0.150752	0.339677
molecular function	GO:0004615	phosphomannomutase activity	1	1	580	3314	0.150752	0.339677
molecular function	GO:0008883	glutamyl-tRNA reductase activity	1	1	580	3314	0.150752	0.339677
molecular function	GO:0019787	small conjugating protein ligase activity	1	1	580	3314	0.150752	0.339677
molecular function	GO:0004399	histidinol dehydrogenase activity	1	1	580	3314	0.150752	0.339677
molecular function	GO:0045484	L-lysine 6-transaminase activity	1	1	580	3314	0.150752	0.339677
molecular function	GO:0004151	dihydroorotase activity	1	1	580	3314	0.150752	0.339677
molecular function	GO:0047475	phenylacetate-CoA ligase activity	1	1	580	3314	0.150752	0.339677
molecular function	GO:0016869	intramolecular transferase activity, transferring amino groups	1	1	580	3314	0.150752	0.339677
molecular function	GO:0042286	glutamate-1-semialdehyde 2,1-aminomutase activity	1	1	580	3314	0.150752	0.339677
molecular function	GO:0004451	isocitrate lyase activity	1	1	580	3314	0.150752	0.339677
molecular function	GO:0004350	glutamate-5-semialdehyde dehydrogenase activity	1	1	580	3314	0.150752	0.339677
molecular function	GO:0003935	GTP cyclohydrolase II activity	1	1	580	3314	0.150752	0.339677
molecular function	GO:0008686	3,4-dihydroxy-2-butanone-4-phosphate synthase activity	1	1	580	3314	0.150752	0.339677
molecular function	GO:0004632	phosphopantothenate--cysteine ligase activity	1	1	580	3314	0.150752	0.339677
molecular function	GO:0004633	phosphopantothenoylcysteine decarboxylase activity	1	1	580	3314	0.150752	0.339677
molecular function	GO:0035446	cysteine-glucosaminylinositol ligase activity	1	1	580	3314	0.150752	0.339677
molecular function	GO:0047473	D-alanine-poly(phosphoribitol) ligase activity	1	1	580	3314	0.150752	0.339677
molecular function	GO:0004476	mannose-6-phosphate isomerase activity	1	1	580	3314	0.150752	0.339677
molecular function	GO:0004109	coproporphyrinogen oxidase activity	1	1	580	3314	0.150752	0.339677
molecular function	GO:0051989	coproporphyrinogen dehydrogenase activity	1	1	580	3314	0.150752	0.339677
molecular function	GO:0004140	dephospho-CoA kinase activity	1	1	580	3314	0.150752	0.339677
molecular function	GO:0004478	methionine adenosyltransferase activity	1	1	580	3314	0.150752	0.339677
molecular function	GO:0008878	glucose-1-phosphate adenylyltransferase activity	1	1	580	3314	0.150752	0.339677
molecular function	GO:0004618	phosphoglycerate kinase activity	1	1	580	3314	0.150752	0.339677
molecular function	GO:0003868	4-hydroxyphenylpyruvate dioxygenase activity	1	1	580	3314	0.150752	0.339677
molecular function	GO:0004055	argininosuccinate synthase activity	1	1	580	3314	0.150752	0.339677
molecular function	GO:0004470	malic enzyme activity	1	1	580	3314	0.150752	0.339677
molecular function	GO:0004471	malate dehydrogenase (decarboxylating) activity	1	1	580	3314	0.150752	0.339677
molecular function	GO:0018635	(R)-limonene 1,2-monooxygenase activity	1	1	580	3314	0.150752	0.339677
molecular function	GO:0019113	limonene monooxygenase activity	1	1	580	3314	0.150752	0.339677
molecular function	GO:0052601	(S)-limonene 1,2-monooxygenase activity	1	1	580	3314	0.150752	0.339677
molecular function	GO:0004788	thiamine diphosphokinase activity	1	1	580	3314	0.150752	0.339677
molecular function	GO:0004088	carbamoyl-phosphate synthase (glutamine-hydrolyzing) activity	1	1	580	3314	0.150752	0.339677
molecular function	GO:0046429	4-hydroxy-3-methylbut-2-en-1-yl diphosphate synthase activity	1	1	580	3314	0.150752	0.339677
molecular function	GO:0052592	oxidoreductase activity, acting on CH or CH2 groups, with an iron-sulfur protein as acceptor	1	1	580	3314	0.150752	0.339677
molecular function	GO:0004361	glutaryl-CoA dehydrogenase activity	1	1	580	3314	0.150752	0.339677
molecular function	GO:0004648	O-phospho-L-serine:2-oxoglutarate aminotransferase activity	1	1	580	3314	0.150752	0.339677
molecular function	GO:0004801	sedoheptulose-7-phosphate:D-glyceraldehyde-3-phosphate glyceronetransferase activity	1	1	580	3314	0.150752	0.339677
molecular function	GO:0002935	tRNA (adenine-C2-)-methyltransferase activity	1	1	580	3314	0.150752	0.339677
molecular function	GO:0008169	C-methyltransferase activity	1	1	580	3314	0.150752	0.339677
molecular function	GO:0047694	barbiturase activity	1	1	580	3314	0.150752	0.339677
molecular function	GO:0070040	rRNA (adenine-C2-)-methyltransferase activity	1	1	580	3314	0.150752	0.339677
molecular function	GO:0004084	branched-chain-amino-acid transaminase activity	1	1	580	3314	0.150752	0.339677
molecular function	GO:0004512	inositol-3-phosphate synthase activity	1	1	580	3314	0.150752	0.339677
molecular function	GO:0009016	succinyldiaminopimelate transaminase activity	1	1	580	3314	0.150752	0.339677
molecular function	GO:0052654	L-leucine transaminase activity	1	1	580	3314	0.150752	0.339677
molecular function	GO:0052655	L-valine transaminase activity	1	1	580	3314	0.150752	0.339677
molecular function	GO:0052656	L-isoleucine transaminase activity	1	1	580	3314	0.150752	0.339677
molecular function	GO:0004641	phosphoribosylformylglycinamidine cyclo-ligase activity	1	1	580	3314	0.150753	0.339677
molecular function	GO:0016882	cyclo-ligase activity	1	1	580	3314	0.150753	0.339677
molecular function	GO:0004826	phenylalanine-tRNA ligase activity	1	1	580	3314	0.150755	0.339677
molecular function	GO:0004332	fructose-bisphosphate aldolase activity	1	1	580	3314	0.150814	0.339677
molecular function	GO:0008987	quinolinate synthetase A activity	1	1	580	3314	0.150814	0.339677
molecular function	GO:0042132	fructose 1,6-bisphosphate 1-phosphatase activity	1	1	580	3314	0.150825	0.339677
molecular function	GO:0050308	sugar-phosphatase activity	1	1	580	3314	0.150825	0.339677
molecular function	GO:0003872	6-phosphofructokinase activity	1	1	580	3314	0.150838	0.339677
molecular function	GO:0008443	phosphofructokinase activity	1	1	580	3314	0.150838	0.339677
molecular function	GO:0045735	nutrient reservoir activity	1	1	580	3314	0.150838	0.339677
molecular function	GO:0004455	ketol-acid reductoisomerase activity	1	1	580	3314	0.150947	0.339677
molecular function	GO:0051538	3 iron, 4 sulfur cluster binding	1	1	580	3314	0.150947	0.339677
molecular function	GO:0051745	4-hydroxy-3-methylbut-2-en-1-yl diphosphate reductase activity	1	1	580	3314	0.150947	0.339677
molecular function	GO:0071424	rRNA (cytosine-N4-)-methyltransferase activity	1	1	580	3314	0.151089	0.339677
molecular function	GO:0004655	porphobilinogen synthase activity	1	1	580	3314	0.151436	0.339677
molecular function	GO:0003960	NADPH:quinone reductase activity	1	1	580	3314	0.151611	0.339677
molecular function	GO:0004585	ornithine carbamoyltransferase activity	1	1	580	3314	0.151965	0.339677
molecular function	GO:0004070	aspartate carbamoyltransferase activity	1	1	580	3314	0.15213	0.339677
molecular function	GO:0003983	UTP:glucose-1-phosphate uridylyltransferase activity	1	1	580	3314	0.153309	0.339677
molecular function	GO:0051748	UTP-monosaccharide-1-phosphate uridylyltransferase activity	1	1	580	3314	0.153309	0.339677
molecular function	GO:0008495	protoheme IX farnesyltransferase activity	1	1	580	3314	0.153577	0.339677
molecular function	GO:0008840	4-hydroxy-tetrahydrodipicolinate synthase	1	1	580	3314	0.153577	0.339677
molecular function	GO:0016843	amine-lyase activity	1	1	580	3314	0.153577	0.339677
molecular function	GO:0003878	ATP citrate synthase activity	1	1	580	3314	0.153718	0.339677
molecular function	GO:0008837	diaminopimelate epimerase activity	1	1	580	3314	0.155017	0.341269
molecular function	GO:0004812	aminoacyl-tRNA ligase activity	6	23	580	3314	0.15569	0.341476
molecular function	GO:0003690	double-stranded DNA binding	1	1	580	3314	0.15711	0.343315
molecular function	GO:0003952	NAD+ synthase (glutamine-hydrolyzing) activity	1	1	580	3314	0.159204	0.345333
molecular function	GO:0008795	NAD+ synthase activity	1	1	580	3314	0.159204	0.345333
molecular function	GO:0003729	mRNA binding	1	1	580	3314	0.161042	0.347013
molecular function	GO:0016874	ligase activity	33	174	580	3314	0.161155	0.347013
molecular function	GO:0004549	tRNA-specific ribonuclease activity	1	1	580	3314	0.163498	0.348244
molecular function	GO:0004807	triose-phosphate isomerase activity	1	1	580	3314	0.163498	0.348244
molecular function	GO:0009022	tRNA nucleotidyltransferase activity	1	1	580	3314	0.163498	0.348244
molecular function	GO:0016899	oxidoreductase activity, acting on the CH-OH group of donors, oxygen as acceptor	2	5	580	3314	0.166077	0.352274
molecular function	GO:0070569	uridylyltransferase activity	2	5	580	3314	0.166858	0.352274
molecular function	GO:0008176	tRNA (guanine-N7-)-methyltransferase activity	1	1	580	3314	0.167181	0.352274
molecular function	GO:0036355	2-iminoacetate synthase activity	1	1	580	3314	0.168084	0.352917
molecular function	GO:0016879	ligase activity, forming carbon-nitrogen bonds	12	57	580	3314	0.170393	0.354865
molecular function	GO:0017057	6-phosphogluconolactonase activity	1	1	580	3314	0.170482	0.354865
molecular function	GO:0070011	peptidase activity, acting on L-amino acid peptides	15	72	580	3314	0.170916	0.354865
molecular function	GO:0009041	uridylate kinase activity	1	1	580	3314	0.172019	0.354865
molecular function	GO:0033862	UMP kinase activity	1	1	580	3314	0.172019	0.354865
molecular function	GO:0008113	peptide-methionine (S)-S-oxide reductase activity	1	1	580	3314	0.17475	0.359243
molecular function	GO:0042625	ATPase activity, coupled to transmembrane movement of ions	7	27	580	3314	0.176863	0.361525
molecular function	GO:0050518	2-C-methyl-D-erythritol 4-phosphate cytidylyltransferase activity	1	1	580	3314	0.177699	0.361525
molecular function	GO:0070567	cytidylyltransferase activity	1	1	580	3314	0.177699	0.361525
molecular function	GO:0004127	cytidylate kinase activity	1	1	580	3314	0.178315	0.361533
molecular function	GO:0004659	prenyltransferase activity	2	5	580	3314	0.178984	0.361645
molecular function	GO:0004392	heme oxygenase (decyclizing) activity	1	1	580	3314	0.180219	0.362897
molecular function	GO:0008649	rRNA methyltransferase activity	2	5	580	3314	0.181986	0.365209
molecular function	GO:0004515	nicotinate-nucleotide adenylyltransferase activity	1	1	580	3314	0.183575	0.367149
molecular function	GO:0004529	exodeoxyribonuclease activity	2	4	580	3314	0.197418	0.392177
molecular function	GO:0016895	exodeoxyribonuclease activity, producing 5'-phosphomonoesters	2	4	580	3314	0.197418	0.392177
molecular function	GO:0004424	imidazoleglycerol-phosphate dehydratase activity	1	1	580	3314	0.198502	0.392302
molecular function	GO:0016857	racemase and epimerase activity, acting on carbohydrates and derivatives	2	5	580	3314	0.198811	0.392302
molecular function	GO:0035731	dinitrosyl-iron complex binding	4	8	580	3314	0.202148	0.396287
molecular function	GO:0019205	nucleobase-containing compound kinase activity	3	8	580	3314	0.202174	0.396287
molecular function	GO:0008820	cobinamide phosphate guanylyltransferase activity	1	1	580	3314	0.206738	0.403892
molecular function	GO:0004017	adenylate kinase activity	1	1	580	3314	0.220845	0.429165
molecular function	GO:0016741	transferase activity, transferring one-carbon groups	19	92	580	3314	0.221129	0.429165
molecular function	GO:0008175	tRNA methyltransferase activity	2	5	580	3314	0.223576	0.432491
molecular function	GO:0016880	acid-ammonia (or amide) ligase activity	2	6	580	3314	0.228485	0.440543
molecular function	GO:0004616	phosphogluconate dehydrogenase (decarboxylating) activity	2	6	580	3314	0.230086	0.442185
molecular function	GO:0003676	nucleic acid binding	150	740	580	3314	0.242412	0.459562
molecular function	GO:0016861	intramolecular oxidoreductase activity, interconverting aldoses and ketoses	3	10	580	3314	0.243684	0.459562
molecular function	GO:0034618	arginine binding	1	1	580	3314	0.245662	0.459562
molecular function	GO:0030145	manganese ion binding	3	11	580	3314	0.245997	0.459562
molecular function	GO:0004857	enzyme inhibitor activity	1	1	580	3314	0.246855	0.459562
molecular function	GO:0008428	ribonuclease inhibitor activity	1	1	580	3314	0.246855	0.459562
molecular function	GO:0008948	oxaloacetate decarboxylase activity	1	1	580	3314	0.246855	0.459562
molecular function	GO:0047443	4-hydroxy-4-methyl-2-oxoglutarate aldolase activity	1	1	580	3314	0.246855	0.459562
molecular function	GO:0016597	amino acid binding	4	17	580	3314	0.24686	0.459562
molecular function	GO:0004493	methylmalonyl-CoA epimerase activity	1	1	580	3314	0.248052	0.459562
molecular function	GO:0003995	acyl-CoA dehydrogenase activity	12	61	580	3314	0.248431	0.459562
molecular function	GO:0008252	nucleotidase activity	1	1	580	3314	0.249254	0.459562
molecular function	GO:0008253	5'-nucleotidase activity	1	1	580	3314	0.249254	0.459562
molecular function	GO:0000906	6,7-dimethyl-8-ribityllumazine synthase activity	1	1	580	3314	0.250461	0.460349
molecular function	GO:0008251	tRNA-specific adenosine deaminase activity	1	1	580	3314	0.252889	0.463246
molecular function	GO:0008233	peptidase activity	18	91	580	3314	0.253615	0.463246
molecular function	GO:0004068	aspartate 1-decarboxylase activity	1	1	580	3314	0.259035	0.463246
molecular function	GO:0008270	zinc ion binding	18	90	580	3314	0.262104	0.463246
molecular function	GO:0070180	LSU rRNA binding	1	1	580	3314	0.264025	0.463246
molecular function	GO:0033743	peptide-methionine (R)-S-oxide reductase activity	1	1	580	3314	0.265282	0.463246
molecular function	GO:0003917	DNA topoisomerase type I activity	1	2	580	3314	0.277833	0.463246
molecular function	GO:0004611	phosphoenolpyruvate carboxykinase activity	1	2	580	3314	0.278073	0.463246
molecular function	GO:0008773	[protein-PII] uridylyltransferase activity	1	2	580	3314	0.278426	0.463246
molecular function	GO:0008422	beta-glucosidase activity	1	2	580	3314	0.278645	0.463246
molecular function	GO:0004829	threonine-tRNA ligase activity	1	2	580	3314	0.278748	0.463246
molecular function	GO:0016635	oxidoreductase activity, acting on the CH-CH group of donors, quinone or related compound as acceptor	1	2	580	3314	0.278782	0.463246
molecular function	GO:0003987	acetate-CoA ligase activity	1	2	580	3314	0.278784	0.463246
molecular function	GO:0008134	transcription factor binding	1	2	580	3314	0.278811	0.463246
molecular function	GO:0004658	propionyl-CoA carboxylase activity	1	2	580	3314	0.278811	0.463246
molecular function	GO:0015297	antiporter activity	1	2	580	3314	0.278812	0.463246
molecular function	GO:0004491	methylmalonate-semialdehyde dehydrogenase (acylating) activity	1	2	580	3314	0.278812	0.463246
molecular function	GO:0009013	succinate-semialdehyde dehydrogenase [NAD(P)+] activity	1	2	580	3314	0.278812	0.463246
molecular function	GO:0008797	aspartate ammonia-lyase activity	1	2	580	3314	0.278812	0.463246
molecular function	GO:0004372	glycine hydroxymethyltransferase activity	1	2	580	3314	0.278812	0.463246
molecular function	GO:0031071	cysteine desulfurase activity	1	2	580	3314	0.278812	0.463246
molecular function	GO:0004019	adenylosuccinate synthase activity	1	2	580	3314	0.278812	0.463246
molecular function	GO:0004768	stearoyl-CoA 9-desaturase activity	1	2	580	3314	0.278812	0.463246
molecular function	GO:0016215	acyl-CoA desaturase activity	1	2	580	3314	0.278812	0.463246
molecular function	GO:0016717	oxidoreductase activity, acting on paired donors, with oxidation of a pair of donors resulting in the reduction of molecular oxygen to two molecules of water	1	2	580	3314	0.278812	0.463246
molecular function	GO:0003849	3-deoxy-7-phosphoheptulonate synthase activity	1	2	580	3314	0.278812	0.463246
molecular function	GO:0008121	ubiquinol-cytochrome-c reductase activity	1	2	580	3314	0.278812	0.463246
molecular function	GO:0016681	oxidoreductase activity, acting on diphenols and related substances as donors, cytochrome as acceptor	1	2	580	3314	0.278812	0.463246
molecular function	GO:0018456	aryl-alcohol dehydrogenase (NAD+) activity	1	2	580	3314	0.278813	0.463246
molecular function	GO:0008111	alpha-methylacyl-CoA racemase activity	1	2	580	3314	0.278813	0.463246
molecular function	GO:0004400	histidinol-phosphate transaminase activity	1	2	580	3314	0.278813	0.463246
molecular function	GO:0004536	deoxyribonuclease activity	3	10	580	3314	0.279359	0.463246
molecular function	GO:0003978	UDP-glucose 4-epimerase activity	1	2	580	3314	0.279479	0.463246
molecular function	GO:0016426	tRNA (adenine) methyltransferase activity	1	2	580	3314	0.280572	0.463246
molecular function	GO:0016433	rRNA (adenine) methyltransferase activity	1	2	580	3314	0.281455	0.463246
molecular function	GO:0004514	nicotinate-nucleotide diphosphorylase (carboxylating) activity	1	2	580	3314	0.282754	0.463246
molecular function	GO:0008237	metallopeptidase activity	5	23	580	3314	0.283759	0.463246
molecular function	GO:0016624	oxidoreductase activity, acting on the aldehyde or oxo group of donors, disulfide as acceptor	2	7	580	3314	0.284212	0.463246
molecular function	GO:0004852	uroporphyrinogen-III synthase activity	1	2	580	3314	0.284417	0.463246
molecular function	GO:0004156	dihydropteroate synthase activity	1	2	580	3314	0.285191	0.463246
molecular function	GO:0008408	3'-5' exonuclease activity	2	7	580	3314	0.285293	0.463246
molecular function	GO:0016901	oxidoreductase activity, acting on the CH-OH group of donors, quinone or similar compound as acceptor	2	7	580	3314	0.285481	0.463246
molecular function	GO:0016434	rRNA (cytosine) methyltransferase activity	1	2	580	3314	0.285799	0.463246
molecular function	GO:0070403	NAD+ binding	1	2	580	3314	0.286963	0.463858
molecular function	GO:0050580	2,5-didehydrogluconate reductase activity	1	2	580	3314	0.288807	0.464581
molecular function	GO:0019203	carbohydrate phosphatase activity	1	2	580	3314	0.289384	0.464581
molecular function	GO:0031406	carboxylic acid binding	5	24	580	3314	0.289772	0.464581
molecular function	GO:0008972	phosphomethylpyrimidine kinase activity	1	2	580	3314	0.293859	0.467438
molecular function	GO:0009982	pseudouridine synthase activity	2	7	580	3314	0.294247	0.467438
molecular function	GO:0008853	exodeoxyribonuclease III activity	1	2	580	3314	0.294287	0.467438
molecular function	GO:0016668	oxidoreductase activity, acting on a sulfur group of donors, NAD(P) as acceptor	2	7	580	3314	0.295305	0.467438
molecular function	GO:0016884	carbon-nitrogen ligase activity, with glutamine as amido-N-donor	5	22	580	3314	0.295516	0.467438
molecular function	GO:0016868	intramolecular transferase activity, phosphotransferases	2	7	580	3314	0.305225	0.47838
molecular function	GO:0004642	phosphoribosylformylglycinamidine synthase activity	1	2	580	3314	0.305345	0.47838
molecular function	GO:0001000	bacterial-type RNA polymerase core enzyme binding	1	1	580	3314	0.305677	0.47838
molecular function	GO:0043175	RNA polymerase core enzyme binding	1	1	580	3314	0.305677	0.47838
molecular function	GO:0004049	anthranilate synthase activity	1	2	580	3314	0.307888	0.479623
molecular function	GO:0004316	3-oxoacyl-[acyl-carrier-protein] reductase (NADPH) activity	2	7	580	3314	0.308097	0.479623
molecular function	GO:0016423	tRNA (guanine) methyltransferase activity	1	2	580	3314	0.31421	0.487852
molecular function	GO:0051537	2 iron, 2 sulfur cluster binding	5	22	580	3314	0.317318	0.490704
molecular function	GO:0003933	GTP cyclohydrolase activity	1	2	580	3314	0.318632	0.490704
molecular function	GO:0004532	exoribonuclease activity	1	2	580	3314	0.320708	0.490704
molecular function	GO:0016896	exoribonuclease activity, producing 5'-phosphomonoesters	1	2	580	3314	0.320708	0.490704
molecular function	GO:0004619	phosphoglycerate mutase activity	1	2	580	3314	0.321037	0.490704
molecular function	GO:0046538	2,3-bisphosphoglycerate-dependent phosphoglycerate mutase activity	1	2	580	3314	0.321037	0.490704
molecular function	GO:0008830	dTDP-4-dehydrorhamnose 3,5-epimerase activity	1	2	580	3314	0.324763	0.495005
molecular function	GO:0000107	imidazoleglycerol-phosphate synthase activity	1	2	580	3314	0.325913	0.495005
molecular function	GO:0043752	adenosylcobinamide kinase activity	1	2	580	3314	0.326368	0.495005
molecular function	GO:0004527	exonuclease activity	5	22	580	3314	0.335645	0.50777
molecular function	GO:0016829	lyase activity	29	158	580	3314	0.33669	0.50805
molecular function	GO:0016651	oxidoreductase activity, acting on NAD(P)H	6	29	580	3314	0.338794	0.50992
molecular function	GO:0016860	intramolecular oxidoreductase activity	3	11	580	3314	0.346686	0.52047
molecular function	GO:0004022	alcohol dehydrogenase (NAD) activity	2	8	580	3314	0.348538	0.521922
molecular function	GO:0019200	carbohydrate kinase activity	2	8	580	3314	0.349634	0.522239
molecular function	GO:0003984	acetolactate synthase activity	1	2	580	3314	0.351459	0.523639
molecular function	GO:0008855	exodeoxyribonuclease VII activity	1	1	580	3314	0.354085	0.523662
molecular function	GO:0004601	peroxidase activity	4	16	580	3314	0.354138	0.523662
molecular function	GO:0016684	oxidoreductase activity, acting on peroxide as acceptor	4	16	580	3314	0.354138	0.523662
molecular function	GO:0015035	protein disulfide oxidoreductase activity	3	9	580	3314	0.361869	0.533756
molecular function	GO:0004312	fatty acid synthase activity	3	13	580	3314	0.365199	0.536531
molecular function	GO:0004000	adenosine deaminase activity	1	2	580	3314	0.365569	0.536531
molecular function	GO:0008168	methyltransferase activity	16	83	580	3314	0.367063	0.537387
molecular function	GO:0009381	excinuclease ABC activity	1	3	580	3314	0.386521	0.548391
molecular function	GO:0003871	5-methyltetrahydropteroyltriglutamate-homocysteine S-methyltransferase activity	1	3	580	3314	0.387367	0.548391
molecular function	GO:0042085	5-methyltetrahydropteroyltri-L-glutamate-dependent methyltransferase activity	1	3	580	3314	0.387367	0.548391
molecular function	GO:0015926	glucosidase activity	1	3	580	3314	0.387449	0.548391
molecular function	GO:0008745	N-acetylmuramoyl-L-alanine amidase activity	1	3	580	3314	0.387554	0.548391
molecular function	GO:0004368	glycerol-3-phosphate dehydrogenase activity	1	3	580	3314	0.387585	0.548391
molecular function	GO:0052590	sn-glycerol-3-phosphate:ubiquinone oxidoreductase activity	1	3	580	3314	0.387585	0.548391
molecular function	GO:0052591	sn-glycerol-3-phosphate:ubiquinone-8 oxidoreductase activity	1	3	580	3314	0.387585	0.548391
molecular function	GO:0016995	cholesterol oxidase activity	1	3	580	3314	0.387586	0.548391
molecular function	GO:0016679	oxidoreductase activity, acting on diphenols and related substances as donors	1	3	580	3314	0.387591	0.548391
molecular function	GO:0004108	citrate (Si)-synthase activity	1	3	580	3314	0.387591	0.548391
molecular function	GO:0070546	L-phenylalanine aminotransferase activity	1	3	580	3314	0.387591	0.548391
molecular function	GO:0080130	L-phenylalanine:2-oxoglutarate aminotransferase activity	1	3	580	3314	0.387591	0.548391
molecular function	GO:0016872	intramolecular lyase activity	1	3	580	3314	0.387591	0.548391
molecular function	GO:0004479	methionyl-tRNA formyltransferase activity	1	3	580	3314	0.390275	0.550867
molecular function	GO:0043566	structure-specific DNA binding	1	3	580	3314	0.392223	0.551304
molecular function	GO:0008442	3-hydroxyisobutyrate dehydrogenase activity	1	3	580	3314	0.392453	0.551304
molecular function	GO:0004747	ribokinase activity	1	3	580	3314	0.393652	0.551675
molecular function	GO:0016867	intramolecular transferase activity, transferring acyl groups	1	2	580	3314	0.396738	0.554681
molecular function	GO:0003988	acetyl-CoA C-acyltransferase activity	3	15	580	3314	0.399129	0.555392
molecular function	GO:0016408	C-acyltransferase activity	3	15	580	3314	0.399129	0.555392
molecular function	GO:0043115	precorrin-2 dehydrogenase activity	1	3	580	3314	0.40043	0.555892
molecular function	GO:0016763	transferase activity, transferring pentosyl groups	4	19	580	3314	0.404638	0.559069
molecular function	GO:0042623	ATPase activity, coupled	14	80	580	3314	0.405174	0.559069
molecular function	GO:0047661	amino-acid racemase activity	1	3	580	3314	0.405562	0.559069
molecular function	GO:0022857	transmembrane transporter activity	28	158	580	3314	0.407129	0.559921
molecular function	GO:0015036	disulfide oxidoreductase activity	3	10	580	3314	0.409033	0.561232
molecular function	GO:0008976	polyphosphate kinase activity	1	3	580	3314	0.411813	0.563734
molecular function	GO:0008173	RNA methyltransferase activity	3	14	580	3314	0.416385	0.568032
molecular function	GO:0016783	sulfurtransferase activity	2	9	580	3314	0.416878	0.568032
molecular function	GO:0016628	oxidoreductase activity, acting on the CH-CH group of donors, NAD or NADP as acceptor	3	15	580	3314	0.422584	0.573885
molecular function	GO:0004386	helicase activity	6	33	580	3314	0.423119	0.573885
molecular function	GO:0043022	ribosome binding	1	3	580	3314	0.43148	0.583884
molecular function	GO:0016740	transferase activity	112	662	580	3314	0.435725	0.588279
molecular function	GO:0008725	DNA-3-methyladenine glycosylase activity	1	2	580	3314	0.445592	0.597721
molecular function	GO:0043733	DNA-3-methylbase glycosylase activity	1	2	580	3314	0.445592	0.597721
molecular function	GO:0015399	primary active transmembrane transporter activity	11	62	580	3314	0.446938	0.597721
molecular function	GO:0015405	P-P-bond-hydrolysis-driven transmembrane transporter activity	11	62	580	3314	0.446938	0.597721
molecular function	GO:0016801	hydrolase activity, acting on ether bonds	1	3	580	3314	0.447784	0.597721
molecular function	GO:0070568	guanylyltransferase activity	1	3	580	3314	0.449182	0.598233
molecular function	GO:0003852	2-isopropylmalate synthase activity	1	3	580	3314	0.450973	0.599266
molecular function	GO:0046914	transition metal ion binding	36	196	580	3314	0.457355	0.60638
molecular function	GO:0004008	copper-exporting ATPase activity	1	3	580	3314	0.470042	0.619028
molecular function	GO:0005375	copper ion transmembrane transporter activity	1	3	580	3314	0.470042	0.619028
molecular function	GO:0043682	copper-transporting ATPase activity	1	3	580	3314	0.470042	0.619028
molecular function	GO:0004845	uracil phosphoribosyltransferase activity	1	3	580	3314	0.475971	0.625441
molecular function	GO:0016742	hydroxymethyl-, formyl- and related transferase activity	2	10	580	3314	0.479186	0.627835
molecular function	GO:0016774	phosphotransferase activity, carboxyl group as acceptor	1	4	580	3314	0.481257	0.627835
molecular function	GO:0003951	NAD+ kinase activity	1	4	580	3314	0.482049	0.627835
molecular function	GO:0004143	diacylglycerol kinase activity	1	4	580	3314	0.482049	0.627835
molecular function	GO:0016655	oxidoreductase activity, acting on NAD(P)H, quinone or similar compound as acceptor	3	15	580	3314	0.49282	0.638605
molecular function	GO:0016289	CoA hydrolase activity	1	4	580	3314	0.493566	0.638605
molecular function	GO:0047617	acyl-CoA hydrolase activity	1	4	580	3314	0.493566	0.638605
molecular function	GO:0008236	serine-type peptidase activity	5	28	580	3314	0.500034	0.64376
molecular function	GO:0017171	serine hydrolase activity	5	28	580	3314	0.500034	0.64376
molecular function	GO:0016832	aldehyde-lyase activity	1	4	580	3314	0.500824	0.64376
molecular function	GO:0008276	protein methyltransferase activity	1	4	580	3314	0.504439	0.646997
molecular function	GO:0016772	transferase activity, transferring phosphorus-containing groups	33	200	580	3314	0.510753	0.650966
molecular function	GO:0003985	acetyl-CoA C-acetyltransferase activity	2	11	580	3314	0.510946	0.650966
molecular function	GO:0016453	C-acetyltransferase activity	2	11	580	3314	0.510946	0.650966
molecular function	GO:0050567	glutaminyl-tRNA synthase (glutamine-hydrolyzing) activity	1	3	580	3314	0.511946	0.650966
molecular function	GO:0030234	enzyme regulator activity	1	3	580	3314	0.513892	0.652035
molecular function	GO:0008171	O-methyltransferase activity	1	4	580	3314	0.519208	0.657367
molecular function	GO:0016778	diphosphotransferase activity	1	4	580	3314	0.532536	0.671849
molecular function	GO:0003954	NADH dehydrogenase activity	3	16	580	3314	0.532925	0.671849
molecular function	GO:0016836	hydro-lyase activity	9	52	580	3314	0.538099	0.676926
molecular function	GO:0003905	alkylbase DNA N-glycosylase activity	1	3	580	3314	0.54945	0.689735
molecular function	GO:0005507	copper ion binding	3	16	580	3314	0.554708	0.694857
molecular function	GO:0004029	aldehyde dehydrogenase (NAD) activity	1	5	580	3314	0.558464	0.69808
molecular function	GO:0018580	nitronate monooxygenase activity	1	5	580	3314	0.559992	0.698511
molecular function	GO:0016758	transferase activity, transferring hexosyl groups	3	19	580	3314	0.562136	0.699705
molecular function	GO:0004190	aspartic-type endopeptidase activity	1	4	580	3314	0.569839	0.706314
molecular function	GO:0070001	aspartic-type peptidase activity	1	4	580	3314	0.569839	0.706314
molecular function	GO:0008170	N-methyltransferase activity	1	5	580	3314	0.579307	0.716544
molecular function	GO:0043021	ribonucleoprotein complex binding	1	4	580	3314	0.591889	0.730574
molecular function	GO:0070566	adenylyltransferase activity	2	12	580	3314	0.601981	0.737026
molecular function	GO:0008094	DNA-dependent ATPase activity	2	13	580	3314	0.602678	0.737026
molecular function	GO:0008026	ATP-dependent helicase activity	2	13	580	3314	0.602768	0.737026
molecular function	GO:0070035	purine NTP-dependent helicase activity	2	13	580	3314	0.602768	0.737026
molecular function	GO:0008172	S-methyltransferase activity	1	5	580	3314	0.603362	0.737026
molecular function	GO:0004521	endoribonuclease activity	1	4	580	3314	0.608953	0.742319
molecular function	GO:0016840	carbon-nitrogen lyase activity	2	13	580	3314	0.610596	0.742787
molecular function	GO:0016421	CoA carboxylase activity	1	6	580	3314	0.619987	0.749066
molecular function	GO:0016885	ligase activity, forming carbon-carbon bonds	1	6	580	3314	0.619987	0.749066
molecular function	GO:0022804	active transmembrane transporter activity	12	76	580	3314	0.621898	0.749066
molecular function	GO:0008144	drug binding	1	6	580	3314	0.624893	0.749066
molecular function	GO:0008658	penicillin binding	1	6	580	3314	0.624893	0.749066
molecular function	GO:0033293	monocarboxylic acid binding	1	6	580	3314	0.624893	0.749066
molecular function	GO:0016709	oxidoreductase activity, acting on paired donors, with incorporation or reduction of molecular oxygen, NAD(P)H as one donor, and incorporation of one atom of oxygen	1	6	580	3314	0.625117	0.749066
molecular function	GO:0016703	oxidoreductase activity, acting on single donors with incorporation of molecular oxygen, incorporation of one atom of oxygen (internal monooxygenases or internal mixed function oxidases)	1	6	580	3314	0.626414	0.749066
molecular function	GO:0016661	oxidoreductase activity, acting on other nitrogenous compounds as donors	1	5	580	3314	0.627184	0.749066
molecular function	GO:0015171	amino acid transmembrane transporter activity	2	14	580	3314	0.646794	0.770927
molecular function	GO:0017111	nucleoside-triphosphatase activity	34	224	580	3314	0.649288	0.772339
molecular function	GO:0004518	nuclease activity	12	71	580	3314	0.652252	0.773072
molecular function	GO:0008757	S-adenosylmethionine-dependent methyltransferase activity	3	20	580	3314	0.652525	0.773072
molecular function	GO:0016820	hydrolase activity, acting on acid anhydrides, catalyzing transmembrane movement of substances	10	65	580	3314	0.654016	0.773286
molecular function	GO:0016855	racemase and epimerase activity, acting on amino acids and derivatives	1	6	580	3314	0.659009	0.776079
molecular function	GO:0036361	racemase activity, acting on amino acids and derivatives	1	6	580	3314	0.659009	0.776079
molecular function	GO:0042626	ATPase activity, coupled to transmembrane movement of substances	9	60	580	3314	0.661804	0.776271
molecular function	GO:0043492	ATPase activity, coupled to movement of substances	9	60	580	3314	0.661804	0.776271
molecular function	GO:0016814	hydrolase activity, acting on carbon-nitrogen (but not peptide) bonds, in cyclic amidines	2	11	580	3314	0.664266	0.777613
molecular function	GO:0004520	endodeoxyribonuclease activity	1	6	580	3314	0.669977	0.782746
molecular function	GO:0046915	transition metal ion transmembrane transporter activity	1	6	580	3314	0.676531	0.787651
molecular function	GO:0005506	iron ion binding	11	64	580	3314	0.676846	0.787651
molecular function	GO:0015081	sodium ion transmembrane transporter activity	1	7	580	3314	0.68423	0.794677
molecular function	GO:0008762	UDP-N-acetylmuramate dehydrogenase activity	2	15	580	3314	0.685593	0.794696
molecular function	GO:0019104	DNA N-glycosylase activity	1	5	580	3314	0.692477	0.801101
molecular function	GO:0033218	amide binding	1	9	580	3314	0.702364	0.810949
molecular function	GO:0008199	ferric iron binding	1	6	580	3314	0.705903	0.813442
molecular function	GO:0016462	pyrophosphatase activity	35	233	580	3314	0.710913	0.816655
molecular function	GO:0019238	cyclohydrolase activity	1	6	580	3314	0.711459	0.816655
molecular function	GO:0016817	hydrolase activity, acting on acid anhydrides	36	237	580	3314	0.718397	0.823018
molecular function	GO:0016881	acid-amino acid ligase activity	2	16	580	3314	0.721869	0.825393
molecular function	GO:0050136	NADH dehydrogenase (quinone) activity	2	14	580	3314	0.728866	0.831782
molecular function	GO:0015116	sulfate transmembrane transporter activity	1	8	580	3314	0.738076	0.840666
molecular function	GO:0016301	kinase activity	18	127	580	3314	0.740885	0.842239
molecular function	GO:0016818	hydrolase activity, acting on acid anhydrides, in phosphorus-containing anhydrides	35	235	580	3314	0.743872	0.844009
molecular function	GO:0016835	carbon-oxygen lyase activity	9	62	580	3314	0.747095	0.846038
molecular function	GO:0003824	catalytic activity	411	2496	580	3314	0.752516	0.850545
molecular function	GO:1901682	sulfur compound transmembrane transporter activity	1	9	580	3314	0.779792	0.879689
molecular function	GO:0046983	protein dimerization activity	3	26	580	3314	0.782073	0.880578
molecular function	GO:0016701	oxidoreductase activity, acting on single donors with incorporation of molecular oxygen	2	16	580	3314	0.78892	0.885987
molecular function	GO:0016782	transferase activity, transferring sulfur-containing groups	2	17	580	3314	0.78988	0.885987
molecular function	GO:0016841	ammonia-lyase activity	1	10	580	3314	0.808836	0.903417
molecular function	GO:0015662	ATPase activity, coupled to transmembrane movement of ions, phosphorylative mechanism	1	9	580	3314	0.809973	0.903417
molecular function	GO:0048038	quinone binding	1	9	580	3314	0.81083	0.903417
molecular function	GO:0016646	oxidoreductase activity, acting on the CH-NH group of donors, NAD or NADP as acceptor	2	14	580	3314	0.811544	0.903417
molecular function	GO:0008374	O-acyltransferase activity	1	11	580	3314	0.834661	0.927401
molecular function	GO:0010181	FMN binding	6	39	580	3314	0.837185	0.928126
molecular function	GO:0004871	signal transducer activity	5	44	580	3314	0.840033	0.928126
molecular function	GO:0060089	molecular transducer activity	5	44	580	3314	0.840033	0.928126
molecular function	GO:0016702	oxidoreductase activity, acting on single donors with incorporation of molecular oxygen, incorporation of two atoms of oxygen	1	9	580	3314	0.843128	0.929805
molecular function	GO:0005342	organic acid transmembrane transporter activity	2	21	580	3314	0.848811	0.930852
molecular function	GO:0008514	organic anion transmembrane transporter activity	2	21	580	3314	0.848811	0.930852
molecular function	GO:0046943	carboxylic acid transmembrane transporter activity	2	21	580	3314	0.848811	0.930852
molecular function	GO:0016645	oxidoreductase activity, acting on the CH-NH group of donors	2	16	580	3314	0.853995	0.933997
molecular function	GO:0016791	phosphatase activity	3	26	580	3314	0.854845	0.933997
molecular function	GO:0004177	aminopeptidase activity	1	12	580	3314	0.866199	0.943983
molecular function	GO:0003678	DNA helicase activity	1	12	580	3314	0.867185	0.943983
molecular function	GO:0003887	DNA-directed DNA polymerase activity	1	11	580	3314	0.870288	0.945617
molecular function	GO:0042602	riboflavin reductase (NADPH) activity	1	8	580	3314	0.874637	0.948595
molecular function	GO:0016887	ATPase activity	24	184	580	3314	0.884766	0.95782
molecular function	GO:0034061	DNA polymerase activity	1	12	580	3314	0.889908	0.961622
molecular function	GO:0019239	deaminase activity	1	10	580	3314	0.8949	0.965248
molecular function	GO:0016788	hydrolase activity, acting on ester bonds	21	153	580	3314	0.896851	0.965588
molecular function	GO:0016799	hydrolase activity, hydrolyzing N-glycosyl compounds	1	11	580	3314	0.905823	0.97234
molecular function	GO:0046873	metal ion transmembrane transporter activity	2	23	580	3314	0.906419	0.97234
molecular function	GO:0016746	transferase activity, transferring acyl groups	19	145	580	3314	0.924927	0.990394
molecular function	GO:0005215	transporter activity	31	235	580	3314	0.92719	0.99097
molecular function	GO:0016757	transferase activity, transferring glycosyl groups	7	67	580	3314	0.928825	0.99097
molecular function	GO:0015291	secondary active transmembrane transporter activity	1	14	580	3314	0.930826	0.991313
molecular function	GO:0016773	phosphotransferase activity, alcohol group as acceptor	9	86	580	3314	0.935806	0.993268
molecular function	GO:0004806	triglyceride lipase activity	1	16	580	3314	0.936029	0.993268
molecular function	GO:0015103	inorganic anion transmembrane transporter activity	1	15	580	3314	0.941638	0.99357
molecular function	GO:0042578	phosphoric ester hydrolase activity	3	34	580	3314	0.942343	0.99357
molecular function	GO:0008238	exopeptidase activity	2	28	580	3314	0.94283	0.99357
molecular function	GO:0008509	anion transmembrane transporter activity	3	36	580	3314	0.943049	0.99357
molecular function	GO:0004553	hydrolase activity, hydrolyzing O-glycosyl compounds	1	18	580	3314	0.948606	0.997643
molecular function	GO:0016641	oxidoreductase activity, acting on the CH-NH2 group of donors, oxygen as acceptor	1	12	580	3314	0.955465	0.998709
molecular function	GO:0004497	monooxygenase activity	7	73	580	3314	0.957144	0.998709
molecular function	GO:0000155	phosphorelay sensor kinase activity	2	31	580	3314	0.959711	0.998709
molecular function	GO:0004673	protein histidine kinase activity	2	31	580	3314	0.959711	0.998709
molecular function	GO:0016810	hydrolase activity, acting on carbon-nitrogen (but not peptide) bonds	7	70	580	3314	0.961287	0.998709
molecular function	GO:0004872	receptor activity	2	32	580	3314	0.964893	0.998709
molecular function	GO:0038023	signaling receptor activity	2	32	580	3314	0.964893	0.998709
molecular function	GO:0051920	peroxiredoxin activity	1	12	580	3314	0.965292	0.998709
molecular function	GO:0016298	lipase activity	1	20	580	3314	0.967105	0.998709
molecular function	GO:0052689	carboxylic ester hydrolase activity	2	31	580	3314	0.968993	0.998709
molecular function	GO:0016775	phosphotransferase activity, nitrogenous group as acceptor	2	33	580	3314	0.969431	0.998709
molecular function	GO:0004300	enoyl-CoA hydratase activity	1	20	580	3314	0.970332	0.998709
molecular function	GO:0004672	protein kinase activity	3	44	580	3314	0.971625	0.998709
molecular function	GO:0016798	hydrolase activity, acting on glycosyl bonds	2	31	580	3314	0.975137	0.999571
molecular function	GO:0016705	oxidoreductase activity, acting on paired donors, with incorporation or reduction of molecular oxygen	9	89	580	3314	0.975852	0.999571
molecular function	GO:0004519	endonuclease activity	3	43	580	3314	0.988441	1
molecular function	GO:0016638	oxidoreductase activity, acting on the CH-NH2 group of donors	1	24	580	3314	0.994021	1
molecular function	GO:0051213	dioxygenase activity	2	36	580	3314	0.994133	1
molecular function	GO:0016811	hydrolase activity, acting on carbon-nitrogen (but not peptide) bonds, in linear amides	1	29	580	3314	0.994572	1
molecular function	GO:0016407	acetyltransferase activity	4	54	580	3314	0.995828	1
molecular function	GO:0016747	transferase activity, transferring acyl groups other than amino-acyl groups	10	113	580	3314	0.996647	1
molecular function	GO:0016787	hydrolase activity	98	730	580	3314	0.997885	1
molecular function	GO:0003700	sequence-specific DNA binding transcription factor activity	23	196	580	3314	0.998655	1
molecular function	GO:0001071	nucleic acid binding transcription factor activity	23	198	580	3314	0.9989	1
molecular function	GO:0008080	N-acetyltransferase activity	2	41	580	3314	0.999049	1
molecular function	GO:0043565	sequence-specific DNA binding	4	67	580	3314	0.999168	1
molecular function	GO:0016410	N-acyltransferase activity	2	43	580	3314	0.999298	1
molecular function	GO:0003677	DNA binding	82	562	580	3314	0.999421	1
molecular function	GO:0003674	molecular_function	580	3314	580	3314	1	1
cellular component	GO:0044424	intracellular part	148	322	217	873	9.92537e-19	6.35223e-17
cellular component	GO:0005622	intracellular	160	372	217	873	3.18282e-16	1.0185e-14
cellular component	GO:0005737	cytoplasm	137	301	217	873	2.04713e-15	4.36722e-14
cellular component	GO:0005623	cell	181	487	217	873	1.77107e-14	2.26697e-13
cellular component	GO:0044464	cell part	181	487	217	873	1.77107e-14	2.26697e-13
cellular component	GO:0043226	organelle	52	63	217	873	1.56429e-11	1.43021e-10
cellular component	GO:0043229	intracellular organelle	52	63	217	873	1.56429e-11	1.43021e-10
cellular component	GO:0043228	non-membrane-bounded organelle	51	62	217	873	4.80714e-11	3.41841e-10
cellular component	GO:0043232	intracellular non-membrane-bounded organelle	51	62	217	873	4.80714e-11	3.41841e-10
cellular component	GO:0030529	ribonucleoprotein complex	50	60	217	873	6.35226e-11	4.06544e-10
cellular component	GO:0005840	ribosome	49	59	217	873	2.18025e-10	1.26851e-09
cellular component	GO:0032991	macromolecular complex	74	122	217	873	3.15118e-10	1.68063e-09
cellular component	GO:0044444	cytoplasmic part	56	80	217	873	3.87883e-09	1.90958e-08
cellular component	GO:0044391	ribosomal subunit	12	13	217	873	0.000149384	0.000682896
cellular component	GO:0016469	proton-transporting two-sector ATPase complex	7	7	217	873	0.000180813	0.000723251
cellular component	GO:0045259	proton-transporting ATP synthase complex	7	7	217	873	0.000180813	0.000723251
cellular component	GO:0044422	organelle part	12	14	217	873	0.000450717	0.00160255
cellular component	GO:0044446	intracellular organelle part	12	14	217	873	0.000450717	0.00160255
cellular component	GO:0033178	proton-transporting two-sector ATPase complex, catalytic domain	5	5	217	873	0.000973993	0.00311678
cellular component	GO:0045261	proton-transporting ATP synthase complex, catalytic core F(1)	5	5	217	873	0.000973993	0.00311678
cellular component	GO:0015935	small ribosomal subunit	6	6	217	873	0.00192722	0.00587343
cellular component	GO:0000502	proteasome complex	5	7	217	873	0.00413186	0.01202
cellular component	GO:0043234	protein complex	24	61	217	873	0.0116435	0.0323994
cellular component	GO:0015934	large ribosomal subunit	6	7	217	873	0.0344326	0.0918204
cellular component	GO:0005839	proteasome core complex	2	2	217	873	0.0504345	0.129112
cellular component	GO:0005694	chromosome	2	3	217	873	0.0841716	0.207192
cellular component	GO:0033177	proton-transporting two-sector ATPase complex, proton-transporting domain	2	2	217	873	0.153188	0.301033
cellular component	GO:0045263	proton-transporting ATP synthase complex, coupling factor F(o)	2	2	217	873	0.153188	0.301033
cellular component	GO:0070469	respiratory chain	3	6	217	873	0.162459	0.301033
cellular component	GO:0005777	peroxisome	1	1	217	873	0.178738	0.301033
cellular component	GO:0022623	proteasome-activating nucleotidase complex	1	1	217	873	0.178738	0.301033
cellular component	GO:0022624	proteasome accessory complex	1	1	217	873	0.178738	0.301033
cellular component	GO:0042579	microbody	1	1	217	873	0.178738	0.301033
cellular component	GO:0043227	membrane-bounded organelle	1	1	217	873	0.178738	0.301033
cellular component	GO:0043231	intracellular membrane-bounded organelle	1	1	217	873	0.178738	0.301033
cellular component	GO:0045239	tricarboxylic acid cycle enzyme complex	1	1	217	873	0.178738	0.301033
cellular component	GO:0048500	signal recognition particle	1	1	217	873	0.178738	0.301033
cellular component	GO:0045254	pyruvate dehydrogenase complex	1	1	217	873	0.178738	0.301033
cellular component	GO:0019008	molybdopterin synthase complex	1	1	217	873	0.185236	0.303977
cellular component	GO:0005971	ribonucleoside-diphosphate reductase complex	1	1	217	873	0.194856	0.311769
cellular component	GO:0019774	proteasome core complex, beta-subunit complex	1	1	217	873	0.209691	0.327322
cellular component	GO:0019773	proteasome core complex, alpha-subunit complex	1	1	217	873	0.239996	0.362346
cellular component	GO:0005618	cell wall	2	3	217	873	0.243452	0.362346
cellular component	GO:0005886	plasma membrane	28	109	217	873	0.3137	0.456291
cellular component	GO:0009349	riboflavin synthase complex	1	1	217	873	0.385431	0.546974
cellular component	GO:0045273	respiratory chain complex II	1	1	217	873	0.409662	0.546974
cellular component	GO:0045281	succinate dehydrogenase complex	1	1	217	873	0.409662	0.546974
cellular component	GO:0033281	TAT protein transport complex	2	3	217	873	0.410231	0.546974
cellular component	GO:0044459	plasma membrane part	3	7	217	873	0.467253	0.61029
cellular component	GO:0005835	fatty acid synthase complex	1	2	217	873	0.529321	0.667592
cellular component	GO:0009318	exodeoxyribonuclease VII complex	1	1	217	873	0.531988	0.667592
cellular component	GO:0071944	cell periphery	28	122	217	873	0.576487	0.696917
cellular component	GO:0005887	integral to plasma membrane	2	5	217	873	0.588024	0.696917
cellular component	GO:0031226	intrinsic to plasma membrane	2	5	217	873	0.588024	0.696917
cellular component	GO:0009331	glycerol-3-phosphate dehydrogenase complex	1	5	217	873	0.637611	0.741948
cellular component	GO:0044445	cytosolic part	1	4	217	873	0.731932	0.836494
cellular component	GO:0005829	cytosol	1	7	217	873	0.895677	1
cellular component	GO:0030312	external encapsulating structure	2	15	217	873	0.914104	1
cellular component	GO:0043190	ATP-binding cassette (ABC) transporter complex	1	12	217	873	0.978518	1
cellular component	GO:0044425	membrane part	42	343	217	873	1	1
cellular component	GO:0016021	integral to membrane	34	323	217	873	1	1
cellular component	GO:0031224	intrinsic to membrane	34	323	217	873	1	1
cellular component	GO:0005575	cellular_component	217	873	217	873	1	1
cellular component	GO:0016020	membrane	68	499	217	873	1	1
Note: aNumber of up-regulated genes in each term; bNumber of genome genes in each term; cNumber of up-regulated genes in the corresponding GO category; dNumber of genome genes in the corresponding GO category.
