# Supplementary material for: Induction of Viable but Nonculturable State in Rhodococcus and Transcriptome Analysis Using RNA-seq
Source: PLoS One. 2016 Jan 25;11(1):e0147593. doi: 10.1371/journal.pone.0147593 (PMC4725852; doi:10.1371/journal.pone.0147593)
Supplement: S6 Table — (XLS) [file pone.0147593.s011.xls]

## Sheet: S6 Table Up-regulated
S6 Table GO enrichment analysis of up-regulated genes in t_TG13 and c_TG13 libraries
GO category	GO accession	GO term	Cluster counts in terma	Genome counts in termb	Cluster counts in categoryc	Genome counts in categoryd	P-value	Corrected P-value
biological process	GO:0006412	translation	41	91	267	2375	7.55702e-15	3.51402e-12
biological process	GO:0044267	cellular protein metabolic process	49	150	267	2375	5.56897e-12	1.29478e-09
biological process	GO:0019538	protein metabolic process	56	196	267	2375	1.64938e-11	2.55655e-09
biological process	GO:0006526	arginine biosynthetic process	5	7	267	2375	0.00021767	0.0253041
biological process	GO:0006566	threonine metabolic process	4	5	267	2375	0.000610081	0.0472813
biological process	GO:0009088	threonine biosynthetic process	4	5	267	2375	0.000610081	0.0472813
biological process	GO:0045333	cellular respiration	9	25	267	2375	0.000776905	0.0516087
biological process	GO:0009060	aerobic respiration	8	21	267	2375	0.000923363	0.0522228
biological process	GO:0009064	glutamine family amino acid metabolic process	11	38	267	2375	0.00108514	0.0522228
biological process	GO:0006525	arginine metabolic process	5	9	267	2375	0.00112307	0.0522228
biological process	GO:0006549	isoleucine metabolic process	4	6	267	2375	0.00145037	0.056202
biological process	GO:0009097	isoleucine biosynthetic process	4	6	267	2375	0.00145037	0.056202
biological process	GO:0043604	amide biosynthetic process	5	9	267	2375	0.00170598	0.0610214
biological process	GO:0034645	cellular macromolecule biosynthetic process	62	367	267	2375	0.00193775	0.064361
biological process	GO:0006099	tricarboxylic acid cycle	6	14	267	2375	0.00211678	0.0656202
biological process	GO:0006091	generation of precursor metabolites and energy	12	46	267	2375	0.00244633	0.0710966
biological process	GO:0006414	translational elongation	5	10	267	2375	0.00260228	0.07118
biological process	GO:0044249	cellular biosynthetic process	92	621	267	2375	0.00341567	0.0835941
biological process	GO:0009059	macromolecule biosynthetic process	62	376	267	2375	0.00360825	0.0838919
biological process	GO:1901576	organic substance biosynthetic process	93	634	267	2375	0.00432442	0.0918934
biological process	GO:0009058	biosynthetic process	96	662	267	2375	0.00467642	0.0918934
biological process	GO:0043603	cellular amide metabolic process	5	11	267	2375	0.00468725	0.0918934
biological process	GO:0015980	energy derivation by oxidation of organic compounds	9	32	267	2375	0.00474289	0.0918934
biological process	GO:1901605	alpha-amino acid metabolic process	21	112	267	2375	0.00689411	0.12823
biological process	GO:0010467	gene expression	58	355	267	2375	0.00780692	0.139624
biological process	GO:0019752	carboxylic acid metabolic process	36	228	267	2375	0.00820453	0.1413
biological process	GO:0009082	branched-chain amino acid biosynthetic process	5	13	267	2375	0.00957946	0.159088
biological process	GO:0044238	primary metabolic process	134	1012	267	2375	0.00996899	0.159848
biological process	GO:1901607	alpha-amino acid biosynthetic process	16	80	267	2375	0.0106479	0.160739
biological process	GO:0006082	organic acid metabolic process	36	233	267	2375	0.0115729	0.160739
biological process	GO:0043436	oxoacid metabolic process	36	233	267	2375	0.0115729	0.160739
biological process	GO:0035435	phosphate ion transmembrane transport	2	2	267	2375	0.0119739	0.160739
biological process	GO:0070813	hydrogen sulfide metabolic process	2	2	267	2375	0.0120986	0.160739
biological process	GO:0070814	hydrogen sulfide biosynthetic process	2	2	267	2375	0.0120986	0.160739
biological process	GO:0072524	pyridine-containing compound metabolic process	5	14	267	2375	0.0127343	0.163544
biological process	GO:0006520	cellular amino acid metabolic process	27	164	267	2375	0.013251	0.163544
biological process	GO:0009081	branched-chain amino acid metabolic process	5	14	267	2375	0.0135204	0.163544
biological process	GO:0016053	organic acid biosynthetic process	20	110	267	2375	0.0140683	0.163544
biological process	GO:0046394	carboxylic acid biosynthetic process	20	110	267	2375	0.0140683	0.163544
biological process	GO:0015939	pantothenate metabolic process	2	2	267	2375	0.0155049	0.171661
biological process	GO:0015940	pantothenate biosynthetic process	2	2	267	2375	0.0155049	0.171661
biological process	GO:0010035	response to inorganic substance	3	6	267	2375	0.0187199	0.185208
biological process	GO:0009084	glutamine family amino acid biosynthetic process	5	18	267	2375	0.0313993	0.2825
biological process	GO:0008652	cellular amino acid biosynthetic process	17	97	267	2375	0.0317917	0.2825
biological process	GO:0019362	pyridine nucleotide metabolic process	4	12	267	2375	0.0329612	0.2825
biological process	GO:0044710	single-organism metabolic process	120	953	267	2375	0.0330461	0.2825
biological process	GO:0019419	sulfate reduction	2	3	267	2375	0.033414	0.2825
biological process	GO:0009067	aspartate family amino acid biosynthetic process	5	19	267	2375	0.0411068	0.318577
biological process	GO:0022900	electron transport chain	4	13	267	2375	0.0442448	0.337276
biological process	GO:0072525	pyridine-containing compound biosynthetic process	3	8	267	2375	0.0454601	0.340607
biological process	GO:0006006	glucose metabolic process	5	19	267	2375	0.0467652	0.340607
biological process	GO:0015698	inorganic anion transport	3	8	267	2375	0.0468793	0.340607
biological process	GO:0006457	protein folding	4	13	267	2375	0.0486334	0.347916
biological process	GO:0008152	metabolic process	249	2145	267	2375	0.0504375	0.355355
biological process	GO:0006573	valine metabolic process	2	4	267	2375	0.0542134	0.363606
biological process	GO:0009099	valine biosynthetic process	2	4	267	2375	0.0542134	0.363606
biological process	GO:0006094	gluconeogenesis	2	4	267	2375	0.0582277	0.363606
biological process	GO:0019319	hexose biosynthetic process	2	4	267	2375	0.0582277	0.363606
biological process	GO:0046364	monosaccharide biosynthetic process	2	4	267	2375	0.0582277	0.363606
biological process	GO:0006548	histidine catabolic process	2	4	267	2375	0.0585681	0.363606
biological process	GO:0052805	imidazole-containing compound catabolic process	2	4	267	2375	0.0585681	0.363606
biological process	GO:0044237	cellular metabolic process	140	1115	267	2375	0.0586481	0.363606
biological process	GO:0006560	proline metabolic process	2	4	267	2375	0.0607012	0.363606
biological process	GO:0006470	protein dephosphorylation	3	7	267	2375	0.060839	0.363606
biological process	GO:0035335	peptidyl-tyrosine dephosphorylation	3	7	267	2375	0.060839	0.363606
biological process	GO:0009066	aspartate family amino acid metabolic process	5	21	267	2375	0.0612567	0.363606
biological process	GO:0070887	cellular response to chemical stimulus	3	9	267	2375	0.0622113	0.363606
biological process	GO:0006817	phosphate ion transport	2	4	267	2375	0.0625558	0.363606
biological process	GO:0006541	glutamine metabolic process	4	15	267	2375	0.0659053	0.378345
biological process	GO:0005996	monosaccharide metabolic process	5	21	267	2375	0.0684504	0.383487
biological process	GO:0019318	hexose metabolic process	5	21	267	2375	0.0684504	0.383487
biological process	GO:0044283	small molecule biosynthetic process	21	138	267	2375	0.0739022	0.402044
biological process	GO:0009116	nucleoside metabolic process	7	34	267	2375	0.0764779	0.402044
biological process	GO:0009065	glutamine family amino acid catabolic process	2	5	267	2375	0.0773196	0.402044
biological process	GO:0016226	iron-sulfur cluster assembly	2	4	267	2375	0.0790372	0.402044
biological process	GO:0031163	metallo-sulfur cluster assembly	2	4	267	2375	0.0790372	0.402044
biological process	GO:0046496	nicotinamide nucleotide metabolic process	3	10	267	2375	0.0847853	0.402044
biological process	GO:0016054	organic acid catabolic process	5	23	267	2375	0.0881162	0.402044
biological process	GO:0046395	carboxylic acid catabolic process	5	23	267	2375	0.0881162	0.402044
biological process	GO:0044711	single-organism biosynthetic process	21	141	267	2375	0.088427	0.402044
biological process	GO:0071103	DNA conformation change	3	12	267	2375	0.0891148	0.402044
biological process	GO:0044281	small molecule metabolic process	46	351	267	2375	0.0902193	0.402044
biological process	GO:0006097	glyoxylate cycle	1	1	267	2375	0.0911797	0.402044
biological process	GO:0046487	glyoxylate metabolic process	1	1	267	2375	0.0911797	0.402044
biological process	GO:0043648	dicarboxylic acid metabolic process	6	31	267	2375	0.0930305	0.402044
biological process	GO:1901606	alpha-amino acid catabolic process	4	17	267	2375	0.0950876	0.402044
biological process	GO:0006528	asparagine metabolic process	1	1	267	2375	0.096967	0.402044
biological process	GO:0006529	asparagine biosynthetic process	1	1	267	2375	0.096967	0.402044
biological process	GO:0070981	L-asparagine biosynthetic process	1	1	267	2375	0.096967	0.402044
biological process	GO:0070982	L-asparagine metabolic process	1	1	267	2375	0.096967	0.402044
biological process	GO:0033865	nucleoside bisphosphate metabolic process	2	5	267	2375	0.0980179	0.402044
biological process	GO:0033875	ribonucleoside bisphosphate metabolic process	2	5	267	2375	0.0980179	0.402044
biological process	GO:0034032	purine nucleoside bisphosphate metabolic process	2	5	267	2375	0.0980179	0.402044
biological process	GO:0006422	aspartyl-tRNA aminoacylation	1	1	267	2375	0.101867	0.402044
biological process	GO:1901564	organonitrogen compound metabolic process	39	293	267	2375	0.102868	0.402044
biological process	GO:0006536	glutamate metabolic process	3	12	267	2375	0.102915	0.402044
biological process	GO:0006270	DNA replication initiation	1	1	267	2375	0.104072	0.402044
biological process	GO:0006275	regulation of DNA replication	1	1	267	2375	0.104072	0.402044
biological process	GO:0009156	ribonucleoside monophosphate biosynthetic process	5	24	267	2375	0.106385	0.402044
biological process	GO:0009161	ribonucleoside monophosphate metabolic process	5	24	267	2375	0.106385	0.402044
biological process	GO:0006424	glutamyl-tRNA aminoacylation	1	1	267	2375	0.106686	0.402044
biological process	GO:0001121	transcription from bacterial-type RNA polymerase promoter	1	1	267	2375	0.107535	0.402044
biological process	GO:0001123	transcription initiation from bacterial-type RNA polymerase promoter	1	1	267	2375	0.107535	0.402044
biological process	GO:0044208	'de novo' AMP biosynthetic process	1	1	267	2375	0.107822	0.402044
biological process	GO:0070408	carbamoyl phosphate metabolic process	1	1	267	2375	0.108046	0.402044
biological process	GO:0070409	carbamoyl phosphate biosynthetic process	1	1	267	2375	0.108046	0.402044
biological process	GO:0015721	bile acid and bile salt transport	1	1	267	2375	0.108071	0.402044
biological process	GO:0006432	phenylalanyl-tRNA aminoacylation	1	1	267	2375	0.108071	0.402044
biological process	GO:0019805	quinolinate biosynthetic process	1	1	267	2375	0.108072	0.402044
biological process	GO:0046874	quinolinate metabolic process	1	1	267	2375	0.108072	0.402044
biological process	GO:0006562	proline catabolic process	1	1	267	2375	0.108076	0.402044
biological process	GO:0010133	proline catabolic process to glutamate	1	1	267	2375	0.108076	0.402044
biological process	GO:0009119	ribonucleoside metabolic process	6	30	267	2375	0.109221	0.403078
biological process	GO:0019379	sulfate assimilation, phosphoadenylyl sulfate reduction by phosphoadenylyl-sulfate reductase (thioredoxin)	1	1	267	2375	0.112647	0.412447
biological process	GO:0006260	DNA replication	5	26	267	2375	0.113625	0.412779
biological process	GO:0044205	'de novo' UMP biosynthetic process	2	6	267	2375	0.117655	0.424104
biological process	GO:0044282	small molecule catabolic process	5	25	267	2375	0.118742	0.42473
biological process	GO:0006081	cellular aldehyde metabolic process	2	6	267	2375	0.12405	0.436851
biological process	GO:0006166	purine ribonucleoside salvage	1	1	267	2375	0.125032	0.436851
biological process	GO:0043174	nucleoside salvage	1	1	267	2375	0.125032	0.436851
biological process	GO:0019363	pyridine nucleotide biosynthetic process	2	6	267	2375	0.126825	0.436851
biological process	GO:0071704	organic substance metabolic process	136	1112	267	2375	0.131957	0.436851
biological process	GO:0009063	cellular amino acid catabolic process	4	19	267	2375	0.132485	0.436851
biological process	GO:0043086	negative regulation of catalytic activity	1	1	267	2375	0.132649	0.436851
biological process	GO:0044092	negative regulation of molecular function	1	1	267	2375	0.132649	0.436851
biological process	GO:1901657	glycosyl compound metabolic process	7	39	267	2375	0.134387	0.436851
biological process	GO:0006098	pentose-phosphate shunt	2	6	267	2375	0.134708	0.436851
biological process	GO:0006739	NADP metabolic process	2	6	267	2375	0.134708	0.436851
biological process	GO:0006740	NADPH regeneration	2	6	267	2375	0.134708	0.436851
biological process	GO:0006790	sulfur compound metabolic process	6	33	267	2375	0.134907	0.436851
biological process	GO:0044712	single-organism catabolic process	5	26	267	2375	0.135283	0.436851
biological process	GO:0006523	alanine biosynthetic process	1	1	267	2375	0.139862	0.439777
biological process	GO:0009079	pyruvate family amino acid biosynthetic process	1	1	267	2375	0.139862	0.439777
biological process	GO:0015669	gas transport	2	5	267	2375	0.139972	0.439777
biological process	GO:0015671	oxygen transport	2	5	267	2375	0.139972	0.439777
biological process	GO:0032392	DNA geometric change	2	8	267	2375	0.148726	0.458639
biological process	GO:0032508	DNA duplex unwinding	2	8	267	2375	0.148726	0.458639
biological process	GO:0000097	sulfur amino acid biosynthetic process	3	13	267	2375	0.148934	0.458639
biological process	GO:0044272	sulfur compound biosynthetic process	5	27	267	2375	0.15797	0.481633
biological process	GO:0016539	intein-mediated protein splicing	1	2	267	2375	0.159509	0.481633
biological process	GO:0030908	protein splicing	1	2	267	2375	0.159509	0.481633
biological process	GO:0009123	nucleoside monophosphate metabolic process	5	27	267	2375	0.163636	0.487762
biological process	GO:0009124	nucleoside monophosphate biosynthetic process	5	27	267	2375	0.163636	0.487762
biological process	GO:0042278	purine nucleoside metabolic process	4	19	267	2375	0.167883	0.494087
biological process	GO:0046128	purine ribonucleoside metabolic process	4	19	267	2375	0.167883	0.494087
biological process	GO:0044260	cellular macromolecule metabolic process	76	584	267	2375	0.170163	0.497647
biological process	GO:0000096	sulfur amino acid metabolic process	3	14	267	2375	0.176352	0.512524
biological process	GO:0009163	nucleoside biosynthetic process	5	27	267	2375	0.179317	0.512653
biological process	GO:0042455	ribonucleoside biosynthetic process	5	27	267	2375	0.179317	0.512653
biological process	GO:0055086	nucleobase-containing small molecule metabolic process	12	81	267	2375	0.187061	0.512653
biological process	GO:0009259	ribonucleotide metabolic process	7	43	267	2375	0.189397	0.512653
biological process	GO:0019693	ribose phosphate metabolic process	7	43	267	2375	0.189397	0.512653
biological process	GO:0015969	guanosine tetraphosphate metabolic process	1	2	267	2375	0.194232	0.512653
biological process	GO:0034035	purine ribonucleoside bisphosphate metabolic process	1	2	267	2375	0.194232	0.512653
biological process	GO:0009117	nucleotide metabolic process	11	74	267	2375	0.196957	0.512653
biological process	GO:0006222	UMP biosynthetic process	2	8	267	2375	0.199188	0.512653
biological process	GO:0009173	pyrimidine ribonucleoside monophosphate metabolic process	2	8	267	2375	0.199188	0.512653
biological process	GO:0009174	pyrimidine ribonucleoside monophosphate biosynthetic process	2	8	267	2375	0.199188	0.512653
biological process	GO:0046049	UMP metabolic process	2	8	267	2375	0.199188	0.512653
biological process	GO:0015718	monocarboxylic acid transport	1	2	267	2375	0.20098	0.512653
biological process	GO:0006564	L-serine biosynthetic process	1	2	267	2375	0.201921	0.512653
biological process	GO:0006265	DNA topological change	1	2	267	2375	0.202013	0.512653
biological process	GO:0000103	sulfate assimilation	1	2	267	2375	0.202026	0.512653
biological process	GO:0009448	gamma-aminobutyric acid metabolic process	1	2	267	2375	0.20339	0.512653
biological process	GO:0006768	biotin metabolic process	1	2	267	2375	0.204312	0.512653
biological process	GO:0009102	biotin biosynthetic process	1	2	267	2375	0.204312	0.512653
biological process	GO:0071265	L-methionine biosynthetic process	1	2	267	2375	0.20442	0.512653
biological process	GO:0071266	'de novo' L-methionine biosynthetic process	1	2	267	2375	0.20442	0.512653
biological process	GO:0040007	growth	1	2	267	2375	0.207411	0.512653
biological process	GO:1901566	organonitrogen compound biosynthetic process	27	207	267	2375	0.207771	0.512653
biological process	GO:0008614	pyridoxine metabolic process	1	2	267	2375	0.20824	0.512653
biological process	GO:0008615	pyridoxine biosynthetic process	1	2	267	2375	0.20824	0.512653
biological process	GO:0042816	vitamin B6 metabolic process	1	2	267	2375	0.20824	0.512653
biological process	GO:0042819	vitamin B6 biosynthetic process	1	2	267	2375	0.20824	0.512653
biological process	GO:0006753	nucleoside phosphate metabolic process	11	75	267	2375	0.209014	0.512653
biological process	GO:0009085	lysine biosynthetic process	2	8	267	2375	0.212681	0.512653
biological process	GO:0009089	lysine biosynthetic process via diaminopimelate	2	8	267	2375	0.212681	0.512653
biological process	GO:0046451	diaminopimelate metabolic process	2	8	267	2375	0.212681	0.512653
biological process	GO:0019614	catechol-containing compound catabolic process	1	2	267	2375	0.21283	0.512653
biological process	GO:0019619	protocatechuate catabolic process	1	2	267	2375	0.21283	0.512653
biological process	GO:0051052	regulation of DNA metabolic process	1	2	267	2375	0.214818	0.512653
biological process	GO:0006543	glutamine catabolic process	1	2	267	2375	0.214983	0.512653
biological process	GO:0000041	transition metal ion transport	2	9	267	2375	0.218453	0.513996
biological process	GO:0009712	catechol-containing compound metabolic process	2	8	267	2375	0.220142	0.513996
biological process	GO:0008654	phospholipid biosynthetic process	2	8	267	2375	0.220985	0.513996
biological process	GO:0006167	AMP biosynthetic process	1	2	267	2375	0.221074	0.513996
biological process	GO:0046033	AMP metabolic process	1	2	267	2375	0.221074	0.513996
biological process	GO:0016485	protein processing	1	3	267	2375	0.229708	0.514619
biological process	GO:0051604	protein maturation	1	3	267	2375	0.229708	0.514619
biological process	GO:0006555	methionine metabolic process	2	9	267	2375	0.230401	0.514619
biological process	GO:0009086	methionine biosynthetic process	2	9	267	2375	0.230401	0.514619
biological process	GO:0006522	alanine metabolic process	1	2	267	2375	0.23283	0.514619
biological process	GO:0009078	pyruvate family amino acid metabolic process	1	2	267	2375	0.23283	0.514619
biological process	GO:0006825	copper ion transport	1	3	267	2375	0.243492	0.514619
biological process	GO:0015691	cadmium ion transport	1	3	267	2375	0.243492	0.514619
biological process	GO:0035434	copper ion transmembrane transport	1	3	267	2375	0.243492	0.514619
biological process	GO:0060003	copper ion export	1	3	267	2375	0.243492	0.514619
biological process	GO:0070574	cadmium ion transmembrane transport	1	3	267	2375	0.243492	0.514619
biological process	GO:0050790	regulation of catalytic activity	1	2	267	2375	0.244743	0.514619
biological process	GO:0065009	regulation of molecular function	1	2	267	2375	0.244743	0.514619
biological process	GO:0006766	vitamin metabolic process	5	30	267	2375	0.247213	0.514619
biological process	GO:0006767	water-soluble vitamin metabolic process	5	30	267	2375	0.247213	0.514619
biological process	GO:0009110	vitamin biosynthetic process	5	30	267	2375	0.247213	0.514619
biological process	GO:0042364	water-soluble vitamin biosynthetic process	5	30	267	2375	0.247213	0.514619
biological process	GO:0032787	monocarboxylic acid metabolic process	8	57	267	2375	0.248624	0.514619
biological process	GO:0009126	purine nucleoside monophosphate metabolic process	3	16	267	2375	0.248996	0.514619
biological process	GO:0009127	purine nucleoside monophosphate biosynthetic process	3	16	267	2375	0.248996	0.514619
biological process	GO:0009167	purine ribonucleoside monophosphate metabolic process	3	16	267	2375	0.248996	0.514619
biological process	GO:0009168	purine ribonucleoside monophosphate biosynthetic process	3	16	267	2375	0.248996	0.514619
biological process	GO:0006007	glucose catabolic process	3	16	267	2375	0.249009	0.514619
biological process	GO:0019320	hexose catabolic process	3	16	267	2375	0.249009	0.514619
biological process	GO:0046365	monosaccharide catabolic process	3	16	267	2375	0.249009	0.514619
biological process	GO:0072521	purine-containing compound metabolic process	6	38	267	2375	0.251761	0.516815
biological process	GO:0042952	beta-ketoadipate pathway	1	2	267	2375	0.252295	0.516815
biological process	GO:1901659	glycosyl compound biosynthetic process	5	31	267	2375	0.261347	0.530585
biological process	GO:0018958	phenol-containing compound metabolic process	2	9	267	2375	0.261366	0.530585
biological process	GO:0009070	serine family amino acid biosynthetic process	2	9	267	2375	0.268922	0.534127
biological process	GO:0009260	ribonucleotide biosynthetic process	6	40	267	2375	0.278657	0.534127
biological process	GO:0046390	ribose phosphate biosynthetic process	6	40	267	2375	0.278657	0.534127
biological process	GO:0043170	macromolecule metabolic process	82	660	267	2375	0.282235	0.534127
biological process	GO:0009150	purine ribonucleotide metabolic process	5	32	267	2375	0.282852	0.534127
biological process	GO:0006820	anion transport	4	25	267	2375	0.283477	0.534127
biological process	GO:0043952	protein transport by the Sec complex	1	3	267	2375	0.285902	0.534127
biological process	GO:0065002	intracellular protein transmembrane transport	1	3	267	2375	0.285902	0.534127
biological process	GO:0042451	purine nucleoside biosynthetic process	3	16	267	2375	0.287764	0.534127
biological process	GO:0046129	purine ribonucleoside biosynthetic process	3	16	267	2375	0.287764	0.534127
biological process	GO:0006144	purine nucleobase metabolic process	1	3	267	2375	0.288334	0.534127
biological process	GO:0009113	purine nucleobase biosynthetic process	1	3	267	2375	0.288334	0.534127
biological process	GO:0009987	cellular process	149	1267	267	2375	0.289345	0.534127
biological process	GO:0006814	sodium ion transport	1	3	267	2375	0.290277	0.534127
biological process	GO:0006090	pyruvate metabolic process	1	3	267	2375	0.290522	0.534127
biological process	GO:0009240	isopentenyl diphosphate biosynthetic process	1	3	267	2375	0.290522	0.534127
biological process	GO:0019288	isopentenyl diphosphate biosynthetic process, mevalonate-independent pathway	1	3	267	2375	0.290522	0.534127
biological process	GO:0019682	glyceraldehyde-3-phosphate metabolic process	1	3	267	2375	0.290522	0.534127
biological process	GO:0046490	isopentenyl diphosphate metabolic process	1	3	267	2375	0.290522	0.534127
biological process	GO:0006561	proline biosynthetic process	1	3	267	2375	0.291943	0.534127
biological process	GO:0072330	monocarboxylic acid biosynthetic process	2	10	267	2375	0.29603	0.534127
biological process	GO:0019336	phenol-containing compound catabolic process	1	3	267	2375	0.296038	0.534127
biological process	GO:0006553	lysine metabolic process	2	10	267	2375	0.296908	0.534127
biological process	GO:1901565	organonitrogen compound catabolic process	4	26	267	2375	0.297257	0.534127
biological process	GO:0006448	regulation of translational elongation	1	3	267	2375	0.297503	0.534127
biological process	GO:0006450	regulation of translational fidelity	1	3	267	2375	0.297503	0.534127
biological process	GO:0044724	single-organism carbohydrate catabolic process	3	18	267	2375	0.301435	0.539104
biological process	GO:0090502	RNA phosphodiester bond hydrolysis, endonucleolytic	1	3	267	2375	0.304162	0.541898
biological process	GO:0015936	coenzyme A metabolic process	1	3	267	2375	0.311351	0.544279
biological process	GO:0015937	coenzyme A biosynthetic process	1	3	267	2375	0.311351	0.544279
biological process	GO:0033866	nucleoside bisphosphate biosynthetic process	1	3	267	2375	0.311351	0.544279
biological process	GO:0034030	ribonucleoside bisphosphate biosynthetic process	1	3	267	2375	0.311351	0.544279
biological process	GO:0034033	purine nucleoside bisphosphate biosynthetic process	1	3	267	2375	0.311351	0.544279
biological process	GO:0042274	ribosomal small subunit biogenesis	1	3	267	2375	0.314773	0.547856
biological process	GO:0072522	purine-containing compound biosynthetic process	5	33	267	2375	0.315753	0.547856
biological process	GO:0043101	purine-containing compound salvage	1	3	267	2375	0.318979	0.550363
biological process	GO:0009165	nucleotide biosynthetic process	8	58	267	2375	0.322255	0.550363
biological process	GO:0006418	tRNA aminoacylation for protein translation	3	20	267	2375	0.323116	0.550363
biological process	GO:0043038	amino acid activation	3	20	267	2375	0.323116	0.550363
biological process	GO:0043039	tRNA aminoacylation	3	20	267	2375	0.323116	0.550363
biological process	GO:0016052	carbohydrate catabolic process	3	19	267	2375	0.334952	0.559314
biological process	GO:0006188	IMP biosynthetic process	2	11	267	2375	0.336219	0.559314
biological process	GO:0006189	'de novo' IMP biosynthetic process	2	11	267	2375	0.336219	0.559314
biological process	GO:0046040	IMP metabolic process	2	11	267	2375	0.336219	0.559314
biological process	GO:0046131	pyrimidine ribonucleoside metabolic process	2	11	267	2375	0.337643	0.559314
biological process	GO:0046132	pyrimidine ribonucleoside biosynthetic process	2	11	267	2375	0.337643	0.559314
biological process	GO:0046134	pyrimidine nucleoside biosynthetic process	2	11	267	2375	0.337643	0.559314
biological process	GO:0006096	glycolysis	2	11	267	2375	0.337994	0.559314
biological process	GO:1901293	nucleoside phosphate biosynthetic process	8	59	267	2375	0.339254	0.559409
biological process	GO:0009129	pyrimidine nucleoside monophosphate metabolic process	2	11	267	2375	0.341972	0.559919
biological process	GO:0009130	pyrimidine nucleoside monophosphate biosynthetic process	2	11	267	2375	0.341972	0.559919
biological process	GO:0006644	phospholipid metabolic process	2	11	267	2375	0.347015	0.566183
biological process	GO:0006732	coenzyme metabolic process	7	51	267	2375	0.356725	0.576788
biological process	GO:0042026	protein refolding	1	4	267	2375	0.357687	0.576788
biological process	GO:0009435	NAD biosynthetic process	1	4	267	2375	0.359717	0.576788
biological process	GO:0019359	nicotinamide nucleotide biosynthetic process	1	4	267	2375	0.359717	0.576788
biological process	GO:0019674	NAD metabolic process	1	4	267	2375	0.359717	0.576788
biological process	GO:0042221	response to chemical stimulus	3	20	267	2375	0.363908	0.581503
biological process	GO:0072329	monocarboxylic acid catabolic process	1	4	267	2375	0.367329	0.584374
biological process	GO:0016311	dephosphorylation	3	18	267	2375	0.368218	0.584374
biological process	GO:0019877	diaminopimelate biosynthetic process	1	4	267	2375	0.370441	0.585901
biological process	GO:0019637	organophosphate metabolic process	13	103	267	2375	0.372147	0.586604
biological process	GO:1901616	organic hydroxy compound catabolic process	1	4	267	2375	0.374676	0.587326
biological process	GO:0006563	L-serine metabolic process	1	4	267	2375	0.376103	0.587326
biological process	GO:0046278	protocatechuate metabolic process	1	4	267	2375	0.377944	0.587326
biological process	GO:0006213	pyrimidine nucleoside metabolic process	2	12	267	2375	0.378587	0.587326
biological process	GO:0019344	cysteine biosynthetic process	1	4	267	2375	0.381021	0.587326
biological process	GO:0006163	purine nucleotide metabolic process	5	36	267	2375	0.381033	0.587326
biological process	GO:0022607	cellular component assembly	2	11	267	2375	0.381446	0.587326
biological process	GO:0009218	pyrimidine ribonucleotide metabolic process	2	12	267	2375	0.384163	0.587617
biological process	GO:0009220	pyrimidine ribonucleotide biosynthetic process	2	12	267	2375	0.384163	0.587617
biological process	GO:0006413	translational initiation	1	4	267	2375	0.388329	0.592042
biological process	GO:0070838	divalent metal ion transport	1	5	267	2375	0.398224	0.603174
biological process	GO:0072511	divalent inorganic cation transport	1	5	267	2375	0.398224	0.603174
biological process	GO:0043043	peptide biosynthetic process	1	4	267	2375	0.400151	0.604124
biological process	GO:0005975	carbohydrate metabolic process	11	92	267	2375	0.402976	0.606419
biological process	GO:0071806	protein transmembrane transport	1	4	267	2375	0.404485	0.606728
biological process	GO:0006261	DNA-dependent DNA replication	1	5	267	2375	0.407689	0.609568
biological process	GO:0006605	protein targeting	1	5	267	2375	0.412013	0.614057
biological process	GO:0009152	purine ribonucleotide biosynthetic process	4	29	267	2375	0.414869	0.616339
biological process	GO:0009069	serine family amino acid metabolic process	2	13	267	2375	0.42248	0.625647
biological process	GO:0009108	coenzyme biosynthetic process	5	37	267	2375	0.42658	0.629713
biological process	GO:0006534	cysteine metabolic process	1	5	267	2375	0.447934	0.659144
biological process	GO:0006551	leucine metabolic process	1	5	267	2375	0.453864	0.663669
biological process	GO:0009098	leucine biosynthetic process	1	5	267	2375	0.453864	0.663669
biological process	GO:0006518	peptide metabolic process	1	5	267	2375	0.458991	0.669063
biological process	GO:0043094	cellular metabolic compound salvage	1	5	267	2375	0.461874	0.669187
biological process	GO:0022904	respiratory electron transport chain	1	5	267	2375	0.463623	0.669187
biological process	GO:0006547	histidine metabolic process	2	13	267	2375	0.464538	0.669187
biological process	GO:0006352	DNA-dependent transcription, initiation	2	13	267	2375	0.464833	0.669187
biological process	GO:0090407	organophosphate biosynthetic process	10	83	267	2375	0.468547	0.670096
biological process	GO:0006164	purine nucleotide biosynthetic process	4	31	267	2375	0.47092	0.670096
biological process	GO:0043650	dicarboxylic acid biosynthetic process	2	15	267	2375	0.474495	0.670096
biological process	GO:0006886	intracellular protein transport	1	6	267	2375	0.475552	0.670096
biological process	GO:0034613	cellular protein localization	1	6	267	2375	0.475552	0.670096
biological process	GO:0046907	intracellular transport	1	6	267	2375	0.475552	0.670096
biological process	GO:0070727	cellular macromolecule localization	1	6	267	2375	0.475552	0.670096
biological process	GO:0006633	fatty acid biosynthetic process	1	6	267	2375	0.479197	0.673192
biological process	GO:1901361	organic cyclic compound catabolic process	4	33	267	2375	0.486831	0.681857
biological process	GO:0006721	terpenoid metabolic process	1	6	267	2375	0.489793	0.681898
biological process	GO:0016114	terpenoid biosynthetic process	1	6	267	2375	0.489793	0.681898
biological process	GO:0046112	nucleobase biosynthetic process	1	6	267	2375	0.496413	0.683939
biological process	GO:0015711	organic anion transport	2	15	267	2375	0.497143	0.683939
biological process	GO:0015849	organic acid transport	2	15	267	2375	0.497143	0.683939
biological process	GO:0046942	carboxylic acid transport	2	15	267	2375	0.497143	0.683939
biological process	GO:1901068	guanosine-containing compound metabolic process	1	6	267	2375	0.507012	0.695459
biological process	GO:0006221	pyrimidine nucleotide biosynthetic process	2	15	267	2375	0.512054	0.700309
biological process	GO:0006730	one-carbon metabolic process	1	6	267	2375	0.515027	0.70231
biological process	GO:0044248	cellular catabolic process	8	72	267	2375	0.522383	0.710258
biological process	GO:0044723	single-organism carbohydrate metabolic process	5	45	267	2375	0.540614	0.73228
biological process	GO:0090501	RNA phosphodiester bond hydrolysis	1	7	267	2375	0.54173	0.73228
biological process	GO:0030001	metal ion transport	3	26	267	2375	0.546356	0.736393
biological process	GO:0006220	pyrimidine nucleotide metabolic process	2	16	267	2375	0.549033	0.737863
biological process	GO:0051641	cellular localization	1	7	267	2375	0.562733	0.74784
biological process	GO:0051649	establishment of localization in cell	1	7	267	2375	0.562733	0.74784
biological process	GO:0006417	regulation of translation	1	7	267	2375	0.567468	0.74784
biological process	GO:0010608	posttranscriptional regulation of gene expression	1	7	267	2375	0.567468	0.74784
biological process	GO:0032268	regulation of cellular protein metabolic process	1	7	267	2375	0.567468	0.74784
biological process	GO:0051246	regulation of protein metabolic process	1	7	267	2375	0.567468	0.74784
biological process	GO:0006289	nucleotide-excision repair	1	8	267	2375	0.567715	0.74784
biological process	GO:0052803	imidazole-containing compound metabolic process	2	16	267	2375	0.571266	0.749504
biological process	GO:1901137	carbohydrate derivative biosynthetic process	7	64	267	2375	0.573003	0.749504
biological process	GO:1901135	carbohydrate derivative metabolic process	9	83	267	2375	0.573814	0.749504
biological process	GO:0034220	ion transmembrane transport	3	27	267	2375	0.588882	0.767032
biological process	GO:0046700	heterocycle catabolic process	3	28	267	2375	0.596914	0.770132
biological process	GO:0051186	cofactor metabolic process	8	74	267	2375	0.597411	0.770132
biological process	GO:0006464	cellular protein modification process	4	36	267	2375	0.597888	0.770132
biological process	GO:0036211	protein modification process	4	36	267	2375	0.597888	0.770132
biological process	GO:0009235	cobalamin metabolic process	1	8	267	2375	0.604725	0.774647
biological process	GO:0009236	cobalamin biosynthetic process	1	8	267	2375	0.604725	0.774647
biological process	GO:0019439	aromatic compound catabolic process	5	48	267	2375	0.620268	0.792375
biological process	GO:0042440	pigment metabolic process	1	9	267	2375	0.640595	0.813871
biological process	GO:0046148	pigment biosynthetic process	1	9	267	2375	0.640595	0.813871
biological process	GO:0009056	catabolic process	11	109	267	2375	0.644397	0.815554
biological process	GO:0009112	nucleobase metabolic process	1	9	267	2375	0.645428	0.815554
biological process	GO:0042537	benzene-containing compound metabolic process	1	9	267	2375	0.654148	0.823086
biological process	GO:0006720	isoprenoid metabolic process	1	9	267	2375	0.657681	0.823086
biological process	GO:0008299	isoprenoid biosynthetic process	1	9	267	2375	0.657681	0.823086
biological process	GO:0006796	phosphate-containing compound metabolic process	21	201	267	2375	0.658469	0.823086
biological process	GO:0044262	cellular carbohydrate metabolic process	3	32	267	2375	0.670141	0.83543
biological process	GO:0071702	organic substance transport	3	31	267	2375	0.677818	0.841392
biological process	GO:0033554	cellular response to stress	5	52	267	2375	0.678542	0.841392
biological process	GO:0042398	cellular modified amino acid biosynthetic process	2	20	267	2375	0.680382	0.841429
biological process	GO:0044085	cellular component biogenesis	3	31	267	2375	0.694831	0.855689
biological process	GO:0008104	protein localization	1	10	267	2375	0.701742	0.855689
biological process	GO:0015031	protein transport	1	10	267	2375	0.701742	0.855689
biological process	GO:0033036	macromolecule localization	1	10	267	2375	0.701742	0.855689
biological process	GO:0045184	establishment of protein localization	1	10	267	2375	0.701742	0.855689
biological process	GO:1901615	organic hydroxy compound metabolic process	2	22	267	2375	0.702953	0.855689
biological process	GO:0006793	phosphorus metabolic process	21	207	267	2375	0.709457	0.861047
biological process	GO:0071897	DNA biosynthetic process	1	11	267	2375	0.711058	0.861047
biological process	GO:0008610	lipid biosynthetic process	3	33	267	2375	0.717822	0.866979
biological process	GO:1901575	organic substance catabolic process	8	86	267	2375	0.722398	0.868994
biological process	GO:0006950	response to stress	7	74	267	2375	0.724328	0.868994
biological process	GO:0072528	pyrimidine-containing compound biosynthetic process	2	22	267	2375	0.725096	0.868994
biological process	GO:0006811	ion transport	7	75	267	2375	0.737564	0.881664
biological process	GO:0016051	carbohydrate biosynthetic process	2	24	267	2375	0.749558	0.893704
biological process	GO:0006810	transport	20	203	267	2375	0.757463	0.896235
biological process	GO:0051179	localization	20	203	267	2375	0.757463	0.896235
biological process	GO:0051234	establishment of localization	20	203	267	2375	0.757463	0.896235
biological process	GO:0006399	tRNA metabolic process	3	37	267	2375	0.763234	0.900771
biological process	GO:0006631	fatty acid metabolic process	3	38	267	2375	0.771809	0.908586
biological process	GO:0006865	amino acid transport	1	13	267	2375	0.778252	0.913857
biological process	GO:0006508	proteolysis	4	48	267	2375	0.782498	0.916528
biological process	GO:0044765	single-organism transport	13	139	267	2375	0.785263	0.917455
biological process	GO:0072527	pyrimidine-containing compound metabolic process	2	25	267	2375	0.787907	0.918237
biological process	GO:0022613	ribonucleoprotein complex biogenesis	1	13	267	2375	0.794369	0.921152
biological process	GO:0042254	ribosome biogenesis	1	13	267	2375	0.794369	0.921152
biological process	GO:0006812	cation transport	4	49	267	2375	0.800883	0.926394
biological process	GO:0055085	transmembrane transport	7	82	267	2375	0.810407	0.933976
biological process	GO:0051188	cofactor biosynthetic process	5	59	267	2375	0.811455	0.933976
biological process	GO:0044270	cellular nitrogen compound catabolic process	2	28	267	2375	0.822862	0.943153
biological process	GO:0006575	cellular modified amino acid metabolic process	2	27	267	2375	0.823484	0.943153
biological process	GO:0034660	ncRNA metabolic process	3	42	267	2375	0.839225	0.958819
biological process	GO:0071705	nitrogen compound transport	1	16	267	2375	0.842512	0.960216
biological process	GO:0016043	cellular component organization	2	29	267	2375	0.851023	0.967544
biological process	GO:0044255	cellular lipid metabolic process	5	67	267	2375	0.856595	0.971504
biological process	GO:0009072	aromatic amino acid family metabolic process	1	18	267	2375	0.875536	0.99057
biological process	GO:0071840	cellular component organization or biogenesis	3	44	267	2375	0.881497	0.994894
biological process	GO:0033013	tetrapyrrole metabolic process	1	19	267	2375	0.888169	0.997581
biological process	GO:0033014	tetrapyrrole biosynthetic process	1	19	267	2375	0.888169	0.997581
biological process	GO:0006629	lipid metabolic process	7	94	267	2375	0.892279	0.999783
biological process	GO:0090305	nucleic acid phosphodiester bond hydrolysis	3	49	267	2375	0.920404	1
biological process	GO:0016310	phosphorylation	6	87	267	2375	0.92187	1
biological process	GO:0043412	macromolecule modification	4	61	267	2375	0.927011	1
biological process	GO:0045454	cell redox homeostasis	1	19	267	2375	0.92747	1
biological process	GO:0065008	regulation of biological quality	2	36	267	2375	0.941298	1
biological process	GO:0006281	DNA repair	2	40	267	2375	0.942205	1
biological process	GO:0019725	cellular homeostasis	1	21	267	2375	0.942812	1
biological process	GO:0042592	homeostatic process	1	22	267	2375	0.94905	1
biological process	GO:0015672	monovalent inorganic cation transport	1	24	267	2375	0.950033	1
biological process	GO:0032259	methylation	3	55	267	2375	0.956215	1
biological process	GO:0006974	response to DNA damage stimulus	2	45	267	2375	0.964507	1
biological process	GO:0044271	cellular nitrogen compound biosynthetic process	33	374	267	2375	0.981416	1
biological process	GO:0034654	nucleobase-containing compound biosynthetic process	26	310	267	2375	0.986723	1
biological process	GO:0006259	DNA metabolic process	8	145	267	2375	0.994594	1
biological process	GO:0051716	cellular response to stimulus	5	116	267	2375	0.997418	1
biological process	GO:0006807	nitrogen compound metabolic process	65	743	267	2375	0.997894	1
biological process	GO:0018130	heterocycle biosynthetic process	30	385	267	2375	0.997938	1
biological process	GO:0006351	transcription, DNA-dependent	16	235	267	2375	0.998295	1
biological process	GO:1901362	organic cyclic compound biosynthetic process	30	391	267	2375	0.998528	1
biological process	GO:0050896	response to stimulus	7	149	267	2375	0.998594	1
biological process	GO:0032774	RNA biosynthetic process	16	238	267	2375	0.998595	1
biological process	GO:0006310	DNA recombination	1	53	267	2375	0.998658	1
biological process	GO:0080090	regulation of primary metabolic process	16	238	267	2375	0.998678	1
biological process	GO:0016070	RNA metabolic process	21	299	267	2375	0.998768	1
biological process	GO:0031323	regulation of cellular metabolic process	16	239	267	2375	0.998769	1
biological process	GO:0019438	aromatic compound biosynthetic process	27	364	267	2375	0.998865	1
biological process	GO:0060255	regulation of macromolecule metabolic process	16	240	267	2375	0.998896	1
biological process	GO:0019219	regulation of nucleobase-containing compound metabolic process	15	231	267	2375	0.999049	1
biological process	GO:0051171	regulation of nitrogen compound metabolic process	15	231	267	2375	0.999049	1
biological process	GO:0019222	regulation of metabolic process	16	242	267	2375	0.999054	1
biological process	GO:2000112	regulation of cellular macromolecule biosynthetic process	15	235	267	2375	0.999275	1
biological process	GO:0009889	regulation of biosynthetic process	15	236	267	2375	0.999328	1
biological process	GO:0010556	regulation of macromolecule biosynthetic process	15	236	267	2375	0.999328	1
biological process	GO:0031326	regulation of cellular biosynthetic process	15	236	267	2375	0.999328	1
biological process	GO:0034641	cellular nitrogen compound metabolic process	50	617	267	2375	0.999486	1
biological process	GO:0051252	regulation of RNA metabolic process	14	229	267	2375	0.999544	1
biological process	GO:0006139	nucleobase-containing compound metabolic process	41	534	267	2375	0.999669	1
biological process	GO:1901360	organic cyclic compound metabolic process	51	639	267	2375	0.99972	1
biological process	GO:0010468	regulation of gene expression	14	236	267	2375	0.999742	1
biological process	GO:0006355	regulation of transcription, DNA-dependent	13	227	267	2375	0.999792	1
biological process	GO:2001141	regulation of RNA biosynthetic process	13	228	267	2375	0.999808	1
biological process	GO:0046483	heterocycle metabolic process	48	621	267	2375	0.99987	1
biological process	GO:0006725	cellular aromatic compound metabolic process	49	640	267	2375	0.999927	1
biological process	GO:0044699	single-organism process	20	362	267	2375	0.999978	1
biological process	GO:0090304	nucleic acid metabolic process	29	455	267	2375	0.999989	1
biological process	GO:0044763	single-organism cellular process	14	298	267	2375	0.999989	1
biological process	GO:0050794	regulation of cellular process	17	315	267	2375	0.999992	1
biological process	GO:0050789	regulation of biological process	17	320	267	2375	0.999995	1
biological process	GO:0065007	biological regulation	17	324	267	2375	0.999997	1
biological process	GO:0008150	biological_process	267	2375	267	2375	1	1
molecular function	GO:0003735	structural constituent of ribosome	31	49	282	2530	2.39082e-15	8.7026e-13
molecular function	GO:0005198	structural molecule activity	32	53	282	2530	5.64194e-15	1.02683e-12
molecular function	GO:0019843	rRNA binding	22	35	282	2530	1.48968e-11	1.80748e-09
molecular function	GO:0003723	RNA binding	31	85	282	2530	4.92069e-09	4.47783e-07
molecular function	GO:0003988	acetyl-CoA C-acyltransferase activity	9	18	282	2530	2.90034e-05	0.00174385
molecular function	GO:0016408	C-acyltransferase activity	9	18	282	2530	2.90034e-05	0.00174385
molecular function	GO:0008410	CoA-transferase activity	6	10	282	2530	0.000234684	0.00951298
molecular function	GO:0003995	acyl-CoA dehydrogenase activity	16	59	282	2530	0.000235211	0.00951298
molecular function	GO:0003985	acetyl-CoA C-acetyltransferase activity	7	15	282	2530	0.000407645	0.0134894
molecular function	GO:0016453	C-acetyltransferase activity	7	15	282	2530	0.000407645	0.0134894
molecular function	GO:0016884	carbon-nitrogen ligase activity, with glutamine as amido-N-donor	6	12	282	2530	0.000760709	0.0218759
molecular function	GO:0016782	transferase activity, transferring sulfur-containing groups	8	20	282	2530	0.000781282	0.0218759
molecular function	GO:0050662	coenzyme binding	33	182	282	2530	0.00145944	0.0361592
molecular function	GO:0050660	flavin adenine dinucleotide binding	21	101	282	2530	0.00149008	0.0361592
molecular function	GO:0000049	tRNA binding	6	12	282	2530	0.00168331	0.0382953
molecular function	GO:0003746	translation elongation factor activity	4	7	282	2530	0.00396557	0.0849099
molecular function	GO:0048037	cofactor binding	37	227	282	2530	0.0053003	0.107184
molecular function	GO:0043167	ion binding	103	783	282	2530	0.0079403	0.152119
molecular function	GO:0050661	NADP binding	5	13	282	2530	0.00838826	0.152666
molecular function	GO:0004088	carbamoyl-phosphate synthase (glutamine-hydrolyzing) activity	2	2	282	2530	0.00956858	0.156628
molecular function	GO:0008692	3-hydroxybutyryl-CoA epimerase activity	2	2	282	2530	0.010223	0.156628
molecular function	GO:0016856	racemase and epimerase activity, acting on hydroxy acids and derivatives	2	2	282	2530	0.010223	0.156628
molecular function	GO:0008135	translation factor activity, nucleic acid binding	5	13	282	2530	0.0103271	0.156628
molecular function	GO:0000166	nucleotide binding	67	490	282	2530	0.0118752	0.166253
molecular function	GO:1901265	nucleoside phosphate binding	67	490	282	2530	0.0118752	0.166253
molecular function	GO:0005525	GTP binding	6	21	282	2530	0.0177244	0.221638
molecular function	GO:0019001	guanyl nucleotide binding	6	21	282	2530	0.0177244	0.221638
molecular function	GO:0032561	guanyl ribonucleotide binding	6	21	282	2530	0.0177244	0.221638
molecular function	GO:0003857	3-hydroxyacyl-CoA dehydrogenase activity	3	6	282	2530	0.0182668	0.221638
molecular function	GO:0036094	small molecule binding	67	503	282	2530	0.0203523	0.238976
molecular function	GO:0043168	anion binding	64	478	282	2530	0.0216933	0.246762
molecular function	GO:0009055	electron carrier activity	9	38	282	2530	0.025935	0.275871
molecular function	GO:0016879	ligase activity, forming carbon-nitrogen bonds	9	42	282	2530	0.0265261	0.275871
molecular function	GO:0003924	GTPase activity	4	12	282	2530	0.028606	0.289239
molecular function	GO:0016774	phosphotransferase activity, carboxyl group as acceptor	2	3	282	2530	0.0308943	0.296581
molecular function	GO:0019202	amino acid kinase activity	2	3	282	2530	0.0309618	0.296581
molecular function	GO:0004300	enoyl-CoA hydratase activity	4	12	282	2530	0.032114	0.299731
molecular function	GO:0016829	lyase activity	19	112	282	2530	0.0329762	0.300083
molecular function	GO:0016746	transferase activity, transferring acyl groups	18	108	282	2530	0.0383441	0.323597
molecular function	GO:0004108	citrate (Si)-synthase activity	2	3	282	2530	0.0389394	0.323597
molecular function	GO:0051082	unfolded protein binding	3	8	282	2530	0.0433315	0.323597
molecular function	GO:0016747	transferase activity, transferring acyl groups other than amino-acyl groups	14	81	282	2530	0.0478103	0.323597
molecular function	GO:0004085	butyryl-CoA dehydrogenase activity	4	14	282	2530	0.050145	0.323597
molecular function	GO:0046912	transferase activity, transferring acyl groups, acyl groups converted into alkyl on transfer	3	8	282	2530	0.051407	0.323597
molecular function	GO:0005488	binding	162	1323	282	2530	0.0515144	0.323597
molecular function	GO:0004725	protein tyrosine phosphatase activity	3	7	282	2530	0.0586278	0.323597
molecular function	GO:0051536	iron-sulfur cluster binding	15	87	282	2530	0.0596061	0.323597
molecular function	GO:0051540	metal cluster binding	15	87	282	2530	0.0596061	0.323597
molecular function	GO:0016407	acetyltransferase activity	7	33	282	2530	0.0656321	0.323597
molecular function	GO:0050567	glutaminyl-tRNA synthase (glutamine-hydrolyzing) activity	2	4	282	2530	0.068565	0.323597
molecular function	GO:0016836	hydro-lyase activity	7	34	282	2530	0.0715067	0.323597
molecular function	GO:0004721	phosphoprotein phosphatase activity	3	8	282	2530	0.0786449	0.323597
molecular function	GO:0016835	carbon-oxygen lyase activity	8	42	282	2530	0.0799427	0.323597
molecular function	GO:0097159	organic cyclic compound binding	121	971	282	2530	0.0810699	0.323597
molecular function	GO:1901363	heterocyclic compound binding	121	971	282	2530	0.0810699	0.323597
molecular function	GO:0005506	iron ion binding	10	55	282	2530	0.09027	0.323597
molecular function	GO:0003899	DNA-directed RNA polymerase activity	2	5	282	2530	0.0930295	0.323597
molecular function	GO:0034062	RNA polymerase activity	2	5	282	2530	0.0930295	0.323597
molecular function	GO:0008728	GTP diphosphokinase activity	1	1	282	2530	0.0998645	0.323597
molecular function	GO:0004474	malate synthase activity	1	1	282	2530	0.100187	0.323597
molecular function	GO:0004066	asparagine synthase (glutamine-hydrolyzing) activity	1	1	282	2530	0.10213	0.323597
molecular function	GO:0004613	phosphoenolpyruvate carboxykinase (GTP) activity	1	1	282	2530	0.103313	0.323597
molecular function	GO:0004815	aspartate-tRNA ligase activity	1	1	282	2530	0.103625	0.323597
molecular function	GO:0050560	aspartate-tRNA(Asn) ligase activity	1	1	282	2530	0.103625	0.323597
molecular function	GO:0016153	urocanate hydratase activity	1	1	282	2530	0.104155	0.323597
molecular function	GO:0003688	DNA replication origin binding	1	1	282	2530	0.10426	0.323597
molecular function	GO:0004658	propionyl-CoA carboxylase activity	1	1	282	2530	0.10436	0.323597
molecular function	GO:0004044	amidophosphoribosyltransferase activity	1	1	282	2530	0.104595	0.323597
molecular function	GO:0051537	2 iron, 2 sulfur cluster binding	6	30	282	2530	0.104643	0.323597
molecular function	GO:0004013	adenosylhomocysteinase activity	1	1	282	2530	0.104935	0.323597
molecular function	GO:0016802	trialkylsulfonium hydrolase activity	1	1	282	2530	0.104935	0.323597
molecular function	GO:0004818	glutamate-tRNA ligase activity	1	1	282	2530	0.104976	0.323597
molecular function	GO:0004616	phosphogluconate dehydrogenase (decarboxylating) activity	1	1	282	2530	0.105027	0.323597
molecular function	GO:0009013	succinate-semialdehyde dehydrogenase [NAD(P)+] activity	1	1	282	2530	0.105041	0.323597
molecular function	GO:0019145	aminobutyraldehyde dehydrogenase activity	1	1	282	2530	0.10508	0.323597
molecular function	GO:0033737	1-pyrroline dehydrogenase activity	1	1	282	2530	0.10508	0.323597
molecular function	GO:0004412	homoserine dehydrogenase activity	1	1	282	2530	0.105237	0.323597
molecular function	GO:0004019	adenylosuccinate synthase activity	1	1	282	2530	0.105271	0.323597
molecular function	GO:0004451	isocitrate lyase activity	1	1	282	2530	0.105271	0.323597
molecular function	GO:0004072	aspartate kinase activity	1	1	282	2530	0.105288	0.323597
molecular function	GO:0008718	D-amino-acid dehydrogenase activity	1	1	282	2530	0.105303	0.323597
molecular function	GO:0003868	4-hydroxyphenylpyruvate dioxygenase activity	1	1	282	2530	0.105316	0.323597
molecular function	GO:0004055	argininosuccinate synthase activity	1	1	282	2530	0.105318	0.323597
molecular function	GO:0046429	4-hydroxy-3-methylbut-2-en-1-yl diphosphate synthase activity	1	1	282	2530	0.105327	0.323597
molecular function	GO:0004648	O-phospho-L-serine:2-oxoglutarate aminotransferase activity	1	1	282	2530	0.10533	0.323597
molecular function	GO:0042301	phosphate ion binding	1	1	282	2530	0.10533	0.323597
molecular function	GO:0004795	threonine synthase activity	1	1	282	2530	0.105331	0.323597
molecular function	GO:0005319	lipid transporter activity	1	1	282	2530	0.105331	0.323597
molecular function	GO:0005343	organic acid:sodium symporter activity	1	1	282	2530	0.105331	0.323597
molecular function	GO:0008028	monocarboxylic acid transmembrane transporter activity	1	1	282	2530	0.105331	0.323597
molecular function	GO:0008508	bile acid:sodium symporter activity	1	1	282	2530	0.105331	0.323597
molecular function	GO:0015125	bile acid transmembrane transporter activity	1	1	282	2530	0.105331	0.323597
molecular function	GO:0004826	phenylalanine-tRNA ligase activity	1	1	282	2530	0.105331	0.323597
molecular function	GO:0004332	fructose-bisphosphate aldolase activity	1	1	282	2530	0.105333	0.323597
molecular function	GO:0008987	quinolinate synthetase A activity	1	1	282	2530	0.105334	0.323597
molecular function	GO:0003942	N-acetyl-gamma-glutamyl-phosphate reductase activity	1	1	282	2530	0.105335	0.323597
molecular function	GO:0004073	aspartate-semialdehyde dehydrogenase activity	1	1	282	2530	0.105335	0.323597
molecular function	GO:0004657	proline dehydrogenase activity	1	1	282	2530	0.105342	0.323597
molecular function	GO:0004076	biotin synthase activity	1	1	282	2530	0.105348	0.323597
molecular function	GO:0004455	ketol-acid reductoisomerase activity	1	1	282	2530	0.105348	0.323597
molecular function	GO:0003862	3-isopropylmalate dehydrogenase activity	1	1	282	2530	0.105351	0.323597
molecular function	GO:0003863	3-methyl-2-oxobutanoate dehydrogenase (2-methylpropanoyl-transferring) activity	1	1	282	2530	0.105401	0.323597
molecular function	GO:0003991	acetylglutamate kinase activity	1	1	282	2530	0.105565	0.323597
molecular function	GO:0004349	glutamate 5-kinase activity	1	1	282	2530	0.105565	0.323597
molecular function	GO:0070181	SSU rRNA binding	1	1	282	2530	0.105766	0.323597
molecular function	GO:0004077	biotin-[acetyl-CoA-carboxylase] ligase activity	1	1	282	2530	0.106407	0.323597
molecular function	GO:0018271	biotin-protein ligase activity	1	1	282	2530	0.106407	0.323597
molecular function	GO:0003864	3-methyl-2-oxobutanoate hydroxymethyltransferase activity	1	1	282	2530	0.106732	0.323597
molecular function	GO:0003729	mRNA binding	1	1	282	2530	0.107992	0.323597
molecular function	GO:0005515	protein binding	6	30	282	2530	0.108034	0.323597
molecular function	GO:0047330	polyphosphate-glucose phosphotransferase activity	1	1	282	2530	0.10837	0.323597
molecular function	GO:0004807	triose-phosphate isomerase activity	1	1	282	2530	0.108469	0.323597
molecular function	GO:0015114	phosphate ion transmembrane transporter activity	1	1	282	2530	0.108675	0.323597
molecular function	GO:0015415	phosphate ion transmembrane-transporting ATPase activity	1	1	282	2530	0.108675	0.323597
molecular function	GO:0016852	sirohydrochlorin cobaltochelatase activity	1	1	282	2530	0.109467	0.323597
molecular function	GO:0020037	heme binding	7	37	282	2530	0.109886	0.323597
molecular function	GO:0004604	phosphoadenylyl-sulfate reductase (thioredoxin) activity	1	1	282	2530	0.110236	0.323597
molecular function	GO:0016812	hydrolase activity, acting on carbon-nitrogen (but not peptide) bonds, in cyclic amides	2	6	282	2530	0.120826	0.351846
molecular function	GO:0004422	hypoxanthine phosphoribosyltransferase activity	1	1	282	2530	0.122917	0.353246
molecular function	GO:0016597	amino acid binding	3	12	282	2530	0.127206	0.353246
molecular function	GO:0004190	aspartic-type endopeptidase activity	1	1	282	2530	0.128855	0.353246
molecular function	GO:0070001	aspartic-type peptidase activity	1	1	282	2530	0.128855	0.353246
molecular function	GO:0004857	enzyme inhibitor activity	1	1	282	2530	0.130647	0.353246
molecular function	GO:0008428	ribonuclease inhibitor activity	1	1	282	2530	0.130647	0.353246
molecular function	GO:0008948	oxaloacetate decarboxylase activity	1	1	282	2530	0.130647	0.353246
molecular function	GO:0047443	4-hydroxy-4-methyl-2-oxoglutarate aldolase activity	1	1	282	2530	0.130647	0.353246
molecular function	GO:0004427	inorganic diphosphatase activity	1	1	282	2530	0.131012	0.353246
molecular function	GO:0019825	oxygen binding	2	5	282	2530	0.136125	0.364333
molecular function	GO:0004068	aspartate 1-decarboxylase activity	1	1	282	2530	0.137938	0.366492
molecular function	GO:0015103	inorganic anion transmembrane transporter activity	3	13	282	2530	0.150127	0.395988
molecular function	GO:0000104	succinate dehydrogenase activity	1	1	282	2530	0.152497	0.399344
molecular function	GO:0016831	carboxy-lyase activity	4	19	282	2530	0.155124	0.403323
molecular function	GO:0016159	muconolactone delta-isomerase activity	1	1	282	2530	0.15981	0.407732
molecular function	GO:0046906	tetrapyrrole binding	7	42	282	2530	0.172302	0.432537
molecular function	GO:0004312	fatty acid synthase activity	4	21	282	2530	0.176079	0.432608
molecular function	GO:0031406	carboxylic acid binding	4	21	282	2530	0.182519	0.432608
molecular function	GO:0016763	transferase activity, transferring pentosyl groups	3	14	282	2530	0.187704	0.432608
molecular function	GO:0004611	phosphoenolpyruvate carboxykinase activity	1	2	282	2530	0.189549	0.432608
molecular function	GO:0046915	transition metal ion transmembrane transporter activity	2	8	282	2530	0.192724	0.432608
molecular function	GO:0008670	2,4-dienoyl-CoA reductase (NADPH) activity	1	2	282	2530	0.193843	0.432608
molecular function	GO:0016830	carbon-carbon lyase activity	6	36	282	2530	0.193915	0.432608
molecular function	GO:0003844	1,4-alpha-glucan branching enzyme activity	1	2	282	2530	0.194909	0.432608
molecular function	GO:0004160	dihydroxy-acid dehydratase activity	1	2	282	2530	0.196085	0.432608
molecular function	GO:0004499	N,N-dimethylaniline monooxygenase activity	1	2	282	2530	0.19772	0.432608
molecular function	GO:0051287	NAD binding	4	22	282	2530	0.197725	0.432608
molecular function	GO:0004333	fumarate hydratase activity	1	2	282	2530	0.198288	0.432608
molecular function	GO:0015293	symporter activity	1	2	282	2530	0.199096	0.432608
molecular function	GO:0015294	solute:cation symporter activity	1	2	282	2530	0.199096	0.432608
molecular function	GO:0015370	solute:sodium symporter activity	1	2	282	2530	0.199096	0.432608
molecular function	GO:0003867	4-aminobutyrate transaminase activity	1	2	282	2530	0.199323	0.432608
molecular function	GO:0016838	carbon-oxygen lyase activity, acting on phosphates	1	2	282	2530	0.199602	0.432608
molecular function	GO:0070283	radical SAM enzyme activity	1	2	282	2530	0.199636	0.432608
molecular function	GO:0004642	phosphoribosylformylglycinamidine synthase activity	1	2	282	2530	0.202044	0.432608
molecular function	GO:0005315	inorganic phosphate transmembrane transporter activity	1	2	282	2530	0.202554	0.432608
molecular function	GO:1901677	phosphate transmembrane transporter activity	1	2	282	2530	0.202554	0.432608
molecular function	GO:0003918	DNA topoisomerase type II (ATP-hydrolyzing) activity	1	2	282	2530	0.204931	0.432608
molecular function	GO:0061505	DNA topoisomerase II activity	1	2	282	2530	0.204931	0.432608
molecular function	GO:0016832	aldehyde-lyase activity	1	2	282	2530	0.207594	0.432608
molecular function	GO:0008260	3-oxoacid CoA-transferase activity	1	2	282	2530	0.211024	0.433971
molecular function	GO:0004523	ribonuclease H activity	1	2	282	2530	0.212239	0.434017
molecular function	GO:0016778	diphosphotransferase activity	1	2	282	2530	0.214332	0.435849
molecular function	GO:0008199	ferric iron binding	2	8	282	2530	0.216233	0.437271
molecular function	GO:0003678	DNA helicase activity	2	9	282	2530	0.226526	0.450575
molecular function	GO:0015662	ATPase activity, coupled to transmembrane movement of ions, phosphorylative mechanism	2	9	282	2530	0.234555	0.464012
molecular function	GO:0046872	metal ion binding	42	342	282	2530	0.237405	0.465829
molecular function	GO:0030234	enzyme regulator activity	1	2	282	2530	0.241212	0.465829
molecular function	GO:0015291	secondary active transmembrane transporter activity	2	9	282	2530	0.243514	0.465829
molecular function	GO:0001883	purine nucleoside binding	33	277	282	2530	0.245405	0.465829
molecular function	GO:0032550	purine ribonucleoside binding	33	277	282	2530	0.245405	0.465829
molecular function	GO:0032555	purine ribonucleotide binding	33	277	282	2530	0.245405	0.465829
molecular function	GO:0035639	purine ribonucleoside triphosphate binding	33	277	282	2530	0.245405	0.465829
molecular function	GO:0043225	anion transmembrane-transporting ATPase activity	2	9	282	2530	0.245712	0.465829
molecular function	GO:0001882	nucleoside binding	33	278	282	2530	0.251409	0.469297
molecular function	GO:0032549	ribonucleoside binding	33	278	282	2530	0.251409	0.469297
molecular function	GO:0016209	antioxidant activity	5	29	282	2530	0.252751	0.469395
molecular function	GO:0015035	protein disulfide oxidoreductase activity	2	7	282	2530	0.257374	0.475554
molecular function	GO:0046873	metal ion transmembrane transporter activity	3	17	282	2530	0.259171	0.475608
molecular function	GO:0008094	DNA-dependent ATPase activity	2	10	282	2530	0.2673	0.475608
molecular function	GO:0004008	copper-exporting ATPase activity	1	3	282	2530	0.269423	0.475608
molecular function	GO:0005375	copper ion transmembrane transporter activity	1	3	282	2530	0.269423	0.475608
molecular function	GO:0008551	cadmium-exporting ATPase activity	1	3	282	2530	0.269423	0.475608
molecular function	GO:0015086	cadmium ion transmembrane transporter activity	1	3	282	2530	0.269423	0.475608
molecular function	GO:0043682	copper-transporting ATPase activity	1	3	282	2530	0.269423	0.475608
molecular function	GO:0017076	purine nucleotide binding	34	289	282	2530	0.272171	0.475608
molecular function	GO:0051539	4 iron, 4 sulfur cluster binding	5	30	282	2530	0.272369	0.475608
molecular function	GO:0004779	sulfate adenylyltransferase activity	1	3	282	2530	0.282863	0.480863
molecular function	GO:0004781	sulfate adenylyltransferase (ATP) activity	1	3	282	2530	0.282863	0.480863
molecular function	GO:0004029	aldehyde dehydrogenase (NAD) activity	2	10	282	2530	0.283091	0.480863
molecular function	GO:0015081	sodium ion transmembrane transporter activity	1	3	282	2530	0.283504	0.480863
molecular function	GO:0008238	exopeptidase activity	2	10	282	2530	0.284026	0.480863
molecular function	GO:0018576	catechol 1,2-dioxygenase activity	1	3	282	2530	0.286225	0.482341
molecular function	GO:0004594	pantothenate kinase activity	1	3	282	2530	0.291084	0.486527
molecular function	GO:0052749	glucose-6-phosphate dehydrogenase (coenzyme F420) activity	1	3	282	2530	0.294874	0.486527
molecular function	GO:0070967	coenzyme F420 binding	1	3	282	2530	0.294874	0.486527
molecular function	GO:0004521	endoribonuclease activity	1	3	282	2530	0.298354	0.486527
molecular function	GO:0016891	endoribonuclease activity, producing 5'-phosphomonoesters	1	3	282	2530	0.298354	0.486527
molecular function	GO:0016893	endonuclease activity, active with either ribo- or deoxyribonucleic acids and producing 5'-phosphomonoesters	1	3	282	2530	0.298354	0.486527
molecular function	GO:0003697	single-stranded DNA binding	1	3	282	2530	0.299268	0.486527
molecular function	GO:0015036	disulfide oxidoreductase activity	2	8	282	2530	0.299401	0.486527
molecular function	GO:0043169	cation binding	42	352	282	2530	0.301937	0.488467
molecular function	GO:0004316	3-oxoacyl-[acyl-carrier-protein] reductase (NADPH) activity	3	18	282	2530	0.305576	0.492167
molecular function	GO:0016783	sulfurtransferase activity	2	10	282	2530	0.31032	0.497606
molecular function	GO:0042625	ATPase activity, coupled to transmembrane movement of ions	4	27	282	2530	0.316887	0.505907
molecular function	GO:0008794	arsenate reductase (glutaredoxin) activity	1	3	282	2530	0.346241	0.536641
molecular function	GO:0030611	arsenate reductase activity	1	3	282	2530	0.346241	0.536641
molecular function	GO:0072509	divalent inorganic cation transmembrane transporter activity	1	4	282	2530	0.346458	0.536641
molecular function	GO:0004324	ferredoxin-NADP+ reductase activity	1	4	282	2530	0.357647	0.543733
molecular function	GO:0018667	cyclohexanone monooxygenase activity	1	4	282	2530	0.35781	0.543733
molecular function	GO:0030145	manganese ion binding	2	12	282	2530	0.358832	0.543733
molecular function	GO:0015419	sulfate transmembrane-transporting ATPase activity	1	4	282	2530	0.361222	0.543733
molecular function	GO:0019114	catechol dioxygenase activity	1	4	282	2530	0.361493	0.543733
molecular function	GO:0008324	cation transmembrane transporter activity	6	46	282	2530	0.367505	0.550502
molecular function	GO:0043566	structure-specific DNA binding	1	4	282	2530	0.373233	0.556791
molecular function	GO:0022890	inorganic cation transmembrane transporter activity	4	29	282	2530	0.377505	0.560864
molecular function	GO:0018578	protocatechuate 3,4-dioxygenase activity	1	4	282	2530	0.38239	0.563917
molecular function	GO:0032553	ribonucleotide binding	35	309	282	2530	0.382658	0.563917
molecular function	GO:0046983	protein dimerization activity	2	12	282	2530	0.387609	0.567393
molecular function	GO:0022892	substrate-specific transporter activity	9	72	282	2530	0.388134	0.567393
molecular function	GO:0016791	phosphatase activity	3	19	282	2530	0.393343	0.569872
molecular function	GO:0003743	translation initiation factor activity	1	4	282	2530	0.395034	0.569872
molecular function	GO:0015075	ion transmembrane transporter activity	8	65	282	2530	0.402974	0.569872
molecular function	GO:0004792	thiosulfate sulfurtransferase activity	1	4	282	2530	0.403161	0.569872
molecular function	GO:0016740	transferase activity	61	545	282	2530	0.405621	0.569872
molecular function	GO:0003916	DNA topoisomerase activity	1	5	282	2530	0.412364	0.569872
molecular function	GO:0008509	anion transmembrane transporter activity	3	22	282	2530	0.41366	0.569872
molecular function	GO:0004812	aminoacyl-tRNA ligase activity	3	22	282	2530	0.415064	0.569872
molecular function	GO:0016875	ligase activity, forming carbon-oxygen bonds	3	22	282	2530	0.415064	0.569872
molecular function	GO:0016876	ligase activity, forming aminoacyl-tRNA and related compounds	3	22	282	2530	0.415064	0.569872
molecular function	GO:0005507	copper ion binding	2	13	282	2530	0.4152	0.569872
molecular function	GO:0000988	protein binding transcription factor activity	2	12	282	2530	0.416045	0.569872
molecular function	GO:0000990	core RNA polymerase binding transcription factor activity	2	12	282	2530	0.416045	0.569872
molecular function	GO:0000996	core DNA-dependent RNA polymerase binding promoter specificity activity	2	12	282	2530	0.416045	0.569872
molecular function	GO:0016987	sigma factor activity	2	12	282	2530	0.416045	0.569872
molecular function	GO:0016833	oxo-acid-lyase activity	2	13	282	2530	0.41743	0.569872
molecular function	GO:0016817	hydrolase activity, acting on acid anhydrides	17	150	282	2530	0.418011	0.569872
molecular function	GO:0008774	acetaldehyde dehydrogenase (acetylating) activity	1	5	282	2530	0.422964	0.573278
molecular function	GO:0016861	intramolecular oxidoreductase activity, interconverting aldoses and ketoses	1	5	282	2530	0.448692	0.600456
molecular function	GO:0004175	endopeptidase activity	3	23	282	2530	0.459496	0.600948
molecular function	GO:0016780	phosphotransferase activity, for other substituted phosphate groups	1	5	282	2530	0.460012	0.600948
molecular function	GO:0004003	ATP-dependent DNA helicase activity	1	6	282	2530	0.460494	0.600948
molecular function	GO:0015077	monovalent inorganic cation transmembrane transporter activity	3	23	282	2530	0.461393	0.600948
molecular function	GO:0016854	racemase and epimerase activity	2	14	282	2530	0.461662	0.600948
molecular function	GO:0016421	CoA carboxylase activity	1	6	282	2530	0.462268	0.600948
molecular function	GO:0016885	ligase activity, forming carbon-carbon bonds	1	6	282	2530	0.462268	0.600948
molecular function	GO:0016779	nucleotidyltransferase activity	5	42	282	2530	0.464738	0.601386
molecular function	GO:0005524	ATP binding	28	258	282	2530	0.467561	0.601386
molecular function	GO:0032559	adenyl ribonucleotide binding	28	258	282	2530	0.467561	0.601386
molecular function	GO:0070011	peptidase activity, acting on L-amino acid peptides	5	42	282	2530	0.471994	0.60495
molecular function	GO:0022891	substrate-specific transmembrane transporter activity	8	69	282	2530	0.478761	0.607898
molecular function	GO:0042578	phosphoric ester hydrolase activity	3	22	282	2530	0.479304	0.607898
molecular function	GO:0017111	nucleoside-triphosphatase activity	15	139	282	2530	0.490041	0.619357
molecular function	GO:0030554	adenyl nucleotide binding	29	270	282	2530	0.49757	0.621819
molecular function	GO:0016462	pyrophosphatase activity	16	148	282	2530	0.498822	0.621819
molecular function	GO:0016818	hydrolase activity, acting on acid anhydrides, in phosphorus-containing anhydrides	16	148	282	2530	0.498822	0.621819
molecular function	GO:0042623	ATPase activity, coupled	6	54	282	2530	0.502703	0.624518
molecular function	GO:0022804	active transmembrane transporter activity	5	45	282	2530	0.520727	0.64471
molecular function	GO:0046914	transition metal ion binding	16	144	282	2530	0.525245	0.6481
molecular function	GO:0015078	hydrogen ion transmembrane transporter activity	2	16	282	2530	0.532908	0.655332
molecular function	GO:0000287	magnesium ion binding	5	45	282	2530	0.539017	0.660613
molecular function	GO:0016742	hydroxymethyl-, formyl- and related transferase activity	1	7	282	2530	0.549107	0.669916
molecular function	GO:0004540	ribonuclease activity	1	7	282	2530	0.550288	0.669916
molecular function	GO:0042626	ATPase activity, coupled to transmembrane movement of substances	4	37	282	2530	0.558101	0.674913
molecular function	GO:0043492	ATPase activity, coupled to movement of substances	4	37	282	2530	0.558101	0.674913
molecular function	GO:0004222	metalloendopeptidase activity	1	8	282	2530	0.585109	0.694999
molecular function	GO:0005342	organic acid transmembrane transporter activity	1	8	282	2530	0.589118	0.694999
molecular function	GO:0046943	carboxylic acid transmembrane transporter activity	1	8	282	2530	0.589118	0.694999
molecular function	GO:0015116	sulfate transmembrane transporter activity	1	8	282	2530	0.589985	0.694999
molecular function	GO:1901682	sulfur compound transmembrane transporter activity	1	8	282	2530	0.589985	0.694999
molecular function	GO:0051213	dioxygenase activity	5	45	282	2530	0.593324	0.696677
molecular function	GO:0003676	nucleic acid binding	56	482	282	2530	0.600076	0.696972
molecular function	GO:0015399	primary active transmembrane transporter activity	4	39	282	2530	0.600921	0.696972
molecular function	GO:0015405	P-P-bond-hydrolysis-driven transmembrane transporter activity	4	39	282	2530	0.600921	0.696972
molecular function	GO:0016874	ligase activity	14	139	282	2530	0.601234	0.696972
molecular function	GO:0004497	monooxygenase activity	8	75	282	2530	0.608557	0.703222
molecular function	GO:0008233	peptidase activity	6	59	282	2530	0.618268	0.712182
molecular function	GO:0048038	quinone binding	1	8	282	2530	0.628122	0.721251
molecular function	GO:0008514	organic anion transmembrane transporter activity	1	9	282	2530	0.633207	0.724486
molecular function	GO:0016820	hydrolase activity, acting on acid anhydrides, catalyzing transmembrane movement of substances	4	41	282	2530	0.648841	0.738057
molecular function	GO:0016853	isomerase activity	7	70	282	2530	0.661122	0.749684
molecular function	GO:0019829	cation-transporting ATPase activity	2	21	282	2530	0.665554	0.752365
molecular function	GO:0070566	adenylyltransferase activity	1	10	282	2530	0.677921	0.763973
molecular function	GO:0016757	transferase activity, transferring glycosyl groups	4	43	282	2530	0.68083	0.764883
molecular function	GO:0008026	ATP-dependent helicase activity	1	11	282	2530	0.686219	0.766208
molecular function	GO:0070035	purine NTP-dependent helicase activity	1	11	282	2530	0.686219	0.766208
molecular function	GO:0030170	pyridoxal phosphate binding	3	33	282	2530	0.691131	0.769332
molecular function	GO:0022857	transmembrane transporter activity	9	94	282	2530	0.702206	0.778834
molecular function	GO:0004519	endonuclease activity	2	21	282	2530	0.703947	0.778834
molecular function	GO:0003887	DNA-directed DNA polymerase activity	1	11	282	2530	0.717332	0.788849
molecular function	GO:0034061	DNA polymerase activity	1	11	282	2530	0.717332	0.788849
molecular function	GO:0016887	ATPase activity	10	109	282	2530	0.730241	0.79995
molecular function	GO:0008483	transaminase activity	2	24	282	2530	0.73402	0.79995
molecular function	GO:0016769	transferase activity, transferring nitrogenous groups	2	24	282	2530	0.73402	0.79995
molecular function	GO:0004252	serine-type endopeptidase activity	1	12	282	2530	0.75026	0.813621
molecular function	GO:0005215	transporter activity	12	128	282	2530	0.751035	0.813621
molecular function	GO:0003824	catalytic activity	212	1990	282	2530	0.776968	0.839218
molecular function	GO:0004386	helicase activity	2	28	282	2530	0.780167	0.84018
molecular function	GO:0008237	metallopeptidase activity	1	15	282	2530	0.81108	0.870894
molecular function	GO:0043565	sequence-specific DNA binding	3	38	282	2530	0.841756	0.893448
molecular function	GO:0008236	serine-type peptidase activity	1	16	282	2530	0.841903	0.893448
molecular function	GO:0017171	serine hydrolase activity	1	16	282	2530	0.841903	0.893448
molecular function	GO:0016772	transferase activity, transferring phosphorus-containing groups	13	154	282	2530	0.861497	0.911584
molecular function	GO:0004527	exonuclease activity	1	17	282	2530	0.866888	0.914629
molecular function	GO:0016758	transferase activity, transferring hexosyl groups	1	19	282	2530	0.874167	0.919644
molecular function	GO:0016765	transferase activity, transferring alkyl or aryl (other than methyl) groups	1	21	282	2530	0.908679	0.950458
molecular function	GO:0004518	nuclease activity	3	48	282	2530	0.918972	0.955773
molecular function	GO:0010181	FMN binding	2	33	282	2530	0.919013	0.955773
molecular function	GO:0016301	kinase activity	6	90	282	2530	0.934992	0.964468
molecular function	GO:0016773	phosphotransferase activity, alcohol group as acceptor	2	44	282	2530	0.954434	0.977158
molecular function	GO:0016810	hydrolase activity, acting on carbon-nitrogen (but not peptide) bonds	2	42	282	2530	0.955682	0.977158
molecular function	GO:0008270	zinc ion binding	3	61	282	2530	0.968919	0.985368
molecular function	GO:0008168	methyltransferase activity	3	60	282	2530	0.969125	0.985368
molecular function	GO:0016741	transferase activity, transferring one-carbon groups	3	66	282	2530	0.981675	0.992583
molecular function	GO:0003700	sequence-specific DNA binding transcription factor activity	5	109	282	2530	0.997667	1
molecular function	GO:0001071	nucleic acid binding transcription factor activity	5	110	282	2530	0.997873	1
molecular function	GO:0003677	DNA binding	23	354	282	2530	0.999877	1
molecular function	GO:0003674	molecular_function	282	2530	282	2530	1	1
cellular component	GO:0005840	ribosome	31	50	94	560	7.22675e-12	1.90526e-10
cellular component	GO:0030529	ribonucleoprotein complex	31	51	94	560	1.32269e-11	1.90526e-10
cellular component	GO:0043228	non-membrane-bounded organelle	32	55	94	560	1.85879e-11	1.90526e-10
cellular component	GO:0043232	intracellular non-membrane-bounded organelle	32	55	94	560	1.85879e-11	1.90526e-10
cellular component	GO:0043226	organelle	32	59	94	560	2.26097e-10	1.545e-09
cellular component	GO:0043229	intracellular organelle	32	59	94	560	2.26097e-10	1.545e-09
cellular component	GO:0044444	cytoplasmic part	32	67	94	560	1.03318e-08	6.0515e-08
cellular component	GO:0005737	cytoplasm	68	246	94	560	1.71239e-08	8.77599e-08
cellular component	GO:0044424	intracellular part	70	267	94	560	7.31947e-08	3.33442e-07
cellular component	GO:0005622	intracellular	72	295	94	560	2.18027e-06	8.93911e-06
cellular component	GO:0032991	macromolecular complex	35	101	94	560	8.46367e-06	3.15464e-05
cellular component	GO:0005623	cell	77	360	94	560	0.000208316	0.000656997
cellular component	GO:0044464	cell part	77	360	94	560	0.000208316	0.000656997
cellular component	GO:0015935	small ribosomal subunit	5	7	94	560	0.00406491	0.0119044
cellular component	GO:0044391	ribosomal subunit	7	13	94	560	0.00606662	0.0165821
cellular component	GO:0044446	intracellular organelle part	7	16	94	560	0.024079	0.0617025
cellular component	GO:0044422	organelle part	7	17	94	560	0.0346998	0.0836877
cellular component	GO:0070469	respiratory chain	3	7	94	560	0.068621	0.156303
cellular component	GO:0005694	chromosome	1	2	94	560	0.139552	0.301138
cellular component	GO:0005835	fatty acid synthase complex	1	1	94	560	0.18217	0.373448
cellular component	GO:0045273	respiratory chain complex II	1	1	94	560	0.209092	0.378109
cellular component	GO:0045281	succinate dehydrogenase complex	1	1	94	560	0.209092	0.378109
cellular component	GO:0030312	external encapsulating structure	2	6	94	560	0.217196	0.378109
cellular component	GO:0005618	cell wall	1	2	94	560	0.221332	0.378109
cellular component	GO:0015934	large ribosomal subunit	2	6	94	560	0.347279	0.569538
cellular component	GO:0044445	cytosolic part	1	3	94	560	0.447779	0.694512
cellular component	GO:0030288	outer membrane-bounded periplasmic space	1	4	94	560	0.508179	0.694512
cellular component	GO:0030313	cell envelope	1	4	94	560	0.508179	0.694512
cellular component	GO:0031975	envelope	1	4	94	560	0.508179	0.694512
cellular component	GO:0044462	external encapsulating structure part	1	4	94	560	0.508179	0.694512
cellular component	GO:0005829	cytosol	1	4	94	560	0.547374	0.71493
cellular component	GO:0043190	ATP-binding cassette (ABC) transporter complex	2	10	94	560	0.557994	0.71493
cellular component	GO:0042597	periplasmic space	1	5	94	560	0.603179	0.749404
cellular component	GO:0071944	cell periphery	8	71	94	560	0.923368	1
cellular component	GO:0005886	plasma membrane	7	67	94	560	0.946076	1
cellular component	GO:0043234	protein complex	4	50	94	560	0.978109	1
cellular component	GO:0044425	membrane part	13	150	94	560	0.999229	1
cellular component	GO:0016021	integral to membrane	10	132	94	560	0.999513	1
cellular component	GO:0031224	intrinsic to membrane	10	132	94	560	0.999513	1
cellular component	GO:0016020	membrane	25	271	94	560	0.999993	1
cellular component	GO:0005575	cellular_component	94	560	94	560	1	1
Note: aNumber of up-regulated genes in each term; bNumber of genome genes in each term; cNumber of up-regulated genes in the corresponding GO category; dNumber of genome genes in the corresponding GO category.

## Sheet: S6 Table Down-regulated 
S6 Table GO enrichment analysis of down-regulated genes in t_TG13 and c_TG13 libraries
GO category	GO accession	GO term	Cluster counts in terma	Genome counts in termb	Cluster counts in categoryc	Genome counts in categoryd	P-value	Corrected P-value
biological process	GO:0006119	oxidative phosphorylation	2	2	110	2375	0.00232387	0.316046
biological process	GO:0042773	ATP synthesis coupled electron transport	2	2	110	2375	0.00232387	0.316046
biological process	GO:0008610	lipid biosynthetic process	5	33	110	2375	0.0185806	0.541425
biological process	GO:0006551	leucine metabolic process	2	5	110	2375	0.0190525	0.541425
biological process	GO:0009098	leucine biosynthetic process	2	5	110	2375	0.0190525	0.541425
biological process	GO:0022904	respiratory electron transport chain	2	5	110	2375	0.0202374	0.541425
biological process	GO:0006633	fatty acid biosynthetic process	2	6	110	2375	0.0336947	0.541425
biological process	GO:0006629	lipid metabolic process	9	94	110	2375	0.0353073	0.541425
biological process	GO:0044710	single-organism metabolic process	54	953	110	2375	0.0366424	0.541425
biological process	GO:0044255	cellular lipid metabolic process	7	67	110	2375	0.0424713	0.541425
biological process	GO:0051131	chaperone-mediated protein complex assembly	1	1	110	2375	0.0429099	0.541425
biological process	GO:0000726	non-recombinational repair	1	1	110	2375	0.0451248	0.541425
biological process	GO:0006302	double-strand break repair	1	1	110	2375	0.0451248	0.541425
biological process	GO:0006303	double-strand break repair via nonhomologous end joining	1	1	110	2375	0.0451248	0.541425
biological process	GO:0009298	GDP-mannose biosynthetic process	1	1	110	2375	0.0472933	0.541425
biological process	GO:0019673	GDP-mannose metabolic process	1	1	110	2375	0.0472933	0.541425
biological process	GO:0007166	cell surface receptor signaling pathway	1	1	110	2375	0.0481753	0.541425
biological process	GO:0007186	G-protein coupled receptor signaling pathway	1	1	110	2375	0.0481753	0.541425
biological process	GO:0007205	protein kinase C-activating G-protein coupled receptor signaling pathway	1	1	110	2375	0.0481753	0.541425
biological process	GO:0051180	vitamin transport	1	1	110	2375	0.0492478	0.541425
biological process	GO:0030154	cell differentiation	1	1	110	2375	0.049748	0.541425
biological process	GO:0030435	sporulation resulting in formation of a cellular spore	1	1	110	2375	0.049748	0.541425
biological process	GO:0048646	anatomical structure formation involved in morphogenesis	1	1	110	2375	0.049748	0.541425
biological process	GO:0018108	peptidyl-tyrosine phosphorylation	1	1	110	2375	0.0506053	0.541425
biological process	GO:0018212	peptidyl-tyrosine modification	1	1	110	2375	0.0506053	0.541425
biological process	GO:0045017	glycerolipid biosynthetic process	2	8	110	2375	0.0517539	0.541425
biological process	GO:0016310	phosphorylation	8	87	110	2375	0.0544078	0.548108
biological process	GO:0072330	monocarboxylic acid biosynthetic process	2	10	110	2375	0.0819035	0.640006
biological process	GO:0001906	cell killing	1	2	110	2375	0.0835612	0.640006
biological process	GO:0031640	killing of cells of other organism	1	2	110	2375	0.0835612	0.640006
biological process	GO:0035821	modification of morphology or physiology of other organism	1	2	110	2375	0.0835612	0.640006
biological process	GO:0044364	disruption of cells of other organism	1	2	110	2375	0.0835612	0.640006
biological process	GO:0051715	cytolysis in other organism	1	2	110	2375	0.0835612	0.640006
biological process	GO:0019614	catechol-containing compound catabolic process	1	2	110	2375	0.0846103	0.640006
biological process	GO:0019619	protocatechuate catabolic process	1	2	110	2375	0.0846103	0.640006
biological process	GO:0046486	glycerolipid metabolic process	2	11	110	2375	0.0917393	0.640006
biological process	GO:0043934	sporulation	1	2	110	2375	0.0927153	0.640006
biological process	GO:0008272	sulfate transport	1	2	110	2375	0.0931748	0.640006
biological process	GO:0009225	nucleotide-sugar metabolic process	1	2	110	2375	0.0941186	0.640006
biological process	GO:0009226	nucleotide-sugar biosynthetic process	1	2	110	2375	0.0941186	0.640006
biological process	GO:0055114	oxidation-reduction process	34	608	110	2375	0.117884	0.715904
biological process	GO:0009082	branched-chain amino acid biosynthetic process	2	13	110	2375	0.122376	0.715904
biological process	GO:0019336	phenol-containing compound catabolic process	1	3	110	2375	0.130228	0.715904
biological process	GO:0022900	electron transport chain	2	13	110	2375	0.131691	0.715904
biological process	GO:0051704	multi-organism process	1	3	110	2375	0.132351	0.715904
biological process	GO:0045226	extracellular polysaccharide biosynthetic process	1	3	110	2375	0.132896	0.715904
biological process	GO:0046379	extracellular polysaccharide metabolic process	1	3	110	2375	0.132896	0.715904
biological process	GO:0072348	sulfur compound transport	1	3	110	2375	0.13439	0.715904
biological process	GO:0008653	lipopolysaccharide metabolic process	1	3	110	2375	0.135158	0.715904
biological process	GO:0009103	lipopolysaccharide biosynthetic process	1	3	110	2375	0.135158	0.715904
biological process	GO:0009081	branched-chain amino acid metabolic process	2	14	110	2375	0.137689	0.715904
biological process	GO:0042126	nitrate metabolic process	1	3	110	2375	0.141636	0.715904
biological process	GO:2001057	reactive nitrogen species metabolic process	1	3	110	2375	0.141636	0.715904
biological process	GO:0042542	response to hydrogen peroxide	1	3	110	2375	0.150024	0.715904
biological process	GO:0042743	hydrogen peroxide metabolic process	1	3	110	2375	0.150024	0.715904
biological process	GO:0042744	hydrogen peroxide catabolic process	1	3	110	2375	0.150024	0.715904
biological process	GO:0070301	cellular response to hydrogen peroxide	1	3	110	2375	0.150024	0.715904
biological process	GO:0046278	protocatechuate metabolic process	1	4	110	2375	0.16279	0.738866
biological process	GO:0043623	cellular protein complex assembly	1	4	110	2375	0.167251	0.738866
biological process	GO:1901616	organic hydroxy compound catabolic process	1	4	110	2375	0.168074	0.738866
biological process	GO:0072329	monocarboxylic acid catabolic process	1	4	110	2375	0.17188	0.738866
biological process	GO:0006026	aminoglycan catabolic process	1	4	110	2375	0.173851	0.738866
biological process	GO:0006027	glycosaminoglycan catabolic process	1	4	110	2375	0.173851	0.738866
biological process	GO:0009253	peptidoglycan catabolic process	1	4	110	2375	0.173851	0.738866
biological process	GO:0006266	DNA ligation	1	4	110	2375	0.186686	0.781211
biological process	GO:0046939	nucleotide phosphorylation	1	5	110	2375	0.194466	0.801435
biological process	GO:0006461	protein complex assembly	1	5	110	2375	0.202049	0.804869
biological process	GO:0070271	protein complex biogenesis	1	5	110	2375	0.202049	0.804869
biological process	GO:0006638	neutral lipid metabolic process	1	5	110	2375	0.220088	0.804869
biological process	GO:0006639	acylglycerol metabolic process	1	5	110	2375	0.220088	0.804869
biological process	GO:0006641	triglyceride metabolic process	1	5	110	2375	0.220088	0.804869
biological process	GO:0019432	triglyceride biosynthetic process	1	5	110	2375	0.220088	0.804869
biological process	GO:0046460	neutral lipid biosynthetic process	1	5	110	2375	0.220088	0.804869
biological process	GO:0046463	acylglycerol biosynthetic process	1	5	110	2375	0.220088	0.804869
biological process	GO:0008152	metabolic process	102	2145	110	2375	0.234723	0.804869
biological process	GO:0034622	cellular macromolecular complex assembly	1	6	110	2375	0.243618	0.804869
biological process	GO:1901136	carbohydrate derivative catabolic process	1	6	110	2375	0.245076	0.804869
biological process	GO:0050896	response to stimulus	9	149	110	2375	0.253579	0.804869
biological process	GO:0006470	protein dephosphorylation	1	7	110	2375	0.254375	0.804869
biological process	GO:0035335	peptidyl-tyrosine dephosphorylation	1	7	110	2375	0.254375	0.804869
biological process	GO:0010035	response to inorganic substance	1	6	110	2375	0.255965	0.804869
biological process	GO:0034599	cellular response to oxidative stress	1	6	110	2375	0.255965	0.804869
biological process	GO:0034614	cellular response to reactive oxygen species	1	6	110	2375	0.255965	0.804869
biological process	GO:0072593	reactive oxygen species metabolic process	1	6	110	2375	0.255965	0.804869
biological process	GO:1901701	cellular response to oxygen-containing compound	1	6	110	2375	0.255965	0.804869
biological process	GO:0006950	response to stress	5	74	110	2375	0.26657	0.804869
biological process	GO:0005976	polysaccharide metabolic process	2	21	110	2375	0.272368	0.804869
biological process	GO:0065003	macromolecular complex assembly	1	7	110	2375	0.275251	0.804869
biological process	GO:1901615	organic hydroxy compound metabolic process	2	22	110	2375	0.276414	0.804869
biological process	GO:0005975	carbohydrate metabolic process	6	92	110	2375	0.276939	0.804869
biological process	GO:0000302	response to reactive oxygen species	1	7	110	2375	0.293289	0.804869
biological process	GO:1901700	response to oxygen-containing compound	1	7	110	2375	0.293289	0.804869
biological process	GO:0018193	peptidyl-amino acid modification	1	7	110	2375	0.293962	0.804869
biological process	GO:0006631	fatty acid metabolic process	3	38	110	2375	0.295698	0.804869
biological process	GO:0051716	cellular response to stimulus	7	116	110	2375	0.297699	0.804869
biological process	GO:0016054	organic acid catabolic process	2	23	110	2375	0.298192	0.804869
biological process	GO:0046395	carboxylic acid catabolic process	2	23	110	2375	0.298192	0.804869
biological process	GO:0009712	catechol-containing compound metabolic process	1	8	110	2375	0.301309	0.804869
biological process	GO:0032787	monocarboxylic acid metabolic process	4	57	110	2375	0.302982	0.804869
biological process	GO:0015698	inorganic anion transport	1	8	110	2375	0.315358	0.804869
biological process	GO:0007165	signal transduction	4	62	110	2375	0.321111	0.804869
biological process	GO:0023052	signaling	4	62	110	2375	0.321111	0.804869
biological process	GO:0044700	single organism signaling	4	62	110	2375	0.321111	0.804869
biological process	GO:0033692	cellular polysaccharide biosynthetic process	1	8	110	2375	0.326913	0.804869
biological process	GO:0006071	glycerol metabolic process	1	8	110	2375	0.32711	0.804869
biological process	GO:0019400	alditol metabolic process	1	8	110	2375	0.32711	0.804869
biological process	GO:0044282	small molecule catabolic process	2	25	110	2375	0.33089	0.804869
biological process	GO:0042537	benzene-containing compound metabolic process	1	9	110	2375	0.333991	0.804869
biological process	GO:0006796	phosphate-containing compound metabolic process	11	201	110	2375	0.334524	0.804869
biological process	GO:0018958	phenol-containing compound metabolic process	1	9	110	2375	0.336211	0.804869
biological process	GO:0071822	protein complex subunit organization	1	9	110	2375	0.339633	0.804869
biological process	GO:0009396	folic acid-containing compound biosynthetic process	1	9	110	2375	0.343217	0.804869
biological process	GO:0044712	single-organism catabolic process	2	26	110	2375	0.34749	0.804869
biological process	GO:1901565	organonitrogen compound catabolic process	2	26	110	2375	0.34928	0.804869
biological process	GO:0045333	cellular respiration	2	25	110	2375	0.350622	0.804869
biological process	GO:0070887	cellular response to chemical stimulus	1	9	110	2375	0.355137	0.804869
biological process	GO:0019751	polyol metabolic process	1	9	110	2375	0.358192	0.804869
biological process	GO:0042559	pteridine-containing compound biosynthetic process	1	10	110	2375	0.369367	0.804869
biological process	GO:0006793	phosphorus metabolic process	11	207	110	2375	0.372684	0.804869
biological process	GO:0006091	generation of precursor metabolites and energy	3	46	110	2375	0.388874	0.804869
biological process	GO:0007154	cell communication	4	68	110	2375	0.390835	0.804869
biological process	GO:0006355	regulation of transcription, DNA-dependent	11	227	110	2375	0.393458	0.804869
biological process	GO:0006508	proteolysis	3	48	110	2375	0.394633	0.804869
biological process	GO:0022607	cellular component assembly	1	11	110	2375	0.395959	0.804869
biological process	GO:2001141	regulation of RNA biosynthetic process	11	228	110	2375	0.39919	0.804869
biological process	GO:0043933	macromolecular complex subunit organization	1	11	110	2375	0.400313	0.804869
biological process	GO:0006760	folic acid-containing compound metabolic process	1	11	110	2375	0.402669	0.804869
biological process	GO:0051252	regulation of RNA metabolic process	11	229	110	2375	0.404722	0.804869
biological process	GO:0009056	catabolic process	6	109	110	2375	0.406228	0.804869
biological process	GO:0006096	glycolysis	1	11	110	2375	0.406418	0.804869
biological process	GO:0009653	anatomical structure morphogenesis	1	11	110	2375	0.414587	0.804869
biological process	GO:0048856	anatomical structure development	1	11	110	2375	0.414587	0.804869
biological process	GO:0048869	cellular developmental process	1	11	110	2375	0.414587	0.804869
biological process	GO:0019219	regulation of nucleobase-containing compound metabolic process	11	231	110	2375	0.417135	0.804869
biological process	GO:0051171	regulation of nitrogen compound metabolic process	11	231	110	2375	0.417135	0.804869
biological process	GO:0071897	DNA biosynthetic process	1	11	110	2375	0.43197	0.804869
biological process	GO:0044264	cellular polysaccharide metabolic process	1	11	110	2375	0.432118	0.804869
biological process	GO:0006352	DNA-dependent transcription, initiation	1	13	110	2375	0.44064	0.804869
biological process	GO:0032502	developmental process	1	12	110	2375	0.441172	0.804869
biological process	GO:0044767	single-organism developmental process	1	12	110	2375	0.441172	0.804869
biological process	GO:0000270	peptidoglycan metabolic process	1	12	110	2375	0.441413	0.804869
biological process	GO:0006022	aminoglycan metabolic process	1	12	110	2375	0.441413	0.804869
biological process	GO:0030203	glycosaminoglycan metabolic process	1	12	110	2375	0.441413	0.804869
biological process	GO:0044248	cellular catabolic process	4	72	110	2375	0.442864	0.804869
biological process	GO:2000112	regulation of cellular macromolecule biosynthetic process	11	235	110	2375	0.445534	0.804869
biological process	GO:0006351	transcription, DNA-dependent	11	235	110	2375	0.446451	0.804869
biological process	GO:0010468	regulation of gene expression	11	236	110	2375	0.450231	0.804869
biological process	GO:0006066	alcohol metabolic process	1	12	110	2375	0.450851	0.804869
biological process	GO:0009889	regulation of biosynthetic process	11	236	110	2375	0.45128	0.804869
biological process	GO:0010556	regulation of macromolecule biosynthetic process	11	236	110	2375	0.45128	0.804869
biological process	GO:0031326	regulation of cellular biosynthetic process	11	236	110	2375	0.45128	0.804869
biological process	GO:0033554	cellular response to stress	3	52	110	2375	0.452335	0.804869
biological process	GO:0009308	amine metabolic process	1	13	110	2375	0.454743	0.804869
biological process	GO:0080090	regulation of primary metabolic process	11	238	110	2375	0.462432	0.804869
biological process	GO:0042558	pteridine-containing compound metabolic process	1	13	110	2375	0.464294	0.804869
biological process	GO:0032774	RNA biosynthetic process	11	238	110	2375	0.466042	0.804869
biological process	GO:0031323	regulation of cellular metabolic process	11	239	110	2375	0.468181	0.804869
biological process	GO:0065007	biological regulation	15	324	110	2375	0.469179	0.804869
biological process	GO:0044262	cellular carbohydrate metabolic process	2	32	110	2375	0.470493	0.804869
biological process	GO:0060255	regulation of macromolecule metabolic process	11	240	110	2375	0.473871	0.805581
biological process	GO:0015980	energy derivation by oxidation of organic compounds	2	32	110	2375	0.477309	0.806385
biological process	GO:0034637	cellular carbohydrate biosynthetic process	1	13	110	2375	0.481759	0.808879
biological process	GO:0019222	regulation of metabolic process	11	242	110	2375	0.48513	0.809543
biological process	GO:0000271	polysaccharide biosynthetic process	1	14	110	2375	0.490023	0.812722
biological process	GO:0006979	response to oxidative stress	1	15	110	2375	0.500523	0.823412
biological process	GO:0006464	cellular protein modification process	2	36	110	2375	0.505551	0.823412
biological process	GO:0036211	protein modification process	2	36	110	2375	0.505551	0.823412
biological process	GO:0006468	protein phosphorylation	1	14	110	2375	0.522893	0.836059
biological process	GO:0006541	glutamine metabolic process	1	15	110	2375	0.525582	0.836059
biological process	GO:0006220	pyrimidine nucleotide metabolic process	1	16	110	2375	0.527801	0.836059
biological process	GO:0006007	glucose catabolic process	1	16	110	2375	0.531758	0.836059
biological process	GO:0019320	hexose catabolic process	1	16	110	2375	0.531758	0.836059
biological process	GO:0046365	monosaccharide catabolic process	1	16	110	2375	0.531758	0.836059
biological process	GO:0050794	regulation of cellular process	14	315	110	2375	0.538349	0.841557
biological process	GO:0016311	dephosphorylation	1	18	110	2375	0.561461	0.871951
biological process	GO:0050789	regulation of biological process	14	320	110	2375	0.564203	0.871951
biological process	GO:0006281	DNA repair	2	40	110	2375	0.57121	0.877791
biological process	GO:0044724	single-organism carbohydrate catabolic process	1	18	110	2375	0.582326	0.889847
biological process	GO:1901575	organic substance catabolic process	4	86	110	2375	0.586801	0.891675
biological process	GO:0006006	glucose metabolic process	1	19	110	2375	0.596028	0.892232
biological process	GO:0016053	organic acid biosynthetic process	5	110	110	2375	0.598521	0.892232
biological process	GO:0046394	carboxylic acid biosynthetic process	5	110	110	2375	0.598521	0.892232
biological process	GO:0016052	carbohydrate catabolic process	1	19	110	2375	0.600288	0.892232
biological process	GO:0009063	cellular amino acid catabolic process	1	19	110	2375	0.606275	0.893654
biological process	GO:0042398	cellular modified amino acid biosynthetic process	1	20	110	2375	0.607816	0.893654
biological process	GO:0009059	macromolecule biosynthetic process	16	376	110	2375	0.622808	0.905352
biological process	GO:0042221	response to chemical stimulus	1	20	110	2375	0.624681	0.905352
biological process	GO:0034654	nucleobase-containing compound biosynthetic process	13	310	110	2375	0.628967	0.905352
biological process	GO:0005996	monosaccharide metabolic process	1	21	110	2375	0.632415	0.905352
biological process	GO:0019318	hexose metabolic process	1	21	110	2375	0.632415	0.905352
biological process	GO:0006974	response to DNA damage stimulus	2	45	110	2375	0.637175	0.907391
biological process	GO:0044723	single-organism carbohydrate metabolic process	2	45	110	2375	0.640602	0.90752
biological process	GO:0019439	aromatic compound catabolic process	2	48	110	2375	0.661392	0.927953
biological process	GO:0044763	single-organism cellular process	13	298	110	2375	0.661849	0.927953
biological process	GO:0034645	cellular macromolecule biosynthetic process	15	367	110	2375	0.686292	0.953294
biological process	GO:0072527	pyrimidine-containing compound metabolic process	1	25	110	2375	0.691044	0.953294
biological process	GO:0016051	carbohydrate biosynthetic process	1	24	110	2375	0.695086	0.953294
biological process	GO:0006082	organic acid metabolic process	10	233	110	2375	0.700491	0.953294
biological process	GO:0043436	oxoacid metabolic process	10	233	110	2375	0.700491	0.953294
biological process	GO:0006820	anion transport	1	25	110	2375	0.702204	0.953294
biological process	GO:0006310	DNA recombination	2	53	110	2375	0.704456	0.953294
biological process	GO:0032259	methylation	2	55	110	2375	0.719015	0.963819
biological process	GO:0006575	cellular modified amino acid metabolic process	1	27	110	2375	0.719321	0.963819
biological process	GO:0001676	long-chain fatty acid metabolic process	1	25	110	2375	0.726509	0.968679
biological process	GO:1901607	alpha-amino acid biosynthetic process	3	80	110	2375	0.738479	0.979835
biological process	GO:0006260	DNA replication	1	26	110	2375	0.749744	0.984744
biological process	GO:1901135	carbohydrate derivative metabolic process	3	83	110	2375	0.75137	0.984744
biological process	GO:0016043	cellular component organization	1	29	110	2375	0.754521	0.984744
biological process	GO:0055085	transmembrane transport	3	82	110	2375	0.75954	0.984744
biological process	GO:0019438	aromatic compound biosynthetic process	14	364	110	2375	0.765921	0.984744
biological process	GO:0044085	cellular component biogenesis	1	31	110	2375	0.768978	0.984744
biological process	GO:0043412	macromolecule modification	2	61	110	2375	0.781954	0.984744
biological process	GO:0044283	small molecule biosynthetic process	5	138	110	2375	0.78417	0.984744
biological process	GO:0019752	carboxylic acid metabolic process	9	228	110	2375	0.785398	0.984744
biological process	GO:0009057	macromolecule catabolic process	1	31	110	2375	0.786939	0.984744
biological process	GO:1901605	alpha-amino acid metabolic process	4	112	110	2375	0.791	0.984744
biological process	GO:0016070	RNA metabolic process	11	299	110	2375	0.792927	0.984744
biological process	GO:1901361	organic cyclic compound catabolic process	1	33	110	2375	0.797984	0.984744
biological process	GO:0044281	small molecule metabolic process	14	351	110	2375	0.798725	0.984744
biological process	GO:0044711	single-organism biosynthetic process	5	141	110	2375	0.800063	0.984744
biological process	GO:0044271	cellular nitrogen compound biosynthetic process	14	374	110	2375	0.801111	0.984744
biological process	GO:0010467	gene expression	13	355	110	2375	0.807006	0.984744
biological process	GO:1901137	carbohydrate derivative biosynthetic process	2	64	110	2375	0.807436	0.984744
biological process	GO:0019538	protein metabolic process	7	196	110	2375	0.810966	0.984744
biological process	GO:0065008	regulation of biological quality	1	36	110	2375	0.815235	0.985528
biological process	GO:0009108	coenzyme biosynthetic process	1	37	110	2375	0.822573	0.989999
biological process	GO:0018130	heterocycle biosynthetic process	14	385	110	2375	0.834643	0.997012
biological process	GO:0000160	phosphorelay signal transduction system	1	39	110	2375	0.837074	0.997012
biological process	GO:0008652	cellular amino acid biosynthetic process	3	97	110	2375	0.844225	0.997012
biological process	GO:1901362	organic cyclic compound biosynthetic process	14	391	110	2375	0.851957	0.997012
biological process	GO:0006810	transport	7	203	110	2375	0.856866	0.997012
biological process	GO:0051179	localization	7	203	110	2375	0.856866	0.997012
biological process	GO:0051234	establishment of localization	7	203	110	2375	0.856866	0.997012
biological process	GO:0009064	glutamine family amino acid metabolic process	1	38	110	2375	0.857723	0.997012
biological process	GO:0009117	nucleotide metabolic process	2	74	110	2375	0.863228	0.999141
biological process	GO:0006753	nucleoside phosphate metabolic process	2	75	110	2375	0.868177	1
biological process	GO:0044237	cellular metabolic process	46	1115	110	2375	0.872235	1
biological process	GO:0071840	cellular component organization or biogenesis	1	44	110	2375	0.880932	1
biological process	GO:0044699	single-organism process	13	362	110	2375	0.891744	1
biological process	GO:0055086	nucleobase-containing small molecule metabolic process	2	81	110	2375	0.894492	1
biological process	GO:0044249	cellular biosynthetic process	23	621	110	2375	0.898896	1
biological process	GO:0006520	cellular amino acid metabolic process	5	164	110	2375	0.904411	1
biological process	GO:0044765	single-organism transport	4	139	110	2375	0.907163	1
biological process	GO:0006732	coenzyme metabolic process	1	51	110	2375	0.910001	1
biological process	GO:0090305	nucleic acid phosphodiester bond hydrolysis	1	49	110	2375	0.911525	1
biological process	GO:0044267	cellular protein metabolic process	4	150	110	2375	0.918265	1
biological process	GO:0006412	translation	2	91	110	2375	0.919822	1
biological process	GO:1901576	organic substance biosynthetic process	23	634	110	2375	0.92051	1
biological process	GO:0043170	macromolecule metabolic process	24	660	110	2375	0.923231	1
biological process	GO:0009058	biosynthetic process	24	662	110	2375	0.928877	1
biological process	GO:0071704	organic substance metabolic process	44	1112	110	2375	0.935477	1
biological process	GO:0009165	nucleotide biosynthetic process	1	58	110	2375	0.936737	1
biological process	GO:1901293	nucleoside phosphate biosynthetic process	1	59	110	2375	0.939726	1
biological process	GO:0051188	cofactor biosynthetic process	1	59	110	2375	0.939826	1
biological process	GO:0009987	cellular process	51	1267	110	2375	0.942397	1
biological process	GO:1901564	organonitrogen compound metabolic process	9	293	110	2375	0.945146	1
biological process	GO:0019637	organophosphate metabolic process	2	103	110	2375	0.955128	1
biological process	GO:0044238	primary metabolic process	38	1012	110	2375	0.965383	1
biological process	GO:0090304	nucleic acid metabolic process	14	455	110	2375	0.96707	1
biological process	GO:0051186	cofactor metabolic process	1	74	110	2375	0.970894	1
biological process	GO:0006259	DNA metabolic process	3	145	110	2375	0.97378	1
biological process	GO:0006811	ion transport	1	75	110	2375	0.975222	1
biological process	GO:0006807	nitrogen compound metabolic process	25	743	110	2375	0.980242	1
biological process	GO:0090407	organophosphate biosynthetic process	1	83	110	2375	0.980529	1
biological process	GO:0044260	cellular macromolecule metabolic process	18	584	110	2375	0.982043	1
biological process	GO:0006139	nucleobase-containing compound metabolic process	16	534	110	2375	0.983672	1
biological process	GO:0006725	cellular aromatic compound metabolic process	20	640	110	2375	0.98551	1
biological process	GO:1901360	organic cyclic compound metabolic process	18	639	110	2375	0.996177	1
biological process	GO:0034641	cellular nitrogen compound metabolic process	17	617	110	2375	0.996532	1
biological process	GO:0046483	heterocycle metabolic process	17	621	110	2375	0.99694	1
biological process	GO:1901566	organonitrogen compound biosynthetic process	3	207	110	2375	0.997496	1
biological process	GO:0008150	biological_process	110	2375	110	2375	1	1
molecular function	GO:0050136	NADH dehydrogenase (quinone) activity	5	12	114	2530	9.93617e-05	0.0110088
molecular function	GO:0016655	oxidoreductase activity, acting on NAD(P)H, quinone or similar compound as acceptor	5	13	114	2530	0.000155263	0.0110088
molecular function	GO:0003954	NADH dehydrogenase activity	5	13	114	2530	0.000158021	0.0110088
molecular function	GO:0048038	quinone binding	4	8	114	2530	0.000222337	0.0116171
molecular function	GO:0004738	pyruvate dehydrogenase activity	2	2	114	2530	0.00194807	0.0532526
molecular function	GO:0004739	pyruvate dehydrogenase (acetyl-transferring) activity	2	2	114	2530	0.00194807	0.0532526
molecular function	GO:0003861	3-isopropylmalate dehydratase activity	2	2	114	2530	0.00195455	0.0532526
molecular function	GO:0008940	nitrate reductase activity	2	2	114	2530	0.00203838	0.0532526
molecular function	GO:0016651	oxidoreductase activity, acting on NAD(P)H	5	23	114	2530	0.00293369	0.0681268
molecular function	GO:0018578	protocatechuate 3,4-dioxygenase activity	2	4	114	2530	0.0102531	0.214291
molecular function	GO:0008137	NADH dehydrogenase (ubiquinone) activity	2	5	114	2530	0.0191014	0.268999
molecular function	GO:0004096	catalase activity	2	5	114	2530	0.0203753	0.268999
molecular function	GO:0016746	transferase activity, transferring acyl groups	10	108	114	2530	0.022369	0.268999
molecular function	GO:0016661	oxidoreductase activity, acting on other nitrogenous compounds as donors	2	6	114	2530	0.0282979	0.268999
molecular function	GO:0016624	oxidoreductase activity, acting on the aldehyde or oxo group of donors, disulfide as acceptor	2	6	114	2530	0.0298565	0.268999
molecular function	GO:0016701	oxidoreductase activity, acting on single donors with incorporation of molecular oxygen	3	17	114	2530	0.035882	0.268999
molecular function	GO:0004144	diacylglycerol O-acyltransferase activity	2	7	114	2530	0.0385077	0.268999
molecular function	GO:0016878	acid-thiol ligase activity	2	7	114	2530	0.0394656	0.268999
molecular function	GO:0018623	benzoate 1,2-dioxygenase activity	1	1	114	2530	0.0417379	0.268999
molecular function	GO:0008171	O-methyltransferase activity	1	1	114	2530	0.0426555	0.268999
molecular function	GO:0004127	cytidylate kinase activity	1	1	114	2530	0.0426871	0.268999
molecular function	GO:0004582	dolichyl-phosphate beta-D-mannosyltransferase activity	1	1	114	2530	0.0433986	0.268999
molecular function	GO:0008199	ferric iron binding	2	8	114	2530	0.0438548	0.268999
molecular function	GO:0003690	double-stranded DNA binding	1	1	114	2530	0.0442206	0.268999
molecular function	GO:0009976	tocopherol cyclase activity	1	1	114	2530	0.0445368	0.268999
molecular function	GO:0018850	chloromuconate cycloisomerase activity	1	1	114	2530	0.0450269	0.268999
molecular function	GO:0004476	mannose-6-phosphate isomerase activity	1	1	114	2530	0.0456594	0.268999
molecular function	GO:0047516	1,3-propanediol dehydrogenase activity	1	1	114	2530	0.0457859	0.268999
molecular function	GO:0003951	NAD+ kinase activity	1	1	114	2530	0.0462444	0.268999
molecular function	GO:0004143	diacylglycerol kinase activity	1	1	114	2530	0.0462444	0.268999
molecular function	GO:0016491	oxidoreductase activity	38	660	114	2530	0.0467882	0.268999
molecular function	GO:0004601	peroxidase activity	3	19	114	2530	0.0478096	0.268999
molecular function	GO:0004713	protein tyrosine kinase activity	1	1	114	2530	0.0478568	0.268999
molecular function	GO:0004715	non-membrane spanning protein tyrosine kinase activity	1	1	114	2530	0.0478568	0.268999
molecular function	GO:0004022	alcohol dehydrogenase (NAD) activity	2	8	114	2530	0.0488962	0.268999
molecular function	GO:0016411	acylglycerol O-acyltransferase activity	2	8	114	2530	0.0489718	0.268999
molecular function	GO:0008131	primary amine oxidase activity	1	1	114	2530	0.0493409	0.268999
molecular function	GO:0030729	acetoacetate-CoA ligase activity	1	1	114	2530	0.0494198	0.268999
molecular function	GO:0004065	arylsulfatase activity	1	1	114	2530	0.0514831	0.268999
molecular function	GO:0008484	sulfuric ester hydrolase activity	1	1	114	2530	0.0514831	0.268999
molecular function	GO:0016684	oxidoreductase activity, acting on peroxide as acceptor	3	20	114	2530	0.0541402	0.275983
molecular function	GO:0008897	holo-[acyl-carrier-protein] synthase activity	1	2	114	2530	0.0822491	0.374594
molecular function	GO:0003860	3-hydroxyisobutyryl-CoA hydrolase activity	1	2	114	2530	0.0872578	0.374594
molecular function	GO:0016703	oxidoreductase activity, acting on single donors with incorporation of molecular oxygen, incorporation of one atom of oxygen (internal monooxygenases or internal mixed function oxidases)	1	2	114	2530	0.0878319	0.374594
molecular function	GO:0018580	nitronate monooxygenase activity	1	2	114	2530	0.0878319	0.374594
molecular function	GO:0018849	muconate cycloisomerase activity	1	2	114	2530	0.0878923	0.374594
molecular function	GO:0008374	O-acyltransferase activity	2	11	114	2530	0.0881612	0.374594
molecular function	GO:0000030	mannosyltransferase activity	1	2	114	2530	0.0884094	0.374594
molecular function	GO:0008986	pyruvate, water dikinase activity	1	2	114	2530	0.0896157	0.374594
molecular function	GO:0016781	phosphotransferase activity, paired acceptors	1	2	114	2530	0.0896157	0.374594
molecular function	GO:0046820	4-amino-4-deoxychorismate synthase activity	1	2	114	2530	0.0937894	0.384267
molecular function	GO:0003987	acetate-CoA ligase activity	1	2	114	2530	0.0956071	0.384267
molecular function	GO:0016702	oxidoreductase activity, acting on single donors with incorporation of molecular oxygen, incorporation of two atoms of oxygen	2	13	114	2530	0.108767	0.42891
molecular function	GO:0003989	acetyl-CoA carboxylase activity	1	2	114	2530	0.111533	0.431675
molecular function	GO:0016872	intramolecular lyase activity	1	3	114	2530	0.128806	0.465164
molecular function	GO:0016209	antioxidant activity	3	29	114	2530	0.129394	0.465164
molecular function	GO:0009975	cyclase activity	1	3	114	2530	0.12989	0.465164
molecular function	GO:0051213	dioxygenase activity	4	45	114	2530	0.131697	0.465164
molecular function	GO:0003910	DNA ligase (ATP) activity	1	3	114	2530	0.133955	0.465164
molecular function	GO:0016740	transferase activity	30	545	114	2530	0.135587	0.465164
molecular function	GO:0016757	transferase activity, transferring glycosyl groups	4	43	114	2530	0.135766	0.465164
molecular function	GO:0018492	carbon-monoxide dehydrogenase (acceptor) activity	1	3	114	2530	0.138165	0.465751
molecular function	GO:0016903	oxidoreductase activity, acting on the aldehyde or oxo group of donors	4	44	114	2530	0.150273	0.497525
molecular function	GO:0051539	4 iron, 4 sulfur cluster binding	3	30	114	2530	0.152352	0.497525
molecular function	GO:0016747	transferase activity, transferring acyl groups other than amino-acyl groups	6	81	114	2530	0.155282	0.499292
molecular function	GO:0019201	nucleotide kinase activity	1	4	114	2530	0.159888	0.500858
molecular function	GO:0016289	CoA hydrolase activity	1	4	114	2530	0.165237	0.500858
molecular function	GO:0016790	thiolester hydrolase activity	1	4	114	2530	0.165237	0.500858
molecular function	GO:0008745	N-acetylmuramoyl-L-alanine amidase activity	1	4	114	2530	0.168975	0.500858
molecular function	GO:0043566	structure-specific DNA binding	1	4	114	2530	0.170077	0.500858
molecular function	GO:0016772	transferase activity, transferring phosphorus-containing groups	10	154	114	2530	0.171281	0.500858
molecular function	GO:0010181	FMN binding	3	33	114	2530	0.172544	0.500858
molecular function	GO:0004316	3-oxoacyl-[acyl-carrier-protein] reductase (NADPH) activity	2	18	114	2530	0.183327	0.510196
molecular function	GO:0035731	dinitrosyl-iron complex binding	1	5	114	2530	0.187702	0.510196
molecular function	GO:0016877	ligase activity, forming carbon-sulfur bonds	3	32	114	2530	0.192246	0.510196
molecular function	GO:0019205	nucleobase-containing compound kinase activity	1	5	114	2530	0.194659	0.510196
molecular function	GO:0016780	phosphotransferase activity, for other substituted phosphate groups	1	5	114	2530	0.198543	0.510196
molecular function	GO:0004075	biotin carboxylase activity	1	4	114	2530	0.19908	0.510196
molecular function	GO:0046914	transition metal ion binding	9	144	114	2530	0.200324	0.510196
molecular function	GO:0046872	metal ion binding	19	342	114	2530	0.202359	0.510196
molecular function	GO:0051536	iron-sulfur cluster binding	6	87	114	2530	0.202401	0.510196
molecular function	GO:0051540	metal cluster binding	6	87	114	2530	0.202401	0.510196
molecular function	GO:0016861	intramolecular oxidoreductase activity, interconverting aldoses and ketoses	1	5	114	2530	0.202614	0.510196
molecular function	GO:0016901	oxidoreductase activity, acting on the CH-OH group of donors, quinone or similar compound as acceptor	1	5	114	2530	0.212309	0.525426
molecular function	GO:0016874	ligase activity	9	139	114	2530	0.21369	0.525426
molecular function	GO:0003909	DNA ligase activity	1	5	114	2530	0.216516	0.526184
molecular function	GO:0016301	kinase activity	6	90	114	2530	0.232909	0.553469
molecular function	GO:0016641	oxidoreductase activity, acting on the CH-NH2 group of donors, oxygen as acceptor	1	6	114	2530	0.235892	0.553469
molecular function	GO:0020037	heme binding	3	37	114	2530	0.239323	0.553469
molecular function	GO:0009055	electron carrier activity	3	38	114	2530	0.239394	0.553469
molecular function	GO:0004312	fatty acid synthase activity	2	21	114	2530	0.240997	0.553469
molecular function	GO:0043169	cation binding	19	352	114	2530	0.243633	0.553469
molecular function	GO:0016405	CoA-ligase activity	1	6	114	2530	0.249476	0.56065
molecular function	GO:0016886	ligase activity, forming phosphoric ester bonds	1	6	114	2530	0.253394	0.563398
molecular function	GO:0004725	protein tyrosine phosphatase activity	1	7	114	2530	0.256958	0.565308
molecular function	GO:0016860	intramolecular oxidoreductase activity	1	7	114	2530	0.267123	0.576433
molecular function	GO:0016421	CoA carboxylase activity	1	6	114	2530	0.271675	0.576433
molecular function	GO:0016885	ligase activity, forming carbon-carbon bonds	1	6	114	2530	0.271675	0.576433
molecular function	GO:0016708	oxidoreductase activity, acting on paired donors, with incorporation or reduction of molecular oxygen, NAD(P)H as one donor, and incorporation of two atoms of oxygen into one donor	1	7	114	2530	0.273047	0.576433
molecular function	GO:0016614	oxidoreductase activity, acting on CH-OH group of donors	6	98	114	2530	0.277076	0.579089
molecular function	GO:0016616	oxidoreductase activity, acting on the CH-OH group of donors, NAD or NADP as acceptor	5	80	114	2530	0.286215	0.5919
molecular function	GO:0008270	zinc ion binding	4	61	114	2530	0.291512	0.5919
molecular function	GO:0004721	phosphoprotein phosphatase activity	1	8	114	2530	0.291702	0.5919
molecular function	GO:0046906	tetrapyrrole binding	3	42	114	2530	0.309422	0.614039
molecular function	GO:0015116	sulfate transmembrane transporter activity	1	8	114	2530	0.311427	0.614039
molecular function	GO:1901682	sulfur compound transmembrane transporter activity	1	8	114	2530	0.311427	0.614039
molecular function	GO:0051082	unfolded protein binding	1	8	114	2530	0.318814	0.620082
molecular function	GO:0003824	catalytic activity	93	1990	114	2530	0.320425	0.620082
molecular function	GO:0030151	molybdenum ion binding	1	9	114	2530	0.369266	0.708042
molecular function	GO:0004029	aldehyde dehydrogenase (NAD) activity	1	10	114	2530	0.381828	0.725474
molecular function	GO:0016853	isomerase activity	4	70	114	2530	0.38589	0.726585
molecular function	GO:0000988	protein binding transcription factor activity	1	12	114	2530	0.411529	0.741083
molecular function	GO:0000990	core RNA polymerase binding transcription factor activity	1	12	114	2530	0.411529	0.741083
molecular function	GO:0000996	core DNA-dependent RNA polymerase binding promoter specificity activity	1	12	114	2530	0.411529	0.741083
molecular function	GO:0016987	sigma factor activity	1	12	114	2530	0.411529	0.741083
molecular function	GO:0003887	DNA-directed DNA polymerase activity	1	11	114	2530	0.414865	0.741083
molecular function	GO:0034061	DNA polymerase activity	1	11	114	2530	0.414865	0.741083
molecular function	GO:0004553	hydrolase activity, hydrolyzing O-glycosyl compounds	1	11	114	2530	0.422196	0.747787
molecular function	GO:0051920	peroxiredoxin activity	1	13	114	2530	0.428578	0.752713
molecular function	GO:0008762	UDP-N-acetylmuramate dehydrogenase activity	1	12	114	2530	0.435342	0.753896
molecular function	GO:0030145	manganese ion binding	1	12	114	2530	0.436466	0.753896
molecular function	GO:0016833	oxo-acid-lyase activity	1	13	114	2530	0.449024	0.768664
molecular function	GO:0015103	inorganic anion transmembrane transporter activity	1	13	114	2530	0.454113	0.768664
molecular function	GO:0016836	hydro-lyase activity	2	34	114	2530	0.456049	0.768664
molecular function	GO:0005507	copper ion binding	1	13	114	2530	0.466799	0.780487
molecular function	GO:0008080	N-acetyltransferase activity	1	15	114	2530	0.491915	0.815955
molecular function	GO:0008233	peptidase activity	3	59	114	2530	0.507803	0.835675
molecular function	GO:0016410	N-acyltransferase activity	1	16	114	2530	0.514458	0.835775
molecular function	GO:0003700	sequence-specific DNA binding transcription factor activity	5	109	114	2530	0.515861	0.835775
molecular function	GO:0001071	nucleic acid binding transcription factor activity	5	110	114	2530	0.524016	0.842456
molecular function	GO:0004527	exonuclease activity	1	17	114	2530	0.564471	0.899175
molecular function	GO:0016835	carbon-oxygen lyase activity	2	42	114	2530	0.5679	0.899175
molecular function	GO:0016791	phosphatase activity	1	19	114	2530	0.575794	0.904819
molecular function	GO:0016811	hydrolase activity, acting on carbon-nitrogen (but not peptide) bonds, in linear amides	1	19	114	2530	0.581698	0.907275
molecular function	GO:0003735	structural constituent of ribosome	2	49	114	2530	0.608829	0.932092
molecular function	GO:0016758	transferase activity, transferring hexosyl groups	1	19	114	2530	0.609748	0.932092
molecular function	GO:0016788	hydrolase activity, acting on ester bonds	4	91	114	2530	0.610988	0.932092
molecular function	GO:0016773	phosphotransferase activity, alcohol group as acceptor	2	44	114	2530	0.623765	0.94261
molecular function	GO:0016638	oxidoreductase activity, acting on the CH-NH2 group of donors	1	20	114	2530	0.626903	0.94261
molecular function	GO:0042578	phosphoric ester hydrolase activity	1	22	114	2530	0.634015	0.942699
molecular function	GO:0051287	NAD binding	1	22	114	2530	0.635984	0.942699
molecular function	GO:0008509	anion transmembrane transporter activity	1	22	114	2530	0.643941	0.947773
molecular function	GO:0005198	structural molecule activity	2	53	114	2530	0.651738	0.952539
molecular function	GO:0016798	hydrolase activity, acting on glycosyl bonds	1	23	114	2530	0.66267	0.961792
molecular function	GO:0004497	monooxygenase activity	3	75	114	2530	0.670183	0.962998
molecular function	GO:0008483	transaminase activity	1	24	114	2530	0.679827	0.962998
molecular function	GO:0016769	transferase activity, transferring nitrogenous groups	1	24	114	2530	0.679827	0.962998
molecular function	GO:0004871	signal transducer activity	1	24	114	2530	0.686539	0.962998
molecular function	GO:0060089	molecular transducer activity	1	24	114	2530	0.686539	0.962998
molecular function	GO:0004467	long-chain fatty acid-CoA ligase activity	1	25	114	2530	0.70662	0.978037
molecular function	GO:0015645	fatty acid ligase activity	1	25	114	2530	0.70662	0.978037
molecular function	GO:0005506	iron ion binding	2	55	114	2530	0.711972	0.978961
molecular function	GO:0048037	cofactor binding	9	227	114	2530	0.720476	0.98418
molecular function	GO:0016705	oxidoreductase activity, acting on paired donors, with incorporation or reduction of molecular oxygen	3	86	114	2530	0.749326	1
molecular function	GO:0016829	lyase activity	4	112	114	2530	0.75149	1
molecular function	GO:0004672	protein kinase activity	1	28	114	2530	0.751661	1
molecular function	GO:0008168	methyltransferase activity	2	60	114	2530	0.752926	1
molecular function	GO:0005515	protein binding	1	30	114	2530	0.756207	1
molecular function	GO:0019843	rRNA binding	1	35	114	2530	0.776293	1
molecular function	GO:0004386	helicase activity	1	28	114	2530	0.776414	1
molecular function	GO:0016407	acetyltransferase activity	1	33	114	2530	0.781639	1
molecular function	GO:0016620	oxidoreductase activity, acting on the aldehyde or oxo group of donors, NAD or NADP as acceptor	1	32	114	2530	0.785231	1
molecular function	GO:0016741	transferase activity, transferring one-carbon groups	2	66	114	2530	0.799229	1
molecular function	GO:0003677	DNA binding	13	354	114	2530	0.802875	1
molecular function	GO:0015075	ion transmembrane transporter activity	2	65	114	2530	0.811089	1
molecular function	GO:0016830	carbon-carbon lyase activity	1	36	114	2530	0.814545	1
molecular function	GO:0022857	transmembrane transporter activity	3	94	114	2530	0.818332	1
molecular function	GO:0043565	sequence-specific DNA binding	1	38	114	2530	0.818831	1
molecular function	GO:0022891	substrate-specific transmembrane transporter activity	2	69	114	2530	0.836836	1
molecular function	GO:0022892	substrate-specific transporter activity	2	72	114	2530	0.853186	1
molecular function	GO:0016810	hydrolase activity, acting on carbon-nitrogen (but not peptide) bonds	1	42	114	2530	0.857988	1
molecular function	GO:0016879	ligase activity, forming carbon-nitrogen bonds	1	42	114	2530	0.870605	1
molecular function	GO:0016779	nucleotidyltransferase activity	1	42	114	2530	0.872128	1
molecular function	GO:0000287	magnesium ion binding	1	45	114	2530	0.884651	1
molecular function	GO:0008324	cation transmembrane transporter activity	1	46	114	2530	0.890311	1
molecular function	GO:0003723	RNA binding	2	85	114	2530	0.892956	1
molecular function	GO:0004518	nuclease activity	1	48	114	2530	0.899545	1
molecular function	GO:0050662	coenzyme binding	5	182	114	2530	0.927665	1
molecular function	GO:0003995	acyl-CoA dehydrogenase activity	1	59	114	2530	0.939503	1
molecular function	GO:0005215	transporter activity	3	128	114	2530	0.94108	1
molecular function	GO:0005488	binding	52	1323	114	2530	0.943728	1
molecular function	GO:0050660	flavin adenine dinucleotide binding	2	101	114	2530	0.952844	1
molecular function	GO:0003676	nucleic acid binding	15	482	114	2530	0.956586	1
molecular function	GO:0043167	ion binding	28	783	114	2530	0.96319	1
molecular function	GO:0016627	oxidoreductase activity, acting on the CH-CH group of donors	1	84	114	2530	0.981696	1
molecular function	GO:0032553	ribonucleotide binding	8	309	114	2530	0.983154	1
molecular function	GO:0017111	nucleoside-triphosphatase activity	2	139	114	2530	0.991627	1
molecular function	GO:0016787	hydrolase activity	13	485	114	2530	0.993349	1
molecular function	GO:0016462	pyrophosphatase activity	2	148	114	2530	0.994211	1
molecular function	GO:0016818	hydrolase activity, acting on acid anhydrides, in phosphorus-containing anhydrides	2	148	114	2530	0.994211	1
molecular function	GO:0016817	hydrolase activity, acting on acid anhydrides	2	150	114	2530	0.994668	1
molecular function	GO:0016887	ATPase activity	1	109	114	2530	0.994889	1
molecular function	GO:0005524	ATP binding	5	258	114	2530	0.995741	1
molecular function	GO:0032559	adenyl ribonucleotide binding	5	258	114	2530	0.995741	1
molecular function	GO:0030554	adenyl nucleotide binding	5	270	114	2530	0.997251	1
molecular function	GO:0001883	purine nucleoside binding	5	277	114	2530	0.997934	1
molecular function	GO:0032550	purine ribonucleoside binding	5	277	114	2530	0.997934	1
molecular function	GO:0032555	purine ribonucleotide binding	5	277	114	2530	0.997934	1
molecular function	GO:0035639	purine ribonucleoside triphosphate binding	5	277	114	2530	0.997934	1
molecular function	GO:0001882	nucleoside binding	5	278	114	2530	0.998032	1
molecular function	GO:0032549	ribonucleoside binding	5	278	114	2530	0.998032	1
molecular function	GO:0017076	purine nucleotide binding	5	289	114	2530	0.998686	1
molecular function	GO:0097159	organic cyclic compound binding	29	971	114	2530	0.999032	1
molecular function	GO:1901363	heterocyclic compound binding	29	971	114	2530	0.999032	1
molecular function	GO:0000166	nucleotide binding	11	490	114	2530	0.999268	1
molecular function	GO:1901265	nucleoside phosphate binding	11	490	114	2530	0.999268	1
molecular function	GO:0036094	small molecule binding	11	503	114	2530	0.999562	1
molecular function	GO:0043168	anion binding	10	478	114	2530	0.999593	1
molecular function	GO:0003674	molecular_function	114	2530	114	2530	1	1
cellular component	GO:0009325	nitrate reductase complex	1	1	27	560	0.0427459	0.524018
cellular component	GO:0009316	3-isopropylmalate dehydratase complex	1	1	27	560	0.0490025	0.524018
cellular component	GO:0015934	large ribosomal subunit	2	6	27	560	0.0491267	0.524018
cellular component	GO:0016020	membrane	16	271	27	560	0.100589	0.626027
cellular component	GO:0005576	extracellular region	1	3	27	560	0.129508	0.626027
cellular component	GO:0044445	cytosolic part	1	3	27	560	0.129546	0.626027
cellular component	GO:0043231	intracellular membrane-bounded organelle	1	3	27	560	0.153628	0.626027
cellular component	GO:0005829	cytosol	1	4	27	560	0.167294	0.626027
cellular component	GO:0044391	ribosomal subunit	2	13	27	560	0.17607	0.626027
cellular component	GO:0044446	intracellular organelle part	2	16	27	560	0.242708	0.776664
cellular component	GO:0044422	organelle part	2	17	27	560	0.268659	0.781554
cellular component	GO:0043227	membrane-bounded organelle	1	6	27	560	0.310873	0.828993
cellular component	GO:0016021	integral to membrane	6	132	27	560	0.571679	1
cellular component	GO:0031224	intrinsic to membrane	6	132	27	560	0.571679	1
cellular component	GO:0005886	plasma membrane	3	67	27	560	0.626911	1
cellular component	GO:0071944	cell periphery	3	71	27	560	0.665222	1
cellular component	GO:0043234	protein complex	2	50	27	560	0.678341	1
cellular component	GO:0044425	membrane part	6	150	27	560	0.724176	1
cellular component	GO:0043226	organelle	3	59	27	560	0.779637	1
cellular component	GO:0043229	intracellular organelle	3	59	27	560	0.779637	1
cellular component	GO:0044444	cytoplasmic part	3	67	27	560	0.825615	1
cellular component	GO:0032991	macromolecular complex	4	101	27	560	0.864483	1
cellular component	GO:0005840	ribosome	2	50	27	560	0.884657	1
cellular component	GO:0030529	ribonucleoprotein complex	2	51	27	560	0.889104	1
cellular component	GO:0043228	non-membrane-bounded organelle	2	55	27	560	0.908396	1
cellular component	GO:0043232	intracellular non-membrane-bounded organelle	2	55	27	560	0.908396	1
cellular component	GO:0005623	cell	13	360	27	560	0.989074	1
cellular component	GO:0044464	cell part	13	360	27	560	0.989074	1
cellular component	GO:0044424	intracellular part	8	267	27	560	0.993153	1
cellular component	GO:0005737	cytoplasm	7	246	27	560	0.994172	1
cellular component	GO:0005622	intracellular	9	295	27	560	0.995686	1
cellular component	GO:0005575	cellular_component	27	560	27	560	1	1
Note: aNumber of up-regulated genes in each term; bNumber of genome genes in each term; cNumber of up-regulated genes in the corresponding GO category; dNumber of genome genes in the corresponding GO category.
