# Supplementary material for: Induction of Viable but Nonculturable State in Rhodococcus and Transcriptome Analysis Using RNA-seq
Source: PLoS One. 2016 Jan 25;11(1):e0147593. doi: 10.1371/journal.pone.0147593 (PMC4725852; doi:10.1371/journal.pone.0147593)
Supplement: S7 Table — (XLS) [file pone.0147593.s012.xls]

## Sheet: S7 Table-TG13
S7 Table KEGG pathway enrichment of differentially expressed genes in t_TG13 and c_TG13 libraries
Pathway ID	Pathway name	Cluster countsa	Genome countsb	Total cluster countsc	Total genome countsd	P-value	Corrected P-value	Genes
ko00020	PATH:ko00020 Citrate cycle (TCA cycle) [PATH:ko00020]	18	40	263	1261	0.000267427	0.0160456	RHRU231_410024,RHRU231_430068,RHRU231_450317,RHRU231_470142,RHRU231_470143,RHRU231_470144,RHRU231_470145,RHRU231_800020,RHRU231_800026,RHRU231_860099,RHRU231_90013,RHRU231_90014,RHRU231_90015,RHRU231_920023,RHRU231_930087,RHRU231_960162,RHRU231_960163,RHRU231_960164
ko00650	PATH:ko00650 Butanoate metabolism [PATH:ko00650]	27	76	263	1261	0.000928077	0.0360158	RHRU231_230104,RHRU231_230105,RHRU231_360005,RHRU231_360006,RHRU231_360012,RHRU231_390143,RHRU231_390144,RHRU231_450318,RHRU231_470142,RHRU231_470143,RHRU231_470144,RHRU231_470145,RHRU231_540042,RHRU231_710077,RHRU231_710078,RHRU231_730010,RHRU231_750022,RHRU231_750033,RHRU231_750037,RHRU231_750082,RHRU231_830018,RHRU231_840021,RHRU231_860127,RHRU231_950114,RHRU231_960036,RHRU231_960123,RHRU231_9…
ko00072	PATH:ko00072 Synthesis and degradation of ketone bodies [PATH:ko00072]	12	25	263	1261	0.00120053	0.0360158	RHRU231_360005,RHRU231_360006,RHRU231_360012,RHRU231_390143,RHRU231_390144,RHRU231_710077,RHRU231_750022,RHRU231_750037,RHRU231_750082,RHRU231_830018,RHRU231_860127,RHRU231_960123
ko00720	PATH:ko00720 Carbon fixation pathways in prokaryotes [PATH:ko00720]	21	58	263	1261	0.00283972	0.0681532	RHRU231_360012,RHRU231_400021,RHRU231_410024,RHRU231_430078,RHRU231_470142,RHRU231_470143,RHRU231_470144,RHRU231_470145,RHRU231_470210,RHRU231_550006,RHRU231_550007,RHRU231_550008,RHRU231_710077,RHRU231_710078,RHRU231_750022,RHRU231_750037,RHRU231_830018,RHRU231_860127,RHRU231_90012,RHRU231_930087,RHRU231_960123
ko01200	PATH:ko01200 Carbon metabolism [PATH:ko01200]	42	147	263	1261	0.00520909	0.10248	RHRU231_160007,RHRU231_160016,RHRU231_330068,RHRU231_330226,RHRU231_360012,RHRU231_380032,RHRU231_400020,RHRU231_400021,RHRU231_400032,RHRU231_400034,RHRU231_410024,RHRU231_430078,RHRU231_450258,RHRU231_470142,RHRU231_470143,RHRU231_470144,RHRU231_470145,RHRU231_470210,RHRU231_550006,RHRU231_550007,RHRU231_550008,RHRU231_710077,RHRU231_710078,RHRU231_750022,RHRU231_750037,RHRU231_770138,RHRU231_8…
ko01210	PATH:ko01210 2-Oxocarboxylic acid metabolism [PATH:ko01210]	11	25	263	1261	0.00597802	0.10248	RHRU231_410024,RHRU231_510009,RHRU231_710117,RHRU231_710118,RHRU231_800020,RHRU231_800026,RHRU231_880092,RHRU231_880098,RHRU231_890003,RHRU231_890012,RHRU231_890013
ko04066	PATH:ko04066 HIF-1 signaling pathway [PATH:ko04066]	5	8	263	1261	0.00845015	0.119749	RHRU231_400032,RHRU231_90013,RHRU231_90014,RHRU231_960163,RHRU231_960164
ko00310	PATH:ko00310 Lysine degradation [PATH:ko00310]	15	42	263	1261	0.00898121	0.119749	RHRU231_230104,RHRU231_360012,RHRU231_540042,RHRU231_560124,RHRU231_710077,RHRU231_710078,RHRU231_730010,RHRU231_750022,RHRU231_750033,RHRU231_750037,RHRU231_830018,RHRU231_860127,RHRU231_920023,RHRU231_960123,RHRU231_960177
ko00620	PATH:ko00620 Pyruvate metabolism [PATH:ko00620]	20	63	263	1261	0.0121909	0.146291	RHRU231_160016,RHRU231_360012,RHRU231_390043,RHRU231_400021,RHRU231_430078,RHRU231_710077,RHRU231_750022,RHRU231_750037,RHRU231_830018,RHRU231_860099,RHRU231_860127,RHRU231_90012,RHRU231_90013,RHRU231_90014,RHRU231_90015,RHRU231_960036,RHRU231_960123,RHRU231_960162,RHRU231_960163,RHRU231_960164
ko02020	PATH:ko02020 Two-component system [PATH:ko02020]	19	59	263	1261	0.014211	0.155029	RHRU231_360012,RHRU231_430068,RHRU231_430121,RHRU231_430123,RHRU231_430124,RHRU231_430125,RHRU231_450317,RHRU231_590005,RHRU231_710077,RHRU231_750022,RHRU231_750037,RHRU231_750165,RHRU231_770008,RHRU231_770009,RHRU231_770025,RHRU231_820011,RHRU231_830018,RHRU231_860127,RHRU231_960123
ko00630	PATH:ko00630 Glyoxylate and dicarboxylate metabolism [PATH:ko00630]	15	44	263	1261	0.0203773	0.198022	RHRU231_160016,RHRU231_330226,RHRU231_360012,RHRU231_410024,RHRU231_470210,RHRU231_710077,RHRU231_710151,RHRU231_750022,RHRU231_750037,RHRU231_800020,RHRU231_800026,RHRU231_830018,RHRU231_860127,RHRU231_950114,RHRU231_960123
ko00190	PATH:ko00190 Oxidative phosphorylation [PATH:ko00190]	17	49	263	1261	0.0214524	0.198022	RHRU231_230001,RHRU231_470142,RHRU231_470143,RHRU231_470144,RHRU231_470145,RHRU231_520013,RHRU231_520014,RHRU231_520015,RHRU231_520016,RHRU231_520020,RHRU231_520021,RHRU231_520022,RHRU231_600009,RHRU231_660037,RHRU231_730012,RHRU231_770008,RHRU231_770009
ko05010	PATH:ko05010 Alzheimer's disease [PATH:ko05010]	2	2	263	1261	0.0366527	0.314166	RHRU231_400032,RHRU231_860023
ko00380	PATH:ko00380 Tryptophan metabolism [PATH:ko00380]	15	49	263	1261	0.0409994	0.322904	RHRU231_360012,RHRU231_560124,RHRU231_580008,RHRU231_710077,RHRU231_710078,RHRU231_710151,RHRU231_730010,RHRU231_750022,RHRU231_750025,RHRU231_750033,RHRU231_750037,RHRU231_830018,RHRU231_860127,RHRU231_960123,RHRU231_960177
ko00984	PATH:ko00984 Steroid degradation [PATH:ko00984]	7	17	263	1261	0.0456649	0.322904	RHRU231_230067,RHRU231_230068,RHRU231_450257,RHRU231_750004,RHRU231_750005,RHRU231_750006,RHRU231_750038
ko00250	PATH:ko00250 Alanine, aspartate and glutamate metabolism [PATH:ko00250]	10	30	263	1261	0.0457447	0.322904	RHRU231_230104,RHRU231_230105,RHRU231_330107,RHRU231_400005,RHRU231_400006,RHRU231_510004,RHRU231_510005,RHRU231_540042,RHRU231_770001,RHRU231_920033
ko00623	PATH:ko00623 Toluene degradation [PATH:ko00623]	6	14	263	1261	0.055095	0.358715	RHRU231_330144,RHRU231_360037,RHRU231_470142,RHRU231_470143,RHRU231_470144,RHRU231_470145
ko04068	PATH:ko04068 FoxO signaling pathway [PATH:ko04068]	3	5	263	1261	0.0567966	0.358715	RHRU231_40008,RHRU231_710151,RHRU231_860099
ko05152	PATH:ko05152 Tuberculosis [PATH:ko05152]	4	9	263	1261	0.0744644	0.446786	RHRU231_330031,RHRU231_330196,RHRU231_770025,RHRU231_960083
ko00770	PATH:ko00770 Pantothenate and CoA biosynthesis [PATH:ko00770]	6	15	263	1261	0.0831133	0.474933	RHRU231_420038,RHRU231_730028,RHRU231_730029,RHRU231_880092,RHRU231_880098,RHRU231_920001
ko03450	PATH:ko03450 Non-homologous end-joining [PATH:ko03450]	2	3	263	1261	0.0960613	0.518362	RHRU231_410018,RHRU231_740081
ko00290	PATH:ko00290 Valine, leucine and isoleucine biosynthesis [PATH:ko00290]	5	13	263	1261	0.0993527	0.518362	RHRU231_880092,RHRU231_880098,RHRU231_890003,RHRU231_890012,RHRU231_890013
ko00280	PATH:ko00280 Valine, leucine and isoleucine degradation [PATH:ko00280]	20	77	263	1261	0.103983	0.519913	RHRU231_230105,RHRU231_360005,RHRU231_360006,RHRU231_360012,RHRU231_390002,RHRU231_390143,RHRU231_390144,RHRU231_470210,RHRU231_710077,RHRU231_710078,RHRU231_730010,RHRU231_750022,RHRU231_750033,RHRU231_750037,RHRU231_750082,RHRU231_820174,RHRU231_830018,RHRU231_860127,RHRU231_960123,RHRU231_960177
ko00633	PATH:ko00633 Nitrotoluene degradation [PATH:ko00633]	3	6	263	1261	0.122055	0.58159	RHRU231_550006,RHRU231_550007,RHRU231_550008
ko01212	PATH:ko01212 Fatty acid metabolism [PATH:ko01212]	20	80	263	1261	0.126011	0.58159	RHRU231_360012,RHRU231_390002,RHRU231_420037,RHRU231_590101,RHRU231_710077,RHRU231_710078,RHRU231_730010,RHRU231_750022,RHRU231_750033,RHRU231_750037,RHRU231_750061,RHRU231_820174,RHRU231_830017,RHRU231_830018,RHRU231_860126,RHRU231_860127,RHRU231_870045,RHRU231_960123,RHRU231_960128,RHRU231_960177
ko00281	PATH:ko00281 Geraniol degradation [PATH:ko00281]	11	40	263	1261	0.138397	0.615098	RHRU231_230082,RHRU231_230100,RHRU231_390002,RHRU231_560097,RHRU231_710078,RHRU231_730010,RHRU231_740057,RHRU231_750032,RHRU231_750033,RHRU231_870002,RHRU231_960177
ko00362	PATH:ko00362 Benzoate degradation [PATH:ko00362]	20	76	263	1261	0.144976	0.617274	RHRU231_330144,RHRU231_360007,RHRU231_360012,RHRU231_360036,RHRU231_360037,RHRU231_360050,RHRU231_390002,RHRU231_430027,RHRU231_430028,RHRU231_710077,RHRU231_730010,RHRU231_750022,RHRU231_750033,RHRU231_750037,RHRU231_830018,RHRU231_840021,RHRU231_860127,RHRU231_960036,RHRU231_960123,RHRU231_960177
ko00640	PATH:ko00640 Propanoate metabolism [PATH:ko00640]	16	63	263	1261	0.155169	0.617274	RHRU231_230105,RHRU231_360012,RHRU231_430078,RHRU231_470210,RHRU231_710077,RHRU231_710078,RHRU231_730010,RHRU231_750022,RHRU231_750033,RHRU231_750037,RHRU231_820174,RHRU231_830018,RHRU231_860127,RHRU231_90012,RHRU231_960123,RHRU231_960177
ko04112	PATH:ko04112 Cell cycle - Caulobacter [PATH:ko04112]	4	11	263	1261	0.156493	0.617274	RHRU231_420120,RHRU231_480102,RHRU231_560055,RHRU231_590005
ko04614	PATH:ko04614 Renin-angiotensin system [PATH:ko04614]	1	1	263	1261	0.191749	0.617274	RHRU231_860023
ko04640	PATH:ko04640 Hematopoietic cell lineage [PATH:ko04640]	1	1	263	1261	0.191749	0.617274	RHRU231_860023
ko04974	PATH:ko04974 Protein digestion and absorption [PATH:ko04974]	1	1	263	1261	0.191749	0.617274	RHRU231_860023
ko00950	PATH:ko00950 Isoquinoline alkaloid biosynthesis [PATH:ko00950]	1	1	263	1261	0.191749	0.617274	RHRU231_710067
ko03022	PATH:ko03022 Basal transcription factors [PATH:ko03022]	1	1	263	1261	0.191749	0.617274	RHRU231_770117
ko00540	PATH:ko00540 Lipopolysaccharide biosynthesis [PATH:ko00540]	1	1	263	1261	0.19292	0.617274	RHRU231_390024
ko00510	PATH:ko00510 N-Glycan biosynthesis [PATH:ko00510]	1	1	263	1261	0.197113	0.617274	RHRU231_120016
ko00010	PATH:ko00010 Glycolysis / Gluconeogenesis [PATH:ko00010]	14	57	263	1261	0.199131	0.617274	RHRU231_330068,RHRU231_380032,RHRU231_400020,RHRU231_400032,RHRU231_400034,RHRU231_430078,RHRU231_860099,RHRU231_90012,RHRU231_90013,RHRU231_90014,RHRU231_90015,RHRU231_960162,RHRU231_960163,RHRU231_960164
ko00900	PATH:ko00900 Terpenoid backbone biosynthesis [PATH:ko00900]	8	29	263	1261	0.200614	0.617274	RHRU231_360012,RHRU231_430074,RHRU231_710077,RHRU231_750022,RHRU231_750037,RHRU231_830018,RHRU231_860127,RHRU231_960123
ko03020	PATH:ko03020 RNA polymerase [PATH:ko03020]	2	4	263	1261	0.229099	0.687298	RHRU231_400011,RHRU231_470050
ko04918	PATH:ko04918 Thyroid hormone synthesis [PATH:ko04918]	1	1	263	1261	0.265397	0.766706	RHRU231_760011
ko00364	PATH:ko00364 Fluorobenzoate degradation [PATH:ko00364]	3	9	263	1261	0.268347	0.766706	RHRU231_330144,RHRU231_360037,RHRU231_360050
ko00780	PATH:ko00780 Biotin metabolism [PATH:ko00780]	5	18	263	1261	0.27623	0.770874	RHRU231_470211,RHRU231_480024,RHRU231_750061,RHRU231_860126,RHRU231_870045
ko00680	PATH:ko00680 Methane metabolism [PATH:ko00680]	10	41	263	1261	0.290226	0.791527	RHRU231_330068,RHRU231_400020,RHRU231_400021,RHRU231_430078,RHRU231_450258,RHRU231_550006,RHRU231_550007,RHRU231_550008,RHRU231_770138,RHRU231_90012
ko00450	PATH:ko00450 Selenocompound metabolism [PATH:ko00450]	4	15	263	1261	0.331842	0.817735	RHRU231_580018,RHRU231_910029,RHRU231_910030,RHRU231_960089
ko03030	PATH:ko03030 DNA replication [PATH:ko03030]	5	19	263	1261	0.345275	0.817735	RHRU231_560055,RHRU231_560058,RHRU231_840020,RHRU231_840037,RHRU231_960056
ko04910	PATH:ko04910 Insulin signaling pathway [PATH:ko04910]	1	2	263	1261	0.346845	0.817735	RHRU231_860099
ko00940	PATH:ko00940 Phenylpropanoid biosynthesis [PATH:ko00940]	1	2	263	1261	0.346846	0.817735	RHRU231_580008
ko04151	PATH:ko04151 PI3K-Akt signaling pathway [PATH:ko04151]	1	2	263	1261	0.346846	0.817735	RHRU231_860099
ko04964	PATH:ko04964 Proximal tubule bicarbonate reclamation [PATH:ko04964]	1	2	263	1261	0.346846	0.817735	RHRU231_860099
ko00750	PATH:ko00750 Vitamin B6 metabolism [PATH:ko00750]	2	6	263	1261	0.347537	0.817735	RHRU231_770138,RHRU231_960201
ko00410	PATH:ko00410 beta-Alanine metabolism [PATH:ko00410]	8	34	263	1261	0.354785	0.818735	RHRU231_230105,RHRU231_710067,RHRU231_710078,RHRU231_730010,RHRU231_730028,RHRU231_750033,RHRU231_820174,RHRU231_960177
ko00660	PATH:ko00660 C5-Branched dibasic acid metabolism [PATH:ko00660]	2	6	263	1261	0.372496	0.822592	RHRU231_890012,RHRU231_890013
ko00480	PATH:ko00480 Glutathione metabolism [PATH:ko00480]	3	11	263	1261	0.378393	0.822592	RHRU231_160007,RHRU231_760011,RHRU231_920024
ko00071	PATH:ko00071 Fatty acid degradation [PATH:ko00071]	18	85	263	1261	0.379668	0.822592	RHRU231_360012,RHRU231_390002,RHRU231_560124,RHRU231_590101,RHRU231_710077,RHRU231_710078,RHRU231_730010,RHRU231_750022,RHRU231_750025,RHRU231_750033,RHRU231_750037,RHRU231_820174,RHRU231_830017,RHRU231_830018,RHRU231_860127,RHRU231_960123,RHRU231_960128,RHRU231_960177
ko00624	PATH:ko00624 Polycyclic aromatic hydrocarbon degradation [PATH:ko00624]	3	11	263	1261	0.383876	0.822592	RHRU231_360007,RHRU231_430027,RHRU231_430028
ko00590	PATH:ko00590 Arachidonic acid metabolism [PATH:ko00590]	1	2	263	1261	0.406403	0.855585	RHRU231_760011
ko00051	PATH:ko00051 Fructose and mannose metabolism [PATH:ko00051]	5	22	263	1261	0.440061	0.874501	RHRU231_240009,RHRU231_330068,RHRU231_400020,RHRU231_400034,RHRU231_750143
ko00910	PATH:ko00910 Nitrogen metabolism [PATH:ko00910]	6	26	263	1261	0.443068	0.874501	RHRU231_430120,RHRU231_430121,RHRU231_430123,RHRU231_430124,RHRU231_430125,RHRU231_750054
ko04920	PATH:ko04920 Adipocytokine signaling pathway [PATH:ko04920]	3	13	263	1261	0.468077	0.874501	RHRU231_590101,RHRU231_860099,RHRU231_960128
ko03420	PATH:ko03420 Nucleotide excision repair [PATH:ko03420]	3	13	263	1261	0.468108	0.874501	RHRU231_740081,RHRU231_770117,RHRU231_840020
ko04626	PATH:ko04626 Plant-pathogen interaction [PATH:ko04626]	1	3	263	1261	0.472274	0.874501	RHRU231_450078
ko05134	PATH:ko05134 Legionellosis [PATH:ko05134]	2	8	263	1261	0.472601	0.874501	RHRU231_330196,RHRU231_470143
ko00300	PATH:ko00300 Lysine biosynthesis [PATH:ko00300]	3	13	263	1261	0.473081	0.874501	RHRU231_710117,RHRU231_710118,RHRU231_960200
ko00920	PATH:ko00920 Sulfur metabolism [PATH:ko00920]	7	32	263	1261	0.482345	0.874501	RHRU231_470204,RHRU231_560010,RHRU231_560037,RHRU231_910029,RHRU231_910030,RHRU231_910031,RHRU231_910032
ko00270	PATH:ko00270 Cysteine and methionine metabolism [PATH:ko00270]	6	28	263	1261	0.496301	0.874501	RHRU231_400013,RHRU231_470204,RHRU231_470235,RHRU231_710117,RHRU231_710118,RHRU231_960200
ko00710	PATH:ko00710 Carbon fixation in photosynthetic organisms [PATH:ko00710]	3	13	263	1261	0.505019	0.874501	RHRU231_330068,RHRU231_400032,RHRU231_400034
ko00970	PATH:ko00970 Aminoacyl-tRNA biosynthesis [PATH:ko00970]	6	29	263	1261	0.517454	0.874501	RHRU231_390113,RHRU231_510014,RHRU231_710005,RHRU231_880080,RHRU231_880081,RHRU231_890006
ko05016	PATH:ko05016 Huntington's disease [PATH:ko05016]	1	3	263	1261	0.531445	0.874501	RHRU231_40008
ko00061	PATH:ko00061 Fatty acid biosynthesis [PATH:ko00061]	4	19	263	1261	0.531752	0.874501	RHRU231_420037,RHRU231_750061,RHRU231_860126,RHRU231_870045
ko05132	PATH:ko05132 Salmonella infection [PATH:ko05132]	1	3	263	1261	0.532718	0.874501	RHRU231_330224
ko01040	PATH:ko01040 Biosynthesis of unsaturated fatty acids [PATH:ko01040]	4	19	263	1261	0.534147	0.874501	RHRU231_710078,RHRU231_750061,RHRU231_860126,RHRU231_870045
ko04141	PATH:ko04141 Protein processing in endoplasmic reticulum [PATH:ko04141]	1	3	263	1261	0.538416	0.874501	RHRU231_390049
ko03320	PATH:ko03320 PPAR signaling pathway [PATH:ko03320]	5	25	263	1261	0.539276	0.874501	RHRU231_590101,RHRU231_820174,RHRU231_830017,RHRU231_860099,RHRU231_960128
ko00930	PATH:ko00930 Caprolactam degradation [PATH:ko00930]	5	24	263	1261	0.549872	0.879795	RHRU231_710078,RHRU231_730010,RHRU231_750033,RHRU231_950026,RHRU231_960177
ko00230	PATH:ko00230 Purine metabolism [PATH:ko00230]	15	74	263	1261	0.571552	0.88656	RHRU231_330107,RHRU231_390039,RHRU231_400011,RHRU231_470050,RHRU231_730017,RHRU231_760023,RHRU231_760024,RHRU231_770001,RHRU231_820089,RHRU231_840020,RHRU231_880048,RHRU231_910029,RHRU231_910030,RHRU231_920032,RHRU231_960056
ko00960	PATH:ko00960 Tropane, piperidine and pyridine alkaloid biosynthesis [PATH:ko00960]	1	4	263	1261	0.573692	0.88656	RHRU231_710067
ko00350	PATH:ko00350 Tyrosine metabolism [PATH:ko00350]	5	26	263	1261	0.581341	0.88656	RHRU231_230104,RHRU231_540042,RHRU231_710067,RHRU231_830024,RHRU231_950104
ko00260	PATH:ko00260 Glycine, serine and threonine metabolism [PATH:ko00260]	8	40	263	1261	0.583652	0.88656	RHRU231_330182,RHRU231_710067,RHRU231_710117,RHRU231_710118,RHRU231_770138,RHRU231_960119,RHRU231_960200,RHRU231_960201
ko00030	PATH:ko00030 Pentose phosphate pathway [PATH:ko00030]	4	20	263	1261	0.607821	0.911731	RHRU231_160007,RHRU231_330068,RHRU231_400020,RHRU231_820089
ko03018	PATH:ko03018 RNA degradation [PATH:ko03018]	3	16	263	1261	0.618181	0.915823	RHRU231_330031,RHRU231_330196,RHRU231_960083
ko00564	PATH:ko00564 Glycerophospholipid metabolism [PATH:ko00564]	3	16	263	1261	0.654224	0.926195	RHRU231_330182,RHRU231_330183,RHRU231_390023
ko04940	PATH:ko04940 Type I diabetes mellitus [PATH:ko04940]	1	5	263	1261	0.65568	0.926195	RHRU231_330196
ko00592	PATH:ko00592 alpha-Linolenic acid metabolism [PATH:ko00592]	1	5	263	1261	0.65568	0.926195	RHRU231_390002
ko00562	PATH:ko00562 Inositol phosphate metabolism [PATH:ko00562]	1	5	263	1261	0.661896	0.926195	RHRU231_400034
ko00361	PATH:ko00361 Chlorocyclohexane and chlorobenzene degradation [PATH:ko00361]	2	11	263	1261	0.663773	0.926195	RHRU231_330144,RHRU231_360037
ko05014	PATH:ko05014 Amyotrophic lateral sclerosis (ALS) [PATH:ko05014]	1	5	263	1261	0.680223	0.938238	RHRU231_710151
ko00360	PATH:ko00360 Phenylalanine metabolism [PATH:ko00360]	8	45	263	1261	0.694937	0.947641	RHRU231_330188,RHRU231_580008,RHRU231_710067,RHRU231_730010,RHRU231_750033,RHRU231_830024,RHRU231_840021,RHRU231_960177
ko00240	PATH:ko00240 Pyrimidine metabolism [PATH:ko00240]	10	55	263	1261	0.743863	0.997776	RHRU231_160037,RHRU231_400005,RHRU231_400006,RHRU231_400011,RHRU231_470050,RHRU231_580018,RHRU231_840020,RHRU231_880048,RHRU231_960056,RHRU231_960089
ko04146	PATH:ko04146 Peroxisome [PATH:ko04146]	4	26	263	1261	0.779464	0.997776	RHRU231_40008,RHRU231_590101,RHRU231_710151,RHRU231_960128
ko01230	PATH:ko01230 Biosynthesis of amino acids [PATH:ko01230]	23	126	263	1261	0.783741	0.997776	RHRU231_330068,RHRU231_400013,RHRU231_400020,RHRU231_400032,RHRU231_400034,RHRU231_410024,RHRU231_420127,RHRU231_510004,RHRU231_510005,RHRU231_510009,RHRU231_710117,RHRU231_710118,RHRU231_770138,RHRU231_800020,RHRU231_800026,RHRU231_820089,RHRU231_880092,RHRU231_880098,RHRU231_890003,RHRU231_890012,RHRU231_890013,RHRU231_960200,RHRU231_960201
ko03440	PATH:ko03440 Homologous recombination [PATH:ko03440]	4	25	263	1261	0.785356	0.997776	RHRU231_560058,RHRU231_710085,RHRU231_840020,RHRU231_960056
ko00903	PATH:ko00903 Limonene and pinene degradation [PATH:ko00903]	5	32	263	1261	0.808766	0.997776	RHRU231_230100,RHRU231_710078,RHRU231_730010,RHRU231_750033,RHRU231_960177
ko00983	PATH:ko00983 Drug metabolism - other enzymes [PATH:ko00983]	1	7	263	1261	0.815794	0.997776	RHRU231_730017
ko00626	PATH:ko00626 Naphthalene degradation [PATH:ko00626]	2	15	263	1261	0.816378	0.997776	RHRU231_230100,RHRU231_750032
ko00642	PATH:ko00642 Ethylbenzene degradation [PATH:ko00642]	1	8	263	1261	0.818795	0.997776	RHRU231_390002
ko03430	PATH:ko03430 Mismatch repair [PATH:ko03430]	3	20	263	1261	0.824366	0.997776	RHRU231_560058,RHRU231_740081,RHRU231_960056
ko00330	PATH:ko00330 Arginine and proline metabolism [PATH:ko00330]	6	41	263	1261	0.847083	0.997776	RHRU231_330132,RHRU231_330213,RHRU231_510004,RHRU231_510005,RHRU231_510009,RHRU231_930117
ko00760	PATH:ko00760 Nicotinate and nicotinamide metabolism [PATH:ko00760]	2	18	263	1261	0.908791	0.997776	RHRU231_480016,RHRU231_480018
ko03410	PATH:ko03410 Base excision repair [PATH:ko03410]	2	19	263	1261	0.917099	0.997776	RHRU231_740081,RHRU231_840020
ko00730	PATH:ko00730 Thiamine metabolism [PATH:ko00730]	1	11	263	1261	0.921978	0.997776	RHRU231_920005
ko03060	PATH:ko03060 Protein export [PATH:ko03060]	2	16	263	1261	0.922184	0.997776	RHRU231_470040,RHRU231_620004
ko00130	PATH:ko00130 Ubiquinone and other terpenoid-quinone biosynthesis [PATH:ko00130]	1	12	263	1261	0.925822	0.997776	RHRU231_830024
ko00561	PATH:ko00561 Glycerolipid metabolism [PATH:ko00561]	1	12	263	1261	0.929064	0.997776	RHRU231_360034
ko04122	PATH:ko04122 Sulfur relay system [PATH:ko04122]	1	11	263	1261	0.934997	0.997776	RHRU231_470204
ko00052	PATH:ko00052 Galactose metabolism [PATH:ko00052]	1	13	263	1261	0.938366	0.997776	RHRU231_400020
ko00340	PATH:ko00340 Histidine metabolism [PATH:ko00340]	2	20	263	1261	0.947035	0.997776	RHRU231_330190,RHRU231_330191
ko01220	PATH:ko01220 Degradation of aromatic compounds [PATH:ko01220]	9	66	263	1261	0.957129	0.997776	RHRU231_330144,RHRU231_360007,RHRU231_360036,RHRU231_360037,RHRU231_360050,RHRU231_430027,RHRU231_430028,RHRU231_750006,RHRU231_950026
ko00627	PATH:ko00627 Aminobenzoate degradation [PATH:ko00627]	4	37	263	1261	0.959238	0.997776	RHRU231_730010,RHRU231_750025,RHRU231_750033,RHRU231_960177
ko03070	PATH:ko03070 Bacterial secretion system [PATH:ko03070]	1	12	263	1261	0.961369	0.997776	RHRU231_470040
ko00625	PATH:ko00625 Chloroalkane and chloroalkene degradation [PATH:ko00625]	1	17	263	1261	0.974402	0.997776	RHRU231_450258
ko00790	PATH:ko00790 Folate biosynthesis [PATH:ko00790]	1	15	263	1261	0.976583	0.997776	RHRU231_120021
ko00622	PATH:ko00622 Xylene degradation [PATH:ko00622]	2	26	263	1261	0.984581	0.997776	RHRU231_360050,RHRU231_960036
ko00621	PATH:ko00621 Dioxin degradation [PATH:ko00621]	1	17	263	1261	0.985432	0.997776	RHRU231_960036
ko00520	PATH:ko00520 Amino sugar and nucleotide sugar metabolism [PATH:ko00520]	2	30	263	1261	0.987325	0.997776	RHRU231_240009,RHRU231_380032
ko00860	PATH:ko00860 Porphyrin and chlorophyll metabolism [PATH:ko00860]	3	38	263	1261	0.989798	0.997776	RHRU231_330076,RHRU231_770073,RHRU231_890006
ko00500	PATH:ko00500 Starch and sucrose metabolism [PATH:ko00500]	2	32	263	1261	0.991296	0.997776	RHRU231_740065,RHRU231_880068
ko02010	PATH:ko02010 ABC transporters [PATH:ko02010]	11	100	263	1261	0.994199	0.997776	RHRU231_330221,RHRU231_470168,RHRU231_560010,RHRU231_570006,RHRU231_770025,RHRU231_770026,RHRU231_770027,RHRU231_770028,RHRU231_880051,RHRU231_930050,RHRU231_960073
ko00400	PATH:ko00400 Phenylalanine, tyrosine and tryptophan biosynthesis [PATH:ko00400]	1	25	263	1261	0.997776	0.997776	RHRU231_420127
Note: aNumber of up-regulated genes in each pathway annotation ; bNumber of genome genes in each pathway annotation ; cNumber of total up-regulated genes with pathway annotation; dNumber of total genome genes with pathway annotation.

## Sheet: S7 Table-TN3
S7 Table KEGG pathway enrichment of differentially expressed genes in t_TN3 and c_TN3 libraries
Pathway ID	Pathway name	Cluster countsa	Genome countsb	Total cluster countsc	Total genome countsd	P-value	Corrected P-value	Genes
ko00190	PATH:ko00190 Oxidative phosphorylation [PATH:ko00190]	26	45	340	1375	7.90828e-06	0.00055358	RER_20420,RER_20430,RER_20450,RER_23570,RER_27240,RER_27270,RER_30460,RER_30490,RER_31110,RER_35950,RER_35960,RER_35970,RER_35980,RER_36020,RER_39040,RER_39050,RER_39060,RER_39070,RER_39080,RER_39090,RER_39100,RER_39110,RER_48170,RER_48180,RER_55310,RER_55320
ko01200	PATH:ko01200 Carbon metabolism [PATH:ko01200]	51	148	340	1375	0.000457729	0.0160205	RER_03810,RER_08940,RER_11210,RER_14120,RER_15740,RER_16200,RER_16760,RER_20050,RER_20420,RER_20430,RER_20450,RER_21310,RER_23000,RER_23890,RER_24000,RER_25580,RER_26180,RER_30290,RER_30300,RER_30310,RER_30410,RER_30430,RER_30440,RER_30450,RER_30680,RER_30880,RER_30890,RER_31010,RER_32170,RER_32200,RER_33460,RER_36170,RER_36700,RER_36780,RER_38950,RER_39550,RER_39920,RER_39940,RER_41320,RER_42110…
ko00020	PATH:ko00020 Citrate cycle (TCA cycle) [PATH:ko00020]	17	41	340	1375	0.00531576	0.122361	RER_10900,RER_20050,RER_20420,RER_20430,RER_20450,RER_30680,RER_36170,RER_36700,RER_39920,RER_39940,RER_42110,RER_42400,RER_44280,RER_44290,RER_46120,RER_55310,RER_55320
ko03070	PATH:ko03070 Bacterial secretion system [PATH:ko03070]	9	13	340	1375	0.00569596	0.122361	RER_17150,RER_18730,RER_21730,RER_24420,RER_29260,RER_29270,RER_31670,RER_31680,RER_41550
ko03050	PATH:ko03050 Proteasome [PATH:ko03050]	3	3	340	1375	0.0112454	0.196795	RER_31730,RER_31740,RER_31790
ko00360	PATH:ko00360 Phenylalanine metabolism [PATH:ko00360]	20	54	340	1375	0.0144174	0.224271	RER_12250,RER_12360,RER_15220,RER_15750,RER_24210,RER_34510,RER_39510,RER_39530,RER_47820,RER_50610,RER_55450,RER_55460,RER_55470,RER_55480,RER_55490,RER_55500,RER_55520,RER_55550,RER_55570,RER_56680
ko00720	PATH:ko00720 Carbon fixation pathways in prokaryotes [PATH:ko00720]	20	57	340	1375	0.022956	0.321384	RER_03810,RER_08940,RER_11210,RER_20050,RER_20420,RER_20430,RER_20450,RER_21310,RER_25580,RER_30680,RER_30880,RER_30890,RER_38950,RER_42110,RER_42400,RER_42680,RER_44280,RER_44290,RER_55310,RER_55320
ko03018	PATH:ko03018 RNA degradation [PATH:ko03018]	6	12	340	1375	0.0284105	0.361588	RER_13510,RER_26440,RER_27330,RER_37950,RER_39190,RER_40940
ko00030	PATH:ko00030 Pentose phosphate pathway [PATH:ko00030]	9	20	340	1375	0.0326552	0.380977	RER_14120,RER_23890,RER_30410,RER_30430,RER_30440,RER_30450,RER_31010,RER_37820,RER_42390
ko00240	PATH:ko00240 Pyrimidine metabolism [PATH:ko00240]	18	48	340	1375	0.0371864	0.399702	RER_05140,RER_17330,RER_17340,RER_18810,RER_23520,RER_23530,RER_25440,RER_26440,RER_29990,RER_30000,RER_30010,RER_30030,RER_30040,RER_30090,RER_32550,RER_32620,RER_60200,pREL1_0161
ko00710	PATH:ko00710 Carbon fixation in photosynthetic organisms [PATH:ko00710]	6	12	340	1375	0.0399702	0.399702	RER_14120,RER_30290,RER_30300,RER_30310,RER_30450,RER_42390
ko04151	PATH:ko04151 PI3K-Akt signaling pathway [PATH:ko04151]	2	2	340	1375	0.0477486	0.418391	RER_10900,RER_50170
ko05200	PATH:ko05200 Pathways in cancer [PATH:ko05200]	2	2	340	1375	0.0478161	0.418391	RER_42400,RER_50170
ko04146	PATH:ko04146 Peroxisome [PATH:ko04146]	8	21	340	1375	0.0789005	0.626043	RER_01640,RER_04460,RER_14330,RER_14950,RER_16630,RER_20050,RER_35860,RER_40980
ko00250	PATH:ko00250 Alanine, aspartate and glutamate metabolism [PATH:ko00250]	13	41	340	1375	0.0807067	0.626043	RER_00920,RER_05820,RER_05830,RER_10480,RER_14280,RER_30000,RER_30030,RER_30040,RER_32780,RER_34800,RER_35380,RER_47040,RER_48280
ko03060	PATH:ko03060 Protein export [PATH:ko03060]	10	22	340	1375	0.0903151	0.626043	RER_17150,RER_18730,RER_21730,RER_24420,RER_29260,RER_29270,RER_31670,RER_31680,RER_35350,RER_41550
ko04068	PATH:ko04068 FoxO signaling pathway [PATH:ko04068]	3	5	340	1375	0.094148	0.626043	RER_01640,RER_04460,RER_10900
ko04910	PATH:ko04910 Insulin signaling pathway [PATH:ko04910]	2	3	340	1375	0.121331	0.626043	RER_05390,RER_10900
ko00630	PATH:ko00630 Glyoxylate and dicarboxylate metabolism [PATH:ko00630]	15	49	340	1375	0.121478	0.626043	RER_04460,RER_08940,RER_11210,RER_15740,RER_21310,RER_27890,RER_30680,RER_30880,RER_30890,RER_32170,RER_36440,RER_38950,RER_42520,RER_42680,RER_46120
ko05134	PATH:ko05134 Legionellosis [PATH:ko05134]	3	6	340	1375	0.122809	0.626043	RER_20430,RER_37610,RER_55310
ko00983	PATH:ko00983 Drug metabolism - other enzymes [PATH:ko00983]	4	8	340	1375	0.131234	0.626043	RER_19330,RER_19340,RER_19380,RER_30980
ko05014	PATH:ko05014 Amyotrophic lateral sclerosis (ALS) [PATH:ko05014]	2	3	340	1375	0.132317	0.626043	RER_04460,RER_14950
ko00480	PATH:ko00480 Glutathione metabolism [PATH:ko00480]	4	9	340	1375	0.135156	0.626043	RER_20050,RER_30430,RER_31010,RER_36150
ko01230	PATH:ko01230 Biosynthesis of amino acids [PATH:ko01230]	39	141	340	1375	0.137445	0.626043	RER_10480,RER_14120,RER_15760,RER_16200,RER_16760,RER_20050,RER_21820,RER_23890,RER_23970,RER_23990,RER_24000,RER_27320,RER_27650,RER_30110,RER_30290,RER_30300,RER_30310,RER_30440,RER_30450,RER_30680,RER_32780,RER_32800,RER_33460,RER_33520,RER_33530,RER_33540,RER_33560,RER_34470,RER_34500,RER_34510,RER_34520,RER_35780,RER_36130,RER_37790,RER_42520,RER_42650,RER_44330,RER_46120,RER_46170
ko04141	PATH:ko04141 Protein processing in endoplasmic reticulum [PATH:ko04141]	2	3	340	1375	0.16823	0.626043	RER_12450,RER_50170
ko05016	PATH:ko05016 Huntington's disease [PATH:ko05016]	2	3	340	1375	0.173668	0.626043	RER_01640,RER_14950
ko00450	PATH:ko00450 Selenocompound metabolism [PATH:ko00450]	6	18	340	1375	0.180138	0.626043	RER_15760,RER_30580,RER_42650,RER_43670,RER_60200,pREL1_0161
ko00970	PATH:ko00970 Aminoacyl-tRNA biosynthesis [PATH:ko00970]	9	29	340	1375	0.195365	0.626043	RER_23900,RER_29030,RER_29800,RER_29850,RER_30160,RER_32900,RER_32910,RER_37080,RER_43670
ko00010	PATH:ko00010 Glycolysis / Gluconeogenesis [PATH:ko00010]	16	57	340	1375	0.204115	0.626043	RER_10900,RER_14120,RER_16200,RER_21070,RER_23890,RER_23910,RER_25580,RER_30290,RER_30300,RER_30310,RER_33460,RER_36700,RER_36780,RER_39920,RER_39940,RER_42390
ko00940	PATH:ko00940 Phenylpropanoid biosynthesis [PATH:ko00940]	2	4	340	1375	0.209333	0.626043	RER_12250,RER_38110
ko04626	PATH:ko04626 Plant-pathogen interaction [PATH:ko04626]	2	4	340	1375	0.210556	0.626043	RER_17640,RER_50170
ko00051	PATH:ko00051 Fructose and mannose metabolism [PATH:ko00051]	6	18	340	1375	0.210914	0.626043	RER_14120,RER_21570,RER_21590,RER_23890,RER_30310,RER_42390
ko00640	PATH:ko00640 Propanoate metabolism [PATH:ko00640]	19	71	340	1375	0.213487	0.626043	RER_03810,RER_05820,RER_08940,RER_11210,RER_21070,RER_21310,RER_23000,RER_25580,RER_26180,RER_30880,RER_30890,RER_38950,RER_39510,RER_39530,RER_39550,RER_42680,RER_44280,RER_44290,RER_54890
ko01051	PATH:ko01051 Biosynthesis of ansamycins [PATH:ko01051]	1	1	340	1375	0.218046	0.626043	RER_30450
ko04612	PATH:ko04612 Antigen processing and presentation [PATH:ko04612]	1	1	340	1375	0.218657	0.626043	RER_50170
ko04621	PATH:ko04621 NOD-like receptor signaling pathway [PATH:ko04621]	1	1	340	1375	0.218657	0.626043	RER_50170
ko04914	PATH:ko04914 Progesterone-mediated oocyte maturation [PATH:ko04914]	1	1	340	1375	0.218657	0.626043	RER_50170
ko04915	PATH:ko04915 Estrogen signaling pathway [PATH:ko04915]	1	1	340	1375	0.218657	0.626043	RER_50170
ko05215	PATH:ko05215 Prostate cancer [PATH:ko05215]	1	1	340	1375	0.218657	0.626043	RER_50170
ko04930	PATH:ko04930 Type II diabetes mellitus [PATH:ko04930]	1	1	340	1375	0.219202	0.626043	RER_33460
ko05203	PATH:ko05203 Viral carcinogenesis [PATH:ko05203]	1	1	340	1375	0.219202	0.626043	RER_33460
ko05211	PATH:ko05211 Renal cell carcinoma [PATH:ko05211]	1	1	340	1375	0.219202	0.626043	RER_42400
ko05010	PATH:ko05010 Alzheimer's disease [PATH:ko05010]	1	1	340	1375	0.219203	0.626043	RER_30290
ko05111	PATH:ko05111 Vibrio cholerae pathogenic cycle [PATH:ko05111]	1	1	340	1375	0.219237	0.626043	RER_28040
ko03320	PATH:ko03320 PPAR signaling pathway [PATH:ko03320]	7	23	340	1375	0.222764	0.626043	RER_10900,RER_16630,RER_23000,RER_26180,RER_35860,RER_40980,RER_54890
ko00623	PATH:ko00623 Toluene degradation [PATH:ko00623]	6	17	340	1375	0.222766	0.626043	RER_20420,RER_20430,RER_20450,RER_47820,RER_55310,RER_55320
ko00410	PATH:ko00410 beta-Alanine metabolism [PATH:ko00410]	11	38	340	1375	0.223587	0.626043	RER_03810,RER_05820,RER_06340,RER_21070,RER_23000,RER_26180,RER_35380,RER_39510,RER_39530,RER_39550,RER_54890
ko05205	PATH:ko05205 Proteoglycans in cancer [PATH:ko05205]	1	1	340	1375	0.231861	0.636482	RER_24310
ko00650	PATH:ko00650 Butanoate metabolism [PATH:ko00650]	20	74	340	1375	0.242059	0.641288	RER_00920,RER_03810,RER_05820,RER_05830,RER_08940,RER_11210,RER_15750,RER_20420,RER_20430,RER_20450,RER_23970,RER_35380,RER_39510,RER_39530,RER_40280,RER_42680,RER_55310,RER_55320,RER_55520,RER_56680
ko04920	PATH:ko04920 Adipocytokine signaling pathway [PATH:ko04920]	3	8	340	1375	0.246014	0.641288	RER_10900,RER_35860,RER_40980
ko05020	PATH:ko05020 Prion diseases [PATH:ko05020]	1	1	340	1375	0.247583	0.641288	RER_14950
ko04978	PATH:ko04978 Mineral absorption [PATH:ko04978]	1	1	340	1375	0.251935	0.641288	RER_32040
ko01040	PATH:ko01040 Biosynthesis of unsaturated fatty acids [PATH:ko01040]	6	19	340	1375	0.256654	0.641636	RER_03810,RER_11200,RER_16630,RER_33450,RER_47900,RER_51740
ko00760	PATH:ko00760 Nicotinate and nicotinamide metabolism [PATH:ko00760]	5	15	340	1375	0.292348	0.718047	RER_23440,RER_34790,RER_34800,RER_34810,RER_37760
ko00660	PATH:ko00660 C5-Branched dibasic acid metabolism [PATH:ko00660]	3	8	340	1375	0.314928	0.760172	RER_23970,RER_44280,RER_44290
ko00770	PATH:ko00770 Pantothenate and CoA biosynthesis [PATH:ko00770]	6	18	340	1375	0.330312	0.783791	RER_06340,RER_23970,RER_23990,RER_30100,RER_33100,RER_36130
ko00750	PATH:ko00750 Vitamin B6 metabolism [PATH:ko00750]	3	9	340	1375	0.371671	0.833546	RER_29090,RER_32350,RER_46170
ko04964	PATH:ko04964 Proximal tubule bicarbonate reclamation [PATH:ko04964]	1	2	340	1375	0.389992	0.833546	RER_10900
ko00400	PATH:ko00400 Phenylalanine, tyrosine and tryptophan biosynthesis [PATH:ko00400]	8	28	340	1375	0.390212	0.833546	RER_21820,RER_33520,RER_33530,RER_33540,RER_33560,RER_34510,RER_35780,RER_44330
ko00591	PATH:ko00591 Linoleic acid metabolism [PATH:ko00591]	1	2	340	1375	0.390471	0.833546	RER_21800
ko00460	PATH:ko00460 Cyanoamino acid metabolism [PATH:ko00460]	2	6	340	1375	0.391084	0.833546	RER_38110,RER_42520
ko00740	PATH:ko00740 Riboflavin metabolism [PATH:ko00740]	3	8	340	1375	0.391607	0.833546	RER_30220,RER_30230,RER_40200
ko00130	PATH:ko00130 Ubiquinone and other terpenoid-quinone biosynthesis [PATH:ko00130]	4	14	340	1375	0.392957	0.833546	RER_11150,RER_17070,RER_19670,RER_50610
ko00900	PATH:ko00900 Terpenoid backbone biosynthesis [PATH:ko00900]	8	31	340	1375	0.399659	0.835109	RER_06870,RER_08940,RER_11210,RER_25540,RER_28360,RER_35700,RER_42340,RER_42680
ko00310	PATH:ko00310 Lysine degradation [PATH:ko00310]	11	45	340	1375	0.411775	0.847772	RER_00920,RER_03810,RER_05830,RER_08940,RER_11210,RER_21070,RER_36170,RER_39510,RER_39530,RER_42680,RER_48470
ko00860	PATH:ko00860 Porphyrin and chlorophyll metabolism [PATH:ko00860]	10	38	340	1375	0.419184	0.850518	RER_16410,RER_16420,RER_16430,RER_16440,RER_16660,RER_30460,RER_30490,RER_32040,RER_36080,RER_37440
ko03008	PATH:ko03008 Ribosome biogenesis in eukaryotes [PATH:ko03008]	1	2	340	1375	0.448002	0.896003	RER_24310
ko00350	PATH:ko00350 Tyrosine metabolism [PATH:ko00350]	7	29	340	1375	0.47169	0.924424	RER_00920,RER_05830,RER_23910,RER_34510,RER_36780,RER_47820,RER_50610
ko00592	PATH:ko00592 alpha-Linolenic acid metabolism [PATH:ko00592]	2	7	340	1375	0.475418	0.924424	RER_16630,RER_28430
ko00562	PATH:ko00562 Inositol phosphate metabolism [PATH:ko00562]	4	16	340	1375	0.483958	0.928139	RER_20190,RER_30310,RER_39550,RER_58450
ko04940	PATH:ko04940 Type I diabetes mellitus [PATH:ko04940]	1	3	340	1375	0.524197	0.954299	RER_35380
ko03450	PATH:ko03450 Non-homologous end-joining [PATH:ko03450]	1	3	340	1375	0.528218	0.954299	RER_30620
ko00280	PATH:ko00280 Valine, leucine and isoleucine degradation [PATH:ko00280]	19	84	340	1375	0.528703	0.954299	RER_03810,RER_05820,RER_08940,RER_11210,RER_21070,RER_21310,RER_23000,RER_26180,RER_28430,RER_30880,RER_30890,RER_36130,RER_38950,RER_39510,RER_39520,RER_39530,RER_39550,RER_42680,RER_54890
ko00230	PATH:ko00230 Purine metabolism [PATH:ko00230]	20	79	340	1375	0.535301	0.954299	RER_05140,RER_10460,RER_10470,RER_14280,RER_17330,RER_17340,RER_18280,RER_18740,RER_18810,RER_19330,RER_19340,RER_19380,RER_23520,RER_23530,RER_26440,RER_30090,RER_30980,RER_33460,RER_48240,RER_48280
ko00730	PATH:ko00730 Thiamine metabolism [PATH:ko00730]	3	12	340	1375	0.545479	0.954299	RER_14820,RER_28360,RER_30580
ko00830	PATH:ko00830 Retinol metabolism [PATH:ko00830]	2	8	340	1375	0.552126	0.954299	RER_23910,RER_36780
ko00980	PATH:ko00980 Metabolism of xenobiotics by cytochrome P450 [PATH:ko00980]	2	8	340	1375	0.552126	0.954299	RER_23910,RER_36780
ko04066	PATH:ko04066 HIF-1 signaling pathway [PATH:ko04066]	2	8	340	1375	0.55213	0.954299	RER_30290,RER_39920
ko00680	PATH:ko00680 Methane metabolism [PATH:ko00680]	9	39	340	1375	0.568105	0.960415	RER_14120,RER_16200,RER_23890,RER_24000,RER_25580,RER_36780,RER_42390,RER_42520,RER_46170
ko00071	PATH:ko00071 Fatty acid degradation [PATH:ko00071]	17	78	340	1375	0.569389	0.960415	RER_03810,RER_08940,RER_11210,RER_16630,RER_21070,RER_23000,RER_23910,RER_26180,RER_28430,RER_35860,RER_36780,RER_39510,RER_39530,RER_40980,RER_42680,RER_48470,RER_54890
ko01210	PATH:ko01210 2-Oxocarboxylic acid metabolism [PATH:ko01210]	7	31	340	1375	0.586189	0.966124	RER_10480,RER_20050,RER_23970,RER_23990,RER_30680,RER_36130,RER_46120
ko04112	PATH:ko04112 Cell cycle - Caulobacter [PATH:ko04112]	3	12	340	1375	0.587425	0.966124	RER_38140,RER_38150,RER_58270
ko05152	PATH:ko05152 Tuberculosis [PATH:ko05152]	2	8	340	1375	0.593476	0.966124	RER_13510,RER_57010
ko00982	PATH:ko00982 Drug metabolism - cytochrome P450 [PATH:ko00982]	2	9	340	1375	0.620327	0.978073	RER_23910,RER_36780
ko00052	PATH:ko00052 Galactose metabolism [PATH:ko00052]	3	14	340	1375	0.622971	0.978073	RER_23890,RER_28000,RER_43890
ko05204	PATH:ko05204 Chemical carcinogenesis [PATH:ko05204]	1	4	340	1375	0.628755	0.978073	RER_36780
ko00120	PATH:ko00120 Primary bile acid biosynthesis [PATH:ko00120]	1	4	340	1375	0.628761	0.978073	RER_14330
ko00930	PATH:ko00930 Caprolactam degradation [PATH:ko00930]	4	19	340	1375	0.648837	0.992931	RER_03810,RER_39510,RER_39530,RER_47820
ko00903	PATH:ko00903 Limonene and pinene degradation [PATH:ko00903]	6	27	340	1375	0.652497	0.992931	RER_03810,RER_21070,RER_39510,RER_39530,RER_42470,RER_46450
ko00564	PATH:ko00564 Glycerophospholipid metabolism [PATH:ko00564]	4	19	340	1375	0.675727	0.998956	RER_01710,RER_16280,RER_27500,RER_35800
ko00340	PATH:ko00340 Histidine metabolism [PATH:ko00340]	5	22	340	1375	0.682944	0.998956	RER_21070,RER_34470,RER_34500,RER_34510,RER_34520
ko00040	PATH:ko00040 Pentose and glucuronate interconversions [PATH:ko00040]	2	10	340	1375	0.689753	0.998956	RER_21070,RER_43890
ko00625	PATH:ko00625 Chloroalkane and chloroalkene degradation [PATH:ko00625]	3	15	340	1375	0.691461	0.998956	RER_21070,RER_23910,RER_36780
ko00561	PATH:ko00561 Glycerolipid metabolism [PATH:ko00561]	3	15	340	1375	0.692134	0.998956	RER_16280,RER_21070,RER_35800
ko00960	PATH:ko00960 Tropane, piperidine and pyridine alkaloid biosynthesis [PATH:ko00960]	1	5	340	1375	0.710256	1	RER_34510
ko00620	PATH:ko00620 Pyruvate metabolism [PATH:ko00620]	13	65	340	1375	0.725274	1	RER_08940,RER_10900,RER_11210,RER_21070,RER_25580,RER_26040,RER_32170,RER_33460,RER_36700,RER_39920,RER_39940,RER_41320,RER_42680
ko01053	PATH:ko01053 Biosynthesis of siderophore group nonribosomal peptides [PATH:ko01053]	1	5	340	1375	0.730891	1	RER_11150
ko00626	PATH:ko00626 Naphthalene degradation [PATH:ko00626]	2	11	340	1375	0.736213	1	RER_23910,RER_36780
ko00290	PATH:ko00290 Valine, leucine and isoleucine biosynthesis [PATH:ko00290]	4	21	340	1375	0.741466	1	RER_10480,RER_23970,RER_23990,RER_36130
ko01212	PATH:ko01212 Fatty acid metabolism [PATH:ko01212]	16	82	340	1375	0.758261	1	RER_03810,RER_08940,RER_11200,RER_11210,RER_16630,RER_23000,RER_26180,RER_28430,RER_35860,RER_39510,RER_39530,RER_40980,RER_42680,RER_47900,RER_51740,RER_54890
ko04727	PATH:ko04727 GABAergic synapse [PATH:ko04727]	1	6	340	1375	0.773534	1	RER_35380
ko00401	PATH:ko00401 Novobiocin biosynthesis [PATH:ko00401]	1	6	340	1375	0.774658	1	RER_34510
ko00281	PATH:ko00281 Geraniol degradation [PATH:ko00281]	7	39	340	1375	0.799101	1	RER_03810,RER_11300,RER_28430,RER_39510,RER_39530,RER_39540,RER_50060
ko04122	PATH:ko04122 Sulfur relay system [PATH:ko04122]	2	10	340	1375	0.808195	1	RER_14810,RER_23410
ko00500	PATH:ko00500 Starch and sucrose metabolism [PATH:ko00500]	5	29	340	1375	0.815265	1	RER_09680,RER_12840,RER_38110,RER_41600,RER_43890
ko00642	PATH:ko00642 Ethylbenzene degradation [PATH:ko00642]	1	7	340	1375	0.823785	1	RER_28430
ko00053	PATH:ko00053 Ascorbate and aldarate metabolism [PATH:ko00053]	1	8	340	1375	0.862592	1	RER_21070
ko00270	PATH:ko00270 Cysteine and methionine metabolism [PATH:ko00270]	5	32	340	1375	0.878028	1	RER_15760,RER_16760,RER_21660,RER_30110,RER_42650
ko00061	PATH:ko00061 Fatty acid biosynthesis [PATH:ko00061]	3	22	340	1375	0.89371	1	RER_11200,RER_47900,RER_51740
ko00140	PATH:ko00140 Steroid hormone biosynthesis [PATH:ko00140]	1	7	340	1375	0.900403	1	RER_13740
ko00430	PATH:ko00430 Taurine and hypotaurine metabolism [PATH:ko00430]	1	10	340	1375	0.908245	1	RER_35380
ko00300	PATH:ko00300 Lysine biosynthesis [PATH:ko00300]	2	17	340	1375	0.917081	1	RER_27320,RER_27650
ko02020	PATH:ko02020 Two-component system [PATH:ko02020]	11	66	340	1375	0.921046	1	RER_08940,RER_11210,RER_21680,RER_21690,RER_24400,RER_30490,RER_41320,RER_42680,RER_43960,RER_48170,RER_48180
ko00260	PATH:ko00260 Glycine, serine and threonine metabolism [PATH:ko00260]	7	44	340	1375	0.928782	1	RER_16200,RER_24000,RER_32200,RER_33520,RER_33530,RER_42520,RER_46170
ko00791	PATH:ko00791 Atrazine degradation [PATH:ko00791]	1	7	340	1375	0.932971	1	RER_58820
ko03030	PATH:ko03030 DNA replication [PATH:ko03030]	2	16	340	1375	0.932983	1	RER_05140,RER_58270
ko00380	PATH:ko00380 Tryptophan metabolism [PATH:ko00380]	11	67	340	1375	0.933981	1	RER_03810,RER_04460,RER_05790,RER_08940,RER_11210,RER_12250,RER_21070,RER_39510,RER_39530,RER_42680,RER_48470
ko00670	PATH:ko00670 One carbon pool by folate [PATH:ko00670]	2	17	340	1375	0.936342	1	RER_30160,RER_42520
ko03440	PATH:ko03440 Homologous recombination [PATH:ko03440]	3	23	340	1375	0.941358	1	RER_03910,RER_05140,RER_37130
ko00780	PATH:ko00780 Biotin metabolism [PATH:ko00780]	2	18	340	1375	0.944879	1	RER_11200,RER_51740
ko00790	PATH:ko00790 Folate biosynthesis [PATH:ko00790]	2	15	340	1375	0.953389	1	RER_06270,RER_23410
ko03430	PATH:ko03430 Mismatch repair [PATH:ko03430]	2	17	340	1375	0.956441	1	RER_05140,RER_42370
ko03420	PATH:ko03420 Nucleotide excision repair [PATH:ko03420]	1	13	340	1375	0.957887	1	RER_33080
ko00984	PATH:ko00984 Steroid degradation [PATH:ko00984]	3	25	340	1375	0.960303	1	RER_09260,RER_13740,RER_19350
ko00362	PATH:ko00362 Benzoate degradation [PATH:ko00362]	10	65	340	1375	0.966406	1	RER_08940,RER_11210,RER_15750,RER_28430,RER_39510,RER_39530,RER_42480,RER_42680,RER_55520,RER_56680
ko00072	PATH:ko00072 Synthesis and degradation of ketone bodies [PATH:ko00072]	3	28	340	1375	0.96973	1	RER_08940,RER_11210,RER_42680
ko00622	PATH:ko00622 Xylene degradation [PATH:ko00622]	1	14	340	1375	0.970913	1	RER_47820
ko00520	PATH:ko00520 Amino sugar and nucleotide sugar metabolism [PATH:ko00520]	5	41	340	1375	0.977892	1	RER_21570,RER_21590,RER_28000,RER_41600,RER_43890
ko00521	PATH:ko00521 Streptomycin biosynthesis [PATH:ko00521]	1	15	340	1375	0.978598	1	RER_58450
ko00330	PATH:ko00330 Arginine and proline metabolism [PATH:ko00330]	8	58	340	1375	0.980503	1	RER_21070,RER_32780,RER_32800,RER_36530,RER_37790,RER_44090,RER_47040,RER_47050
ko00550	PATH:ko00550 Peptidoglycan biosynthesis [PATH:ko00550]	1	17	340	1375	0.985206	1	RER_35580
ko01220	PATH:ko01220 Degradation of aromatic compounds [PATH:ko01220]	4	35	340	1375	0.986317	1	RER_23910,RER_36780,RER_42480,RER_47820
ko03410	PATH:ko03410 Base excision repair [PATH:ko03410]	1	18	340	1375	0.992398	1	RER_14900
ko00910	PATH:ko00910 Nitrogen metabolism [PATH:ko00910]	1	23	340	1375	0.997431	1	RER_37600
ko00627	PATH:ko00627 Aminobenzoate degradation [PATH:ko00627]	2	35	340	1375	0.999062	1	RER_39510,RER_39530
ko00920	PATH:ko00920 Sulfur metabolism [PATH:ko00920]	2	44	340	1375	0.999823	1	RER_16760,RER_42650
ko02010	PATH:ko02010 ABC transporters [PATH:ko02010]	6	151	340	1375	1	1	RER_23100,RER_23110,RER_25590,RER_27440,RER_48150,RER_48160
Note: aNumber of up-regulated genes in each pathway annotation ; bNumber of genome genes in each pathway annotation ; cNumber of total up-regulated genes with pathway annotation; dNumber of total genome genes with pathway annotation.
