# Supplementary material for: Induction of Viable but Nonculturable State in Rhodococcus and Transcriptome Analysis Using RNA-seq
Source: PLoS One. 2016 Jan 25;11(1):e0147593. doi: 10.1371/journal.pone.0147593 (PMC4725852; doi:10.1371/journal.pone.0147593)
Supplement: S8 Table — (XLS) [file pone.0147593.s013.xls]

## Sheet: S8 Table Up-regulated
S8 Table KEGG pathway enrichment analysis of up-regulated genes in t_TG13 and c_TG13 libraries
Pathway ID	Pathway name	Cluster countsa	Genome countsb	Total cluster countsc	Total genome countsd	P-value	Corrected P-value	Genes
ko00072	PATH:ko00072 Synthesis and degradation of ketone bodies [PATH:ko00072]	12	25	207	1261	0.000128136	0.00685528	RHRU231_360005,RHRU231_360006,RHRU231_360012,RHRU231_390143,RHRU231_390144,RHRU231_710077,RHRU231_750022,RHRU231_750037,RHRU231_750082,RHRU231_830018,RHRU231_860127,RHRU231_960123
ko00650	PATH:ko00650 Butanoate metabolism [PATH:ko00650]	24	76	207	1261	0.000341761	0.0121895	RHRU231_230104,RHRU231_230105,RHRU231_360005,RHRU231_360006,RHRU231_360012,RHRU231_390143,RHRU231_390144,RHRU231_470142,RHRU231_470143,RHRU231_470144,RHRU231_470145,RHRU231_540042,RHRU231_710077,RHRU231_710078,RHRU231_730010,RHRU231_750022,RHRU231_750033,RHRU231_750037,RHRU231_750082,RHRU231_830018,RHRU231_840021,RHRU231_860127,RHRU231_960036,RHRU231_960123
ko00020	PATH:ko00020 Citrate cycle (TCA cycle) [PATH:ko00020]	14	40	207	1261	0.00178663	0.0477923	RHRU231_410024,RHRU231_430068,RHRU231_470142,RHRU231_470143,RHRU231_470144,RHRU231_470145,RHRU231_800020,RHRU231_800026,RHRU231_860099,RHRU231_920023,RHRU231_930087,RHRU231_960162,RHRU231_960163,RHRU231_960164
ko00310	PATH:ko00310 Lysine degradation [PATH:ko00310]	14	42	207	1261	0.00246022	0.0526487	RHRU231_230104,RHRU231_360012,RHRU231_540042,RHRU231_560124,RHRU231_710077,RHRU231_710078,RHRU231_730010,RHRU231_750022,RHRU231_750033,RHRU231_750037,RHRU231_830018,RHRU231_860127,RHRU231_920023,RHRU231_960123
ko00250	PATH:ko00250 Alanine, aspartate and glutamate metabolism [PATH:ko00250]	10	30	207	1261	0.00525957	0.0806515	RHRU231_230104,RHRU231_230105,RHRU231_330107,RHRU231_400005,RHRU231_400006,RHRU231_510004,RHRU231_510005,RHRU231_540042,RHRU231_770001,RHRU231_920033
ko00630	PATH:ko00630 Glyoxylate and dicarboxylate metabolism [PATH:ko00630]	14	44	207	1261	0.00527627	0.0806515	RHRU231_160016,RHRU231_330226,RHRU231_360012,RHRU231_410024,RHRU231_470210,RHRU231_710077,RHRU231_710151,RHRU231_750022,RHRU231_750037,RHRU231_800020,RHRU231_800026,RHRU231_830018,RHRU231_860127,RHRU231_960123
ko01210	PATH:ko01210 2-Oxocarboxylic acid metabolism [PATH:ko01210]	9	25	207	1261	0.0113718	0.152098	RHRU231_410024,RHRU231_510009,RHRU231_710117,RHRU231_710118,RHRU231_800020,RHRU231_800026,RHRU231_880092,RHRU231_880098,RHRU231_890003
ko00984	PATH:ko00984 Steroid degradation [PATH:ko00984]	7	17	207	1261	0.0141665	0.168424	RHRU231_230067,RHRU231_230068,RHRU231_450257,RHRU231_750004,RHRU231_750005,RHRU231_750006,RHRU231_750038
ko05010	PATH:ko05010 Alzheimer's disease [PATH:ko05010]	2	2	207	1261	0.0204762	0.2038	RHRU231_400032,RHRU231_860023
ko00280	PATH:ko00280 Valine, leucine and isoleucine degradation [PATH:ko00280]	19	77	207	1261	0.0209514	0.2038	RHRU231_230105,RHRU231_360005,RHRU231_360006,RHRU231_360012,RHRU231_390002,RHRU231_390143,RHRU231_390144,RHRU231_470210,RHRU231_710077,RHRU231_710078,RHRU231_730010,RHRU231_750022,RHRU231_750033,RHRU231_750037,RHRU231_750082,RHRU231_820174,RHRU231_830018,RHRU231_860127,RHRU231_960123
ko00720	PATH:ko00720 Carbon fixation pathways in prokaryotes [PATH:ko00720]	15	58	207	1261	0.0246696	0.204769	RHRU231_360012,RHRU231_410024,RHRU231_470142,RHRU231_470143,RHRU231_470144,RHRU231_470145,RHRU231_470210,RHRU231_710077,RHRU231_710078,RHRU231_750022,RHRU231_750037,RHRU231_830018,RHRU231_860127,RHRU231_930087,RHRU231_960123
ko04068	PATH:ko04068 FoxO signaling pathway [PATH:ko04068]	3	5	207	1261	0.0269605	0.204769	RHRU231_40008,RHRU231_710151,RHRU231_860099
ko00380	PATH:ko00380 Tryptophan metabolism [PATH:ko00380]	13	49	207	1261	0.0285028	0.204769	RHRU231_360012,RHRU231_560124,RHRU231_710077,RHRU231_710078,RHRU231_710151,RHRU231_730010,RHRU231_750022,RHRU231_750025,RHRU231_750033,RHRU231_750037,RHRU231_830018,RHRU231_860127,RHRU231_960123
ko05152	PATH:ko05152 Tuberculosis [PATH:ko05152]	4	9	207	1261	0.028706	0.204769	RHRU231_330031,RHRU231_330196,RHRU231_770025,RHRU231_960083
ko01200	PATH:ko01200 Carbon metabolism [PATH:ko01200]	31	147	207	1261	0.0354926	0.237357	RHRU231_160007,RHRU231_160016,RHRU231_330068,RHRU231_330226,RHRU231_360012,RHRU231_380032,RHRU231_400032,RHRU231_400034,RHRU231_410024,RHRU231_470142,RHRU231_470143,RHRU231_470144,RHRU231_470145,RHRU231_470210,RHRU231_710077,RHRU231_710078,RHRU231_750022,RHRU231_750037,RHRU231_770138,RHRU231_800020,RHRU231_800026,RHRU231_820089,RHRU231_820174,RHRU231_830018,RHRU231_860127,RHRU231_920023,RHRU231_9…
ko00623	PATH:ko00623 Toluene degradation [PATH:ko00623]	5	14	207	1261	0.0719084	0.392818	RHRU231_330144,RHRU231_470142,RHRU231_470143,RHRU231_470144,RHRU231_470145
ko00281	PATH:ko00281 Geraniol degradation [PATH:ko00281]	10	40	207	1261	0.0720758	0.392818	RHRU231_230082,RHRU231_230100,RHRU231_390002,RHRU231_560097,RHRU231_710078,RHRU231_730010,RHRU231_740057,RHRU231_750032,RHRU231_750033,RHRU231_870002
ko00900	PATH:ko00900 Terpenoid backbone biosynthesis [PATH:ko00900]	8	29	207	1261	0.0720803	0.392818	RHRU231_360012,RHRU231_430074,RHRU231_710077,RHRU231_750022,RHRU231_750037,RHRU231_830018,RHRU231_860127,RHRU231_960123
ko00620	PATH:ko00620 Pyruvate metabolism [PATH:ko00620]	14	63	207	1261	0.0734239	0.392818	RHRU231_160016,RHRU231_360012,RHRU231_390043,RHRU231_710077,RHRU231_750022,RHRU231_750037,RHRU231_830018,RHRU231_860099,RHRU231_860127,RHRU231_960036,RHRU231_960123,RHRU231_960162,RHRU231_960163,RHRU231_960164
ko01212	PATH:ko01212 Fatty acid metabolism [PATH:ko01212]	17	80	207	1261	0.0792475	0.403785	RHRU231_360012,RHRU231_390002,RHRU231_710077,RHRU231_710078,RHRU231_730010,RHRU231_750022,RHRU231_750033,RHRU231_750037,RHRU231_750061,RHRU231_820174,RHRU231_830017,RHRU231_830018,RHRU231_860126,RHRU231_860127,RHRU231_870045,RHRU231_960123,RHRU231_960128
ko00770	PATH:ko00770 Pantothenate and CoA biosynthesis [PATH:ko00770]	5	15	207	1261	0.101524	0.480427	RHRU231_730028,RHRU231_730029,RHRU231_880092,RHRU231_880098,RHRU231_920001
ko02020	PATH:ko02020 Two-component system [PATH:ko02020]	13	59	207	1261	0.107284	0.480427	RHRU231_360012,RHRU231_430068,RHRU231_590005,RHRU231_710077,RHRU231_750022,RHRU231_750037,RHRU231_750165,RHRU231_770008,RHRU231_770009,RHRU231_770025,RHRU231_830018,RHRU231_860127,RHRU231_960123
ko04066	PATH:ko04066 HIF-1 signaling pathway [PATH:ko04066]	3	8	207	1261	0.107759	0.480427	RHRU231_400032,RHRU231_960163,RHRU231_960164
ko03020	PATH:ko03020 RNA polymerase [PATH:ko03020]	2	4	207	1261	0.122885	0.507274	RHRU231_400011,RHRU231_470050
ko04614	PATH:ko04614 Renin-angiotensin system [PATH:ko04614]	1	1	207	1261	0.134833	0.507274	RHRU231_860023
ko04640	PATH:ko04640 Hematopoietic cell lineage [PATH:ko04640]	1	1	207	1261	0.134833	0.507274	RHRU231_860023
ko04974	PATH:ko04974 Protein digestion and absorption [PATH:ko04974]	1	1	207	1261	0.134833	0.507274	RHRU231_860023
ko00780	PATH:ko00780 Biotin metabolism [PATH:ko00780]	5	18	207	1261	0.137485	0.507274	RHRU231_470211,RHRU231_480024,RHRU231_750061,RHRU231_860126,RHRU231_870045
ko03022	PATH:ko03022 Basal transcription factors [PATH:ko03022]	1	1	207	1261	0.144613	0.515785	RHRU231_770117
ko00540	PATH:ko00540 Lipopolysaccharide biosynthesis [PATH:ko00540]	1	1	207	1261	0.153033	0.521695	RHRU231_390024
ko00640	PATH:ko00640 Propanoate metabolism [PATH:ko00640]	13	63	207	1261	0.156021	0.521695	RHRU231_230105,RHRU231_360012,RHRU231_470210,RHRU231_710077,RHRU231_710078,RHRU231_730010,RHRU231_750022,RHRU231_750033,RHRU231_750037,RHRU231_820174,RHRU231_830018,RHRU231_860127,RHRU231_960123
ko00450	PATH:ko00450 Selenocompound metabolism [PATH:ko00450]	4	15	207	1261	0.170294	0.552164	RHRU231_580018,RHRU231_910029,RHRU231_910030,RHRU231_960089
ko00480	PATH:ko00480 Glutathione metabolism [PATH:ko00480]	3	11	207	1261	0.206058	0.6305	RHRU231_160007,RHRU231_760011,RHRU231_920024
ko00071	PATH:ko00071 Fatty acid degradation [PATH:ko00071]	16	85	207	1261	0.206238	0.6305	RHRU231_360012,RHRU231_390002,RHRU231_560124,RHRU231_710077,RHRU231_710078,RHRU231_730010,RHRU231_750022,RHRU231_750025,RHRU231_750033,RHRU231_750037,RHRU231_820174,RHRU231_830017,RHRU231_830018,RHRU231_860127,RHRU231_960123,RHRU231_960128
ko04112	PATH:ko04112 Cell cycle - Caulobacter [PATH:ko04112]	3	11	207	1261	0.219834	0.64955	RHRU231_420120,RHRU231_560055,RHRU231_590005
ko04918	PATH:ko04918 Thyroid hormone synthesis [PATH:ko04918]	1	1	207	1261	0.224611	0.64955	RHRU231_760011
ko04910	PATH:ko04910 Insulin signaling pathway [PATH:ko04910]	1	2	207	1261	0.24071	0.667896	RHRU231_860099
ko00750	PATH:ko00750 Vitamin B6 metabolism [PATH:ko00750]	2	6	207	1261	0.249814	0.667896	RHRU231_770138,RHRU231_960201
ko00920	PATH:ko00920 Sulfur metabolism [PATH:ko00920]	7	32	207	1261	0.252759	0.667896	RHRU231_470204,RHRU231_560010,RHRU231_560037,RHRU231_910029,RHRU231_910030,RHRU231_910031,RHRU231_910032
ko04151	PATH:ko04151 PI3K-Akt signaling pathway [PATH:ko04151]	1	2	207	1261	0.256957	0.667896	RHRU231_860099
ko00270	PATH:ko00270 Cysteine and methionine metabolism [PATH:ko00270]	6	28	207	1261	0.263404	0.667896	RHRU231_400013,RHRU231_470204,RHRU231_470235,RHRU231_710117,RHRU231_710118,RHRU231_960200
ko04964	PATH:ko04964 Proximal tubule bicarbonate reclamation [PATH:ko04964]	1	2	207	1261	0.269943	0.667896	RHRU231_860099
ko00230	PATH:ko00230 Purine metabolism [PATH:ko00230]	14	74	207	1261	0.274649	0.667896	RHRU231_330107,RHRU231_390039,RHRU231_400011,RHRU231_470050,RHRU231_730017,RHRU231_760023,RHRU231_760024,RHRU231_770001,RHRU231_820089,RHRU231_840020,RHRU231_880048,RHRU231_910029,RHRU231_910030,RHRU231_920032
ko00362	PATH:ko00362 Benzoate degradation [PATH:ko00362]	15	76	207	1261	0.283291	0.673603	RHRU231_330144,RHRU231_360007,RHRU231_360012,RHRU231_360036,RHRU231_390002,RHRU231_710077,RHRU231_730010,RHRU231_750022,RHRU231_750033,RHRU231_750037,RHRU231_830018,RHRU231_840021,RHRU231_860127,RHRU231_960036,RHRU231_960123
ko00300	PATH:ko00300 Lysine biosynthesis [PATH:ko00300]	3	13	207	1261	0.315775	0.685139	RHRU231_710117,RHRU231_710118,RHRU231_960200
ko05134	PATH:ko05134 Legionellosis [PATH:ko05134]	2	8	207	1261	0.315989	0.685139	RHRU231_330196,RHRU231_470143
ko00710	PATH:ko00710 Carbon fixation in photosynthetic organisms [PATH:ko00710]	3	13	207	1261	0.317799	0.685139	RHRU231_330068,RHRU231_400032,RHRU231_400034
ko00190	PATH:ko00190 Oxidative phosphorylation [PATH:ko00190]	10	49	207	1261	0.32361	0.685139	RHRU231_230001,RHRU231_470142,RHRU231_470143,RHRU231_470144,RHRU231_470145,RHRU231_600009,RHRU231_660037,RHRU231_730012,RHRU231_770008,RHRU231_770009
ko03030	PATH:ko03030 DNA replication [PATH:ko03030]	4	19	207	1261	0.324813	0.685139	RHRU231_560055,RHRU231_560058,RHRU231_840020,RHRU231_840037
ko00590	PATH:ko00590 Arachidonic acid metabolism [PATH:ko00590]	1	2	207	1261	0.329772	0.685139	RHRU231_760011
ko00290	PATH:ko00290 Valine, leucine and isoleucine biosynthesis [PATH:ko00290]	3	13	207	1261	0.332965	0.685139	RHRU231_880092,RHRU231_880098,RHRU231_890003
ko01040	PATH:ko01040 Biosynthesis of unsaturated fatty acids [PATH:ko01040]	4	19	207	1261	0.340279	0.686978	RHRU231_710078,RHRU231_750061,RHRU231_860126,RHRU231_870045
ko04626	PATH:ko04626 Plant-pathogen interaction [PATH:ko04626]	1	3	207	1261	0.376236	0.737134	RHRU231_450078
ko03018	PATH:ko03018 RNA degradation [PATH:ko03018]	3	16	207	1261	0.378901	0.737134	RHRU231_330031,RHRU231_330196,RHRU231_960083
ko00970	PATH:ko00970 Aminoacyl-tRNA biosynthesis [PATH:ko00970]	5	29	207	1261	0.414814	0.792591	RHRU231_390113,RHRU231_510014,RHRU231_880080,RHRU231_880081,RHRU231_890006
ko04141	PATH:ko04141 Protein processing in endoplasmic reticulum [PATH:ko04141]	1	3	207	1261	0.437554	0.812824	RHRU231_390049
ko00410	PATH:ko00410 beta-Alanine metabolism [PATH:ko00410]	6	34	207	1261	0.443927	0.812824	RHRU231_230105,RHRU231_710078,RHRU231_730010,RHRU231_730028,RHRU231_750033,RHRU231_820174
ko05016	PATH:ko05016 Huntington's disease [PATH:ko05016]	1	3	207	1261	0.45458	0.812824	RHRU231_40008
ko05132	PATH:ko05132 Salmonella infection [PATH:ko05132]	1	3	207	1261	0.455789	0.812824	RHRU231_330224
ko00564	PATH:ko00564 Glycerophospholipid metabolism [PATH:ko00564]	3	16	207	1261	0.478075	0.838591	RHRU231_330182,RHRU231_330183,RHRU231_390023
ko03420	PATH:ko03420 Nucleotide excision repair [PATH:ko03420]	2	13	207	1261	0.507946	0.867147	RHRU231_770117,RHRU231_840020
ko03320	PATH:ko03320 PPAR signaling pathway [PATH:ko03320]	4	25	207	1261	0.510563	0.867147	RHRU231_820174,RHRU231_830017,RHRU231_860099,RHRU231_960128
ko00930	PATH:ko00930 Caprolactam degradation [PATH:ko00930]	4	24	207	1261	0.547564	0.871044	RHRU231_710078,RHRU231_730010,RHRU231_750033,RHRU231_950026
ko04940	PATH:ko04940 Type I diabetes mellitus [PATH:ko04940]	1	5	207	1261	0.547733	0.871044	RHRU231_330196
ko00061	PATH:ko00061 Fatty acid biosynthesis [PATH:ko00061]	3	19	207	1261	0.548973	0.871044	RHRU231_750061,RHRU231_860126,RHRU231_870045
ko00592	PATH:ko00592 alpha-Linolenic acid metabolism [PATH:ko00592]	1	5	207	1261	0.553416	0.871044	RHRU231_390002
ko00350	PATH:ko00350 Tyrosine metabolism [PATH:ko00350]	4	26	207	1261	0.558359	0.871044	RHRU231_230104,RHRU231_540042,RHRU231_830024,RHRU231_950104
ko00562	PATH:ko00562 Inositol phosphate metabolism [PATH:ko00562]	1	5	207	1261	0.567412	0.871044	RHRU231_400034
ko04920	PATH:ko04920 Adipocytokine signaling pathway [PATH:ko04920]	2	13	207	1261	0.575604	0.871044	RHRU231_860099,RHRU231_960128
ko05014	PATH:ko05014 Amyotrophic lateral sclerosis (ALS) [PATH:ko05014]	1	5	207	1261	0.577982	0.871044	RHRU231_710151
ko00330	PATH:ko00330 Arginine and proline metabolism [PATH:ko00330]	6	41	207	1261	0.597669	0.888203	RHRU231_330132,RHRU231_330213,RHRU231_510004,RHRU231_510005,RHRU231_510009,RHRU231_930117
ko00260	PATH:ko00260 Glycine, serine and threonine metabolism [PATH:ko00260]	6	40	207	1261	0.642851	0.928569	RHRU231_330182,RHRU231_710117,RHRU231_710118,RHRU231_770138,RHRU231_960200,RHRU231_960201
ko00010	PATH:ko00010 Glycolysis / Gluconeogenesis [PATH:ko00010]	8	57	207	1261	0.649823	0.928569	RHRU231_330068,RHRU231_380032,RHRU231_400032,RHRU231_400034,RHRU231_860099,RHRU231_960162,RHRU231_960163,RHRU231_960164
ko00030	PATH:ko00030 Pentose phosphate pathway [PATH:ko00030]	3	20	207	1261	0.650866	0.928569	RHRU231_160007,RHRU231_330068,RHRU231_820089
ko01230	PATH:ko01230 Biosynthesis of amino acids [PATH:ko01230]	19	126	207	1261	0.679895	0.931768	RHRU231_330068,RHRU231_400013,RHRU231_400032,RHRU231_400034,RHRU231_410024,RHRU231_510004,RHRU231_510005,RHRU231_510009,RHRU231_710117,RHRU231_710118,RHRU231_770138,RHRU231_800020,RHRU231_800026,RHRU231_820089,RHRU231_880092,RHRU231_880098,RHRU231_890003,RHRU231_960200,RHRU231_960201
ko00626	PATH:ko00626 Naphthalene degradation [PATH:ko00626]	2	15	207	1261	0.683028	0.931768	RHRU231_230100,RHRU231_750032
ko00240	PATH:ko00240 Pyrimidine metabolism [PATH:ko00240]	8	55	207	1261	0.683304	0.931768	RHRU231_400005,RHRU231_400006,RHRU231_400011,RHRU231_470050,RHRU231_580018,RHRU231_840020,RHRU231_880048,RHRU231_960089
ko00051	PATH:ko00051 Fructose and mannose metabolism [PATH:ko00051]	3	22	207	1261	0.687941	0.931768	RHRU231_330068,RHRU231_400034,RHRU231_750143
ko00642	PATH:ko00642 Ethylbenzene degradation [PATH:ko00642]	1	8	207	1261	0.733019	0.971021	RHRU231_390002
ko00983	PATH:ko00983 Drug metabolism - other enzymes [PATH:ko00983]	1	7	207	1261	0.735072	0.971021	RHRU231_730017
ko03440	PATH:ko03440 Homologous recombination [PATH:ko03440]	3	25	207	1261	0.754699	0.98479	RHRU231_560058,RHRU231_710085,RHRU231_840020
ko04146	PATH:ko04146 Peroxisome [PATH:ko04146]	3	26	207	1261	0.77141	0.994468	RHRU231_40008,RHRU231_710151,RHRU231_960128
ko00903	PATH:ko00903 Limonene and pinene degradation [PATH:ko00903]	4	32	207	1261	0.784593	0.998654	RHRU231_230100,RHRU231_710078,RHRU231_730010,RHRU231_750033
ko00364	PATH:ko00364 Fluorobenzoate degradation [PATH:ko00364]	1	9	207	1261	0.79685	0.998654	RHRU231_330144
ko00760	PATH:ko00760 Nicotinate and nicotinamide metabolism [PATH:ko00760]	2	18	207	1261	0.814646	0.998654	RHRU231_480016,RHRU231_480018
ko00361	PATH:ko00361 Chlorocyclohexane and chlorobenzene degradation [PATH:ko00361]	1	11	207	1261	0.83942	0.998654	RHRU231_330144
ko03060	PATH:ko03060 Protein export [PATH:ko03060]	2	16	207	1261	0.844591	0.998654	RHRU231_470040,RHRU231_620004
ko00624	PATH:ko00624 Polycyclic aromatic hydrocarbon degradation [PATH:ko00624]	1	11	207	1261	0.854777	0.998654	RHRU231_360007
ko00360	PATH:ko00360 Phenylalanine metabolism [PATH:ko00360]	5	45	207	1261	0.857879	0.998654	RHRU231_330188,RHRU231_730010,RHRU231_750033,RHRU231_830024,RHRU231_840021
ko00130	PATH:ko00130 Ubiquinone and other terpenoid-quinone biosynthesis [PATH:ko00130]	1	12	207	1261	0.863004	0.998654	RHRU231_830024
ko00561	PATH:ko00561 Glycerolipid metabolism [PATH:ko00561]	1	12	207	1261	0.865676	0.998654	RHRU231_360034
ko00340	PATH:ko00340 Histidine metabolism [PATH:ko00340]	2	20	207	1261	0.880861	0.998654	RHRU231_330190,RHRU231_330191
ko04122	PATH:ko04122 Sulfur relay system [PATH:ko04122]	1	11	207	1261	0.886642	0.998654	RHRU231_470204
ko03070	PATH:ko03070 Bacterial secretion system [PATH:ko03070]	1	12	207	1261	0.922481	0.998654	RHRU231_470040
ko02010	PATH:ko02010 ABC transporters [PATH:ko02010]	11	100	207	1261	0.93133	0.998654	RHRU231_330221,RHRU231_470168,RHRU231_560010,RHRU231_570006,RHRU231_770025,RHRU231_770026,RHRU231_770027,RHRU231_770028,RHRU231_880051,RHRU231_930050,RHRU231_960073
ko00627	PATH:ko00627 Aminobenzoate degradation [PATH:ko00627]	3	37	207	1261	0.952912	0.998654	RHRU231_730010,RHRU231_750025,RHRU231_750033
ko03410	PATH:ko03410 Base excision repair [PATH:ko03410]	1	19	207	1261	0.959242	0.998654	RHRU231_840020
ko00621	PATH:ko00621 Dioxin degradation [PATH:ko00621]	1	17	207	1261	0.964043	0.998654	RHRU231_960036
ko03430	PATH:ko03430 Mismatch repair [PATH:ko03430]	1	20	207	1261	0.967664	0.998654	RHRU231_560058
ko00910	PATH:ko00910 Nitrogen metabolism [PATH:ko00910]	1	26	207	1261	0.985063	0.998654	RHRU231_750054
ko00680	PATH:ko00680 Methane metabolism [PATH:ko00680]	2	41	207	1261	0.99184	0.998654	RHRU231_330068,RHRU231_770138
ko01220	PATH:ko01220 Degradation of aromatic compounds [PATH:ko01220]	5	66	207	1261	0.992054	0.998654	RHRU231_330144,RHRU231_360007,RHRU231_360036,RHRU231_750006,RHRU231_950026
ko00500	PATH:ko00500 Starch and sucrose metabolism [PATH:ko00500]	1	32	207	1261	0.992441	0.998654	RHRU231_880068
ko00622	PATH:ko00622 Xylene degradation [PATH:ko00622]	1	26	207	1261	0.992611	0.998654	RHRU231_960036
ko00520	PATH:ko00520 Amino sugar and nucleotide sugar metabolism [PATH:ko00520]	1	30	207	1261	0.993119	0.998654	RHRU231_380032
ko00860	PATH:ko00860 Porphyrin and chlorophyll metabolism [PATH:ko00860]	1	38	207	1261	0.998654	0.998654	RHRU231_890006

## Sheet: S8 Table Down-regulated
S8 Table KEGG pathway enrichment analysis of down-regulated genes in t_TG13 and c_TG13 libraries
Pathway ID	Pathway name	Cluster countsa	Genome countsb	Total cluster countsc	Total genome countsd	P-value	Corrected P-value	Genes
ko00633	PATH:ko00633 Nitrotoluene degradation [PATH:ko00633]	3	6	56	1261	0.00170099	0.058684	RHRU231_550006,RHRU231_550007,RHRU231_550008
ko00190	PATH:ko00190 Oxidative phosphorylation [PATH:ko00190]	7	49	56	1261	0.00441532	0.101552	RHRU231_520013,RHRU231_520014,RHRU231_520015,RHRU231_520016,RHRU231_520020,RHRU231_520021,RHRU231_520022
ko03450	PATH:ko03450 Non-homologous end-joining [PATH:ko03450]	2	3	56	1261	0.00742664	0.12811	RHRU231_410018,RHRU231_740081
ko00910	PATH:ko00910 Nitrogen metabolism [PATH:ko00910]	5	26	56	1261	0.0170825	0.235738	RHRU231_430120,RHRU231_430121,RHRU231_430123,RHRU231_430124,RHRU231_430125
ko00660	PATH:ko00660 C5-Branched dibasic acid metabolism [PATH:ko00660]	2	6	56	1261	0.0230923	0.265561	RHRU231_890012,RHRU231_890013
ko00510	PATH:ko00510 N-Glycan biosynthesis [PATH:ko00510]	1	1	56	1261	0.0344192	0.307593	RHRU231_120016
ko04066	PATH:ko04066 HIF-1 signaling pathway [PATH:ko04066]	2	8	56	1261	0.038724	0.307593	RHRU231_90013,RHRU231_90014
ko00010	PATH:ko00010 Glycolysis / Gluconeogenesis [PATH:ko00010]	6	57	56	1261	0.0420615	0.307593	RHRU231_400020,RHRU231_430078,RHRU231_90012,RHRU231_90013,RHRU231_90014,RHRU231_90015
ko00364	PATH:ko00364 Fluorobenzoate degradation [PATH:ko00364]	2	9	56	1261	0.0445787	0.307593	RHRU231_360037,RHRU231_360050
ko02020	PATH:ko02020 Two-component system [PATH:ko02020]	6	59	56	1261	0.0491242	0.308143	RHRU231_430121,RHRU231_430123,RHRU231_430124,RHRU231_430125,RHRU231_450317,RHRU231_820011
ko00950	PATH:ko00950 Isoquinoline alkaloid biosynthesis [PATH:ko00950]	1	1	56	1261	0.0647358	0.339621	RHRU231_710067
ko00624	PATH:ko00624 Polycyclic aromatic hydrocarbon degradation [PATH:ko00624]	2	11	56	1261	0.0675315	0.339621	RHRU231_430027,RHRU231_430028
ko00720	PATH:ko00720 Carbon fixation pathways in prokaryotes [PATH:ko00720]	6	58	56	1261	0.0704493	0.339621	RHRU231_400021,RHRU231_430078,RHRU231_550006,RHRU231_550007,RHRU231_550008,RHRU231_90012
ko01200	PATH:ko01200 Carbon metabolism [PATH:ko01200]	11	147	56	1261	0.0738306	0.339621	RHRU231_400020,RHRU231_400021,RHRU231_430078,RHRU231_450258,RHRU231_550006,RHRU231_550007,RHRU231_550008,RHRU231_90012,RHRU231_90013,RHRU231_90014,RHRU231_90015
ko00620	PATH:ko00620 Pyruvate metabolism [PATH:ko00620]	6	63	56	1261	0.0940892	0.40576	RHRU231_400021,RHRU231_430078,RHRU231_90012,RHRU231_90013,RHRU231_90014,RHRU231_90015
ko00940	PATH:ko00940 Phenylpropanoid biosynthesis [PATH:ko00940]	1	2	56	1261	0.114605	0.442431	RHRU231_580008
ko00020	PATH:ko00020 Citrate cycle (TCA cycle) [PATH:ko00020]	4	40	56	1261	0.117523	0.442431	RHRU231_450317,RHRU231_90013,RHRU231_90014,RHRU231_90015
ko00290	PATH:ko00290 Valine, leucine and isoleucine biosynthesis [PATH:ko00290]	2	13	56	1261	0.121829	0.442431	RHRU231_890012,RHRU231_890013
ko00362	PATH:ko00362 Benzoate degradation [PATH:ko00362]	5	76	56	1261	0.166513	0.574468	RHRU231_360037,RHRU231_360050,RHRU231_430027,RHRU231_430028,RHRU231_960177
ko00960	PATH:ko00960 Tropane, piperidine and pyridine alkaloid biosynthesis [PATH:ko00960]	1	4	56	1261	0.191205	0.628246	RHRU231_710067
ko00051	PATH:ko00051 Fructose and mannose metabolism [PATH:ko00051]	2	22	56	1261	0.237204	0.743958	RHRU231_240009,RHRU231_400020
ko00360	PATH:ko00360 Phenylalanine metabolism [PATH:ko00360]	3	45	56	1261	0.267631	0.802893	RHRU231_580008,RHRU231_710067,RHRU231_960177
ko01220	PATH:ko01220 Degradation of aromatic compounds [PATH:ko01220]	4	66	56	1261	0.299849	0.842488	RHRU231_360037,RHRU231_360050,RHRU231_430027,RHRU231_430028
ko03430	PATH:ko03430 Mismatch repair [PATH:ko03430]	2	20	56	1261	0.309331	0.842488	RHRU231_740081,RHRU231_960056
ko01210	PATH:ko01210 2-Oxocarboxylic acid metabolism [PATH:ko01210]	2	25	56	1261	0.317459	0.842488	RHRU231_890012,RHRU231_890013
ko00730	PATH:ko00730 Thiamine metabolism [PATH:ko00730]	1	11	56	1261	0.358008	0.894175	RHRU231_920005
ko00361	PATH:ko00361 Chlorocyclohexane and chlorobenzene degradation [PATH:ko00361]	1	11	56	1261	0.381397	0.894175	RHRU231_360037
ko03010	PATH:ko03010 Ribosome [PATH:ko03010]	2	57	56	1261	0.38899	0.894175	RHRU231_470038,RHRU231_470039
ko00410	PATH:ko00410 beta-Alanine metabolism [PATH:ko00410]	2	34	56	1261	0.42207	0.894175	RHRU231_710067,RHRU231_960177
ko00052	PATH:ko00052 Galactose metabolism [PATH:ko00052]	1	13	56	1261	0.427499	0.894175	RHRU231_400020
ko00623	PATH:ko00623 Toluene degradation [PATH:ko00623]	1	14	56	1261	0.442712	0.894175	RHRU231_360037
ko00790	PATH:ko00790 Folate biosynthesis [PATH:ko00790]	1	15	56	1261	0.443397	0.894175	RHRU231_120021
ko04112	PATH:ko04112 Cell cycle - Caulobacter [PATH:ko04112]	1	11	56	1261	0.44389	0.894175	RHRU231_480102
ko00770	PATH:ko00770 Pantothenate and CoA biosynthesis [PATH:ko00770]	1	15	56	1261	0.464147	0.894175	RHRU231_420038
ko00860	PATH:ko00860 Porphyrin and chlorophyll metabolism [PATH:ko00860]	2	38	56	1261	0.506763	0.894175	RHRU231_330076,RHRU231_770073
ko00260	PATH:ko00260 Glycine, serine and threonine metabolism [PATH:ko00260]	2	40	56	1261	0.535901	0.894175	RHRU231_710067,RHRU231_960119
ko04920	PATH:ko04920 Adipocytokine signaling pathway [PATH:ko04920]	1	13	56	1261	0.543575	0.894175	RHRU231_590101
ko00625	PATH:ko00625 Chloroalkane and chloroalkene degradation [PATH:ko00625]	1	17	56	1261	0.554651	0.894175	RHRU231_450258
ko00640	PATH:ko00640 Propanoate metabolism [PATH:ko00640]	3	63	56	1261	0.555022	0.894175	RHRU231_430078,RHRU231_90012,RHRU231_960177
ko03410	PATH:ko03410 Base excision repair [PATH:ko03410]	1	19	56	1261	0.569786	0.894175	RHRU231_740081
ko00030	PATH:ko00030 Pentose phosphate pathway [PATH:ko00030]	1	20	56	1261	0.576732	0.894175	RHRU231_400020
ko00400	PATH:ko00400 Phenylalanine, tyrosine and tryptophan biosynthesis [PATH:ko00400]	1	25	56	1261	0.623412	0.894175	RHRU231_420127
ko03420	PATH:ko03420 Nucleotide excision repair [PATH:ko03420]	1	13	56	1261	0.627043	0.894175	RHRU231_740081
ko00650	PATH:ko00650 Butanoate metabolism [PATH:ko00650]	3	76	56	1261	0.627094	0.894175	RHRU231_450318,RHRU231_950114,RHRU231_960177
ko00930	PATH:ko00930 Caprolactam degradation [PATH:ko00930]	1	24	56	1261	0.639313	0.894175	RHRU231_960177
ko00061	PATH:ko00061 Fatty acid biosynthesis [PATH:ko00061]	1	19	56	1261	0.644419	0.894175	RHRU231_420037
ko00380	PATH:ko00380 Tryptophan metabolism [PATH:ko00380]	2	49	56	1261	0.650457	0.894175	RHRU231_580008,RHRU231_960177
ko00622	PATH:ko00622 Xylene degradation [PATH:ko00622]	1	26	56	1261	0.659916	0.894175	RHRU231_360050
ko03030	PATH:ko03030 DNA replication [PATH:ko03030]	1	19	56	1261	0.664283	0.894175	RHRU231_960056
ko00350	PATH:ko00350 Tyrosine metabolism [PATH:ko00350]	1	26	56	1261	0.722613	0.894175	RHRU231_710067
ko00903	PATH:ko00903 Limonene and pinene degradation [PATH:ko00903]	1	32	56	1261	0.735634	0.894175	RHRU231_960177
ko00240	PATH:ko00240 Pyrimidine metabolism [PATH:ko00240]	2	55	56	1261	0.741938	0.894175	RHRU231_160037,RHRU231_960056
ko03320	PATH:ko03320 PPAR signaling pathway [PATH:ko03320]	1	25	56	1261	0.742689	0.894175	RHRU231_590101
ko01212	PATH:ko01212 Fatty acid metabolism [PATH:ko01212]	3	80	56	1261	0.742807	0.894175	RHRU231_420037,RHRU231_590101,RHRU231_960177
ko00520	PATH:ko00520 Amino sugar and nucleotide sugar metabolism [PATH:ko00520]	1	30	56	1261	0.746185	0.894175	RHRU231_240009
ko04146	PATH:ko04146 Peroxisome [PATH:ko04146]	1	26	56	1261	0.751625	0.894175	RHRU231_590101
ko03440	PATH:ko03440 Homologous recombination [PATH:ko03440]	1	25	56	1261	0.764936	0.894586	RHRU231_960056
ko00627	PATH:ko00627 Aminobenzoate degradation [PATH:ko00627]	1	37	56	1261	0.785466	0.903286	RHRU231_960177
ko01230	PATH:ko01230 Biosynthesis of amino acids [PATH:ko01230]	4	126	56	1261	0.822883	0.904906	RHRU231_400020,RHRU231_420127,RHRU231_890012,RHRU231_890013
ko00970	PATH:ko00970 Aminoacyl-tRNA biosynthesis [PATH:ko00970]	1	29	56	1261	0.825484	0.904906	RHRU231_710005
ko00281	PATH:ko00281 Geraniol degradation [PATH:ko00281]	1	40	56	1261	0.826219	0.904906	RHRU231_960177
ko00310	PATH:ko00310 Lysine degradation [PATH:ko00310]	1	42	56	1261	0.850246	0.909066	RHRU231_960177
ko00500	PATH:ko00500 Starch and sucrose metabolism [PATH:ko00500]	1	32	56	1261	0.856366	0.909066	RHRU231_740065
ko00630	PATH:ko00630 Glyoxylate and dicarboxylate metabolism [PATH:ko00630]	1	44	56	1261	0.889656	0.930095	RHRU231_950114
ko00071	PATH:ko00071 Fatty acid degradation [PATH:ko00071]	2	85	56	1261	0.91168	0.938895	RHRU231_590101,RHRU231_960177
ko00280	PATH:ko00280 Valine, leucine and isoleucine degradation [PATH:ko00280]	1	77	56	1261	0.971589	0.975777	RHRU231_960177
ko00230	PATH:ko00230 Purine metabolism [PATH:ko00230]	1	74	56	1261	0.975777	0.975777	RHRU231_960056
