# Supplementary material for: Induction of Viable but Nonculturable State in Rhodococcus and Transcriptome Analysis Using RNA-seq
Source: PLoS One. 2016 Jan 25;11(1):e0147593. doi: 10.1371/journal.pone.0147593 (PMC4725852; doi:10.1371/journal.pone.0147593)
Supplement: S9 Table — (XLS) [file pone.0147593.s014.xls]

## Sheet: S9 Table-TG13
S9 Table qRT-PCR validation of transcriptomic profiles for strain TG13
		RNA-seq						qRT-PCR
Gene		Raw count		Normalized mean count		log2 Ratio (t_TG13/c_TG13)		log2 Ratio (t_TG13/c_TG13)
ID	Length	c_TG13	t_TG13	c_TG13	t_TG13	log2 Ratio	FDR	qRT-PCR_1	qRT-PCR_2	qRT-PCR_3	qRT-PCR_Mean
RHRU231_360005	654	212	405	112.8	761.173	2.75435	3.78385e-09	2.439	2.384	2.308	2.377
RHRU231_360007	720	90	131	47.8866	246.207	2.36193	8.92453e-06	2.082	1.928	2.182	2.064
RHRU231_430062	834	5064	5684	2694.42	10682.7	1.98723	0.000802044	2.0695	1.986	1.905	1.98683
RHRU231_450029	534	3787	7891	2014.96	14830.7	2.87975	4.1131e-10	3.085	3.165	3.1792	3.14307
RHRU231_450076	471	2746	2760	1461.07	5187.25	1.82793	0.00332099	1.359	1.305	1.452	1.372
RHRU231_470024	417	2033	3963	1081.71	7448.22	2.78358	1.61063e-09	2.681	2.594	2.608	2.62767
RHRU231_470034	399	1777	2200	945.495	4134.77	2.12865	5.44973e-05	1.725	1.692	1.707	1.708
RHRU231_470049	606	1381	1964	734.794	3691.22	2.32867	2.61266e-06	2.109	1.954	2.051	2.038
RHRU231_470051	573	1426	3151	758.737	5922.11	2.96442	4.32617e-11	2.758	2.718	2.746	2.74067
RHRU231_470142	777	649	1916	345.316	3601.01	3.38237	6.77236e-15	3.298	3.325	3.284	3.30233
Note: FDR (false discovery rate);

## Sheet: S9 Table-TN3
S9 Table qRT-PCR validation of transcriptomic profiles for strain TN3
		RNA-seq						qRT-PCR
Gene		Raw count		Normalized mean count		log2 Ratio (t_TN3/c_TN3)		log2 Ratio (t_TN3/c_TN3)
ID	Length	c_TN3	t_TN3	c_TN3	t_TN3	log2 Ratio	FDR	qRT-PCR_1	qRT-PCR_2	qRT-PCR_3	qRT-PCR_Mean
RER_01680	930	535	1006	1405.01	383.064	-1.8749	0.00676453	-2.458	-2.327	-2.445	-2.41
RER_01740	582	3676	629	9653.88	239.51	-5.33289	0	-5.096	-5.179	-5.081	-5.11867
RER_04460	1452	22734	2625	59703.8	999.547	-5.90039	0	-5.471	-5.504	-5.425	-5.46667
RER_06860	489	9867	1052	25912.6	400.58	-6.01538	0	-6.357	-6.314	-6.295	-6.322
RER_08930	672	334	674	877.148	256.646	-1.773	0.011562	-2.545	-2.532	-2.441	-2.506
RER_10470	678	1612	900	4233.42	342.702	-3.62676	1.67e-12	-4.541	-4.528	-4.495	-4.52133
RER_10850	726	660	565	1733.29	215.141	-3.0101	3.83248e-08	-3.567	-3.643	-3.605	-3.605
RER_11690	1035	502	1094	1318.35	416.573	-1.66207	0.028929	-1.018	-1.179	-1.027	-1.07467
RER_56300	1008	948	1761	2489.63	670.553	-1.89249	0.00929396	-2.184	-2.139	-2.207	-2.17667
RER_59100	837	1197	1468	3143.55	558.985	-2.49149	3.22332e-05	-2.068	-2.057	-1.986	-2.037
Note: FDR (false discovery rate);
